# Supplementary material for: DNA methylation changes during acute COVID-19 are associated with long-term transcriptional dysregulation in patients’ airway epithelial cells
Source: EMBO Mol Med. 2025 Mar 21;17(5):923–37. doi: 10.1038/s44321-025-00215-5 (PMC12081608; doi:10.1038/s44321-025-00215-5)
Supplement: Supplementary file 1 — Table EV1 [file 44321_2025_215_MOESM1_ESM.xlsx]

## Sheet: Table_EV1
Table EV1: DNA methylation (n=33) and scRNA sequencing cohort (n=24) metadata. d.p.s. = days post start of symptoms (time difference between symptom start and sampling)
Patient-ID	Virus status	acute phase matching scRNA data	Follow-up 3 months	Follow-up 12 months	post-COVID respiratory symptoms1	COVID-19 severity2	d.p.s.	Age	Sex	% Epithelial cells	% Lymphoid cells	% Myeloid cells
BIH-Con-24	neg	yes	N/A	N/A	N/A	control	N/A	28	m	0.6875	0.130859	0.181641
BIH-Con-19	neg	yes	N/A	N/A	N/A	control	N/A	34	m	0.706633	0.125	0.168367
BIH-Con-20	neg	no	N/A	N/A	N/A	control	N/A	54	m	0.679109	0.320891	0
BIH-Con-21	neg	yes	N/A	N/A	N/A	control	N/A	29	m	0.913223	0.0289256	0.0578512
BIH-Con-17	neg	no	N/A	N/A	N/A	control	N/A	25	f	0.921559	0.0358347	0.0426067
BIH-Con-22	neg	yes	N/A	N/A	N/A	control	N/A	73	m	0.917333	0.0453333	0.0373333
BIH-Con-23	neg	no	N/A	N/A	N/A	control	N/A	42	f	0.810478	0.189522	0
BIH-Con-01	neg	yes	N/A	N/A	N/A	control	N/A	36	f	0.878837	0.0503043	0.0708587
BIH-Con-18	neg	no	N/A	N/A	N/A	control	N/A	58	f	0.944449	0.0555505	0
BIH-Con-02	neg	yes	N/A	N/A	N/A	control	N/A	34	f	0.958333	0.0269608	0.0147059
BIH-Con-03	neg	yes	N/A	N/A	N/A	control	N/A	41	f	0.894628	0.0867769	0.018595
BIH-Con-09	neg	yes	N/A	N/A	N/A	control	N/A	67	f	0.890363	0.0910698	0.0185676
BIH-Con-10	neg	yes	N/A	N/A	N/A	control	N/A	58	m	0.915094	0.0825472	0.00235849
BIH-Con-04	neg	yes	N/A	N/A	N/A	control	N/A	24	m	0.879479	0.0781759	0.0423453
BIH-CoV-15	pos	yes	no	no	N/A	moderate	27	21	m	0.478676	0.269293	0.252031
BIH-CoV-14	pos	no	no	yes	no	moderate	16	45	m	0	0.489031	0.510969
BIH-CoV-12	pos	yes	no	no	N/A	moderate	18	71	m	0.578223	0.104193	0.317584
BIH-CoV-07	pos	yes	no	no	N/A	critical	8	32	m	0.606809	0.202207	0.190984
BIH-CoV-06	pos	yes	no	yes	yes	critical	4	63	m	0.422826	0.0636995	0.513475
BIH-CoV-11	pos	yes	no	no	N/A	critical	11	61	m	0.340962	0.143284	0.515755
BIH-CoV-02	pos	yes	no	no	N/A	critical	7	54	m	0.805085	0.0612053	0.13371
BIH-CoV-13	pos	yes	yes	yes	yes	moderate	10	52	m	0.627715	0.134436	0.237849
BIH-CoV-03	pos	yes	yes	yes	yes	critical	10	52	m	0.680628	0.108639	0.210733
BIH-CoV-08	pos	yes	yes	no	yes	critical	8	62	f	0.63142	0.146526	0.222054
BIH-CoV-04	pos	yes	no	yes	no	critical	13	73	m	0	0.423736	0.576264
BIH-CoV-35	pos	no	no	no	N/A	critical	10	57	m	0.264567	0.313468	0.421965
BIH-CoV-34	pos	no	no	no	N/A	critical	N/A	57	m	0.858452	0.0480442	0.0935033
BIH-CoV-39	pos	no	no	no	N/A	mild	24	51	m	0	0.484596	0.515404
BIH-CoV-33	pos	no	yes	no	yes	mild	11	56	f	0	0.427312	0.572688
BIH-CoV-38	pos	yes	yes	no	yes	severe	5	59	m	0.937372	0.0328542	0.0297741
BIH-CoV-10	pos	yes	no	no	N/A	critical	26	68	m	0.866997	0.0697409	0.0632622
BIH-CoV-37	pos	yes	yes	no	no	mild	6	27	f	0.488325	0.33198	0.179695
BIH-CoV-18	pos	yes	yes	no	yes	moderate	3	76	m	0.943615	0.0298507	0.026534
1Respiratory symptoms were assessed based on the modified Medical Research Council dyspnea scale (Mahler DA, Rosiello RA, Harver A, et al. Comparison of clinical dyspnea ratings and psychophysical measurements of respiratory sensation in obstructive disease. Am Rev Respir Dis 1987; 135: 1229–1233.)
2disease severity based on WHO classification (https://www.who.int/docs/default-source/coronaviruse/who-china-joint-mission-on-covid-19-final-report.pdf)
