# Supplementary material for: DNA methylation changes during acute COVID-19 are associated with long-term transcriptional dysregulation in patients’ airway epithelial cells
Source: EMBO Mol Med. 2025 Mar 21;17(5):923–37. doi: 10.1038/s44321-025-00215-5 (PMC12081608; doi:10.1038/s44321-025-00215-5)
Supplement: Supplementary file 2 — Table EV2 [file 44321_2025_215_MOESM2_ESM.xlsx]

## Sheet: Table_EV2
Table EV2: DNA methylome sequencing quality control parameters per sample
Patient-ID	Genome-wide coverage	% mapped reads	% duplicate reads	Median insert size
BIH-Con-01	58.52	99.98	9.64	332
BIH-Con-02	70.59	99.98	6.74	358
BIH-Con-03	74.59	99.98	7.17	362
BIH-Con-04	56.96	99.98	6.83	358
BIH-Con-09	58.04	99.97	6.81	368
BIH-Con-10	51.23	99.98	7.16	368
BIH-Con-17	75.19	99.98	10.21	362
BIH-Con-18	58.89	99.97	7.76	349
BIH-Con-19	62.3	99.99	6.87	383
BIH-Con-20	63.8	99.98	9.31	366
BIH-Con-21	67.68	99.98	9.4	293
BIH-Con-22	64.45	99.98	9.04	354
BIH-Con-23	74.95	99.98	8.52	352
BIH-Con-24	71.9	99.99	6.61	361
BIH-CoV-02	67.03	99.97	11.93	307
BIH-CoV-03	46.55	99.96	11.31	276
BIH-CoV-04	50.58	99.96	10.86	232
BIH-CoV-06	68.94	99.98	9.01	318
BIH-CoV-07	62.3	99.98	12.38	242
BIH-CoV-08	49.51	99.97	11.36	245
BIH-CoV-10	58.23	99.97	11.83	269
BIH-CoV-11	61.27	99.97	8.24	386
BIH-CoV-12	62.62	99.97	9.12	232
BIH-CoV-13	53.69	99.95	12.3	217
BIH-CoV-14	60.26	99.98	10.87	242
BIH-CoV-15	68.27	99.97	12.09	241
BIH-CoV-18	56.32	99.97	13.73	230
BIH-CoV-33	67.29	99.98	6.79	344
BIH-CoV-34	67.76	99.98	10.85	312
BIH-CoV-35	61.38	99.97	18.38	216
BIH-CoV-37	56.83	99.96	10.91	216
BIH-CoV-38	63.64	99.96	8.66	353
BIH-CoV-39	64.69	99.99	9.38	346
