# Supplementary material for: DNA methylation changes during acute COVID-19 are associated with long-term transcriptional dysregulation in patients’ airway epithelial cells
Source: EMBO Mol Med. 2025 Mar 21;17(5):923–37. doi: 10.1038/s44321-025-00215-5 (PMC12081608; doi:10.1038/s44321-025-00215-5)
Supplement: Supplementary file 3 — Table EV3 [file 44321_2025_215_MOESM3_ESM.xlsx]

## Sheet: Table_EV3
Table EV3: Enrichment results: Enrichr-KG1 Gene Ontology pathway enrichment of hypo DMR target genes (shown in Figure 2a)
Term	Library	p-value	z-score	combined score
second-messenger-mediated signaling (GO:0019932)	GO_Biological_Process_2021	0.0001516	4.226	37.16
cell chemotaxis (GO:0060326)	GO_Biological_Process_2021	0.0003979	4.485	35.12
calcium-mediated signaling (GO:0019722)	GO_Biological_Process_2021	0.0005046	3.62	27.48
macrophage migration (GO:1905517)	GO_Biological_Process_2021	0.001159	10.82	73.12
negative regulation of lyase activity (GO:0051350)	GO_Biological_Process_2021	0.001506	9.915	64.43
1https://maayanlab.cloud/enrichr-kg
