# Supplementary material for: DNA methylation changes during acute COVID-19 are associated with long-term transcriptional dysregulation in patients’ airway epithelial cells
Source: EMBO Mol Med. 2025 Mar 21;17(5):923–37. doi: 10.1038/s44321-025-00215-5 (PMC12081608; doi:10.1038/s44321-025-00215-5)
Supplement: Supplementary file 4 — Table EV4 [file 44321_2025_215_MOESM4_ESM.xlsx]

## Sheet: Table_EV4
Table EV4: Results of gene set enrichment analysis. Expression changes of hyper DMR target genes in the epithelial cell bulk (comparing SARS-CoV-2 positive samples [n=14] to controls [n=10])
Pathway	pval	padj	Enrichment score	Normalized enrichment score	Number of hyper DMR target genes in pathway	leading Edge genes
GOBP_MICROTUBULE_BASED_PROCESS	1.74258e-09	8.51802e-06	-0.593264	-1.61748	136	SYNE2, APP, DNAH5, MAP1B, CCDC170, SON, SPEF2, DYNLRB2, TUBGCP2, MAP6, EZR, PDE4DIP, DNAH10, RSPH9, CLUAP1, TMF1, DNAAF1, NME5, RFX3, EFHC1, DNAH3, TEKT1, HOOK1, CCDC88C, ASH1L, TEKT2, KIF2A, NCOR1, SUN1, MPDZ, PDCD6IP, NIN, ALMS1, MAP7, MYH9, STAU1, DYNLL1, DST, WEE1, PAK1, EML4, ULK4, SDCCAG8, CDK2AP2, HSBP1, CDC14A, KIF13B, TBCB, TTLL7, HTT, ARL3, CCDC57, TRIM37
GOBP_CILIUM_OR_FLAGELLUM_DEPENDENT_CELL_MOTILITY	1.88368e-09	8.51802e-06	-0.888126	-2.06193	16	DNAH5, SPEF2, RSPH9, TMF1, RFX3, EFHC1, DNAH3, TEKT1, ASH1L, TEKT2
GOBP_CILIUM_MOVEMENT	1.78367e-09	8.51802e-06	-0.888722	-2.06332	16	DNAH5, SPEF2, RSPH9, TMF1, DNAAF1, NME5, RFX3, TEKT1, ASH1L, TEKT2
GOBP_MICROTUBULE_CYTOSKELETON_ORGANIZATION	1.9707e-07	0.000668363	-0.587851	-1.59154	103	SYNE2, DNAH5, MAP1B, CCDC170, SON, SPEF2, TUBGCP2, MAP6, EZR, PDE4DIP, RSPH9, CLUAP1, DNAAF1, EFHC1, HOOK1, CCDC88C, TEKT2, KIF2A, NCOR1, SUN1, MPDZ, PDCD6IP, NIN, ALMS1, MAP7, MYH9, WEE1, PAK1, EML4, ULK4, SDCCAG8, CDK2AP2, CDC14A, TBCB, TTLL7, HTT, CCDC57, TRIM37
GOCC_SUPRAMOLECULAR_COMPLEX	5.8323e-07	0.0012293	-0.521085	-1.44283	205	SYNE2, SPTBN1, NCL, CCT3, DNAH5, MAP1B, ANK3, KRT8, DYNLRB2, TUBGCP2, MAP6, EZR, PDE4DIP, DNAH10, HNRNPAB, CALM1, CCT8, EFHC1, DNAH3, ARHGAP18, TEKT1, HOOK1, IGF2BP2, PLS1, COBL, TEKT2, RPS6, KIF2A, PRRC2C, FLNB, TCP1, TNRC6B, CCT7, PACRG, KRT18, NME7, NIN, CUL3, MAP7, MYH9, CFDP1, NUFIP2, STAU1, DYNLL1, DST, CCDC181, CENPM, UPF1, PAK1, C9orf72, EML4, ANAPC16, ZFP36L1, CASC3, CDK2AP2, NEBL, KIF13…
GOCC_CILIUM	4.72546e-07	0.0012293	-0.580443	-1.57148	103	APP, DNAH5, ABHD2, MAP1B, PRKAR1A, MLF1, CCDC170, SPEF2, DYNLRB2, EZR, DNAH10, RSPH9, CLUAP1, DNAAF1, CALM1, CCT8, NME5, EFHC1, DNAH3, TEKT1, TEKT2, KIF2A, RAB14, TOMM20, PACRG, IQCA1, NME7, NIN, CUL3, ALMS1, DYNLL1, PTK2, CCDC181, SDCCAG8, CDC14A, TTLL7, B9D1, ARL3, AK1, PKM, TXNDC15, CEP89, IQCB1, CBY1, IFT46, IFT122, TNPO1, ATG5, RILPL2, AK2, SHANK2, KIF19, UNC119B, ARFGEF2, ENKD1
GOBP_REGULATION_OF_CELL_KILLING	1.0843e-06	0.00144567	0.706734	2.7526	15	TYROBP, CLEC7A, PTPRC, LGALS9, KLRB1, SERPINB9, LAG3, TGFB2, PRF1, KLRD1
GOBP_INTERLEUKIN_10_PRODUCTION	1.38811e-05	0.0091101	0.763756	2.44481	10	TYROBP, CLEC7A, LGALS9, TRIB2, BCL3, CD83, CD274
GOBP_CELL_KILLING	1.9354e-05	0.0114155	0.532118	2.30036	22	TYROBP, CLEC7A, PTPRC, LGALS9, KLRB1, PRDX1, SERPINB9, LAG3, UNC13D, TGFB2, PRF1, KLRD1
GOBP_REGULATION_OF_LEUKOCYTE_MEDIATED_CYTOTOXICITY	2.71078e-05	0.0139606	0.746629	2.38999	10	TYROBP, PTPRC, LGALS9, KLRB1, SERPINB9, LAG3, KLRD1
GOBP_LEUKOCYTE_MEDIATED_CYTOTOXICITY	3.34568e-05	0.0151291	0.575267	2.38763	17	TYROBP, PTPRC, LGALS9, KLRB1, PRDX1, SERPINB9, LAG3, UNC13D, PRF1, KLRD1
GOBP_RIBONUCLEOSIDE_CATABOLIC_PROCESS	5.43536e-05	0.0230425	0.976708	1.89025	3	UPP1, APOBEC3A, XDH
