# Supplementary material for: DNA methylation changes during acute COVID-19 are associated with long-term transcriptional dysregulation in patients’ airway epithelial cells
Source: EMBO Mol Med. 2025 Mar 21;17(5):923–37. doi: 10.1038/s44321-025-00215-5 (PMC12081608; doi:10.1038/s44321-025-00215-5)
Supplement: Supplementary file 5 — Table EV5 [file 44321_2025_215_MOESM5_ESM.xlsx]

## Sheet: Table_EV5
Table EV5: Comparison of the pathways score between controls (n=10) and acute phase (n=14) or follow-up samples (3 [n=7] and 12 months post-infection [n=5]) within epithelial cell groups using pairwise Wilcxon rank-sum test. The pathways score represents the average expression of all repressed pathway genes from the gene set enrichment analysis (n=323)
Cell group	Time point	25 % percentile	Median	75% percentile	FDR-adj. p
Ciliated cells	control	0.15464	0.189346	0.213278
	acute phase	0.0496867	0.0939686	0.143734	0
	3 months	0.139141	0.163411	0.187089	4.28246e-99
	12 months	0.132609	0.155879	0.176659	2.15596e-245
Secretory cells	control	0.0293436	0.0480264	0.0713811
	acute phase	-0.00199466	0.0192121	0.041967	0
	3 months	0.0198769	0.0361996	0.0542514	4.71742e-50
	12 months	0.0362714	0.0543293	0.0749309	1.07088e-15
Basal cells	control	0.0205517	0.0419808	0.060755
	acute phase	-0.00695343	0.0121452	0.0359371	1.11525e-83
	3 months	0.0189056	0.0369201	0.0553438	0.000600455
	12 months	0.0323226	0.049512	0.067042	1.18705e-17
