# Supplementary material for: DNA methylation changes during acute COVID-19 are associated with long-term transcriptional dysregulation in patients’ airway epithelial cells
Source: EMBO Mol Med. 2025 Mar 21;17(5):923–37. doi: 10.1038/s44321-025-00215-5 (PMC12081608; doi:10.1038/s44321-025-00215-5)
Supplement: Supplementary file 6 — Table EV6 [file 44321_2025_215_MOESM6_ESM.xlsx]

## Sheet: Table_EV6
Table EV6: Credible effects from scCODA analysis of cell type proportion shifts between different time points. Credible effects are indicated by numbers greater (proportional increase) or smaller than 0 (decrease), FDR-adj. p<0.0.5
Cell Type / Group	acute phase vs. control	3 months vs. acute phase	12 months vs. acute phase
B_cells	0	0	0
Basal cells	-1.11544	1.40898	1.10084
CD4_Tcells	0	0	0
CD8_Tcells	0	0.738211	0
Ciliated cells	-0.847639	1.35038	1.09346
DC	0	0	0
DNT	0	0	0
FOXN4	0	0	0
Ionocytes	0	0	0
MC_Basophil	0	0	0
NKT	0	0	0
Neutrophils	0.869896	0	0
Plasma_cells	0	0	0
SAA_rich	0	0	0
Sec_Cil	0	0	0
Secretory cells	-0.912523	0.79084	0.943045
Squamous	0	-0.812684	0
cycling_Basal	0	0	0
low_RNA	0	0	0
mDC	0	0	0
moMa	0	0	0
nrMa	0.705711	-0.966564	-0.989879
p_Tcells	0	0	0
rMa	0	0	0
Basal cells = Basal, early_progenitor, Basal_diff
Secretory cells = Club, Goblet, Sec_diff
Ciliated cells = Ciliated, SAA_rich_Cil, Cil_diff
NKT = natural killer T cells, p_Tcells = proliferating T cells, DNT = double negative T cells, DC = dendritic cells, nrMa = non-resident macrophages, moMa = monocyte-derived macrophages, rMa = resident macrophages, mDC = myeloid dendritic cells, MC/Basophil = mast cells or basophils, Basal_diff = differentiating basal cells, Sec_diff = differentiating secretory cells, Cil_diff = differentiating c…
