# Supplementary material for: DNA methylation changes during acute COVID-19 are associated with long-term transcriptional dysregulation in patients’ airway epithelial cells
Source: EMBO Mol Med. 2025 Mar 21;17(5):923–37. doi: 10.1038/s44321-025-00215-5 (PMC12081608; doi:10.1038/s44321-025-00215-5)
Supplement: Supplementary file 7 — Table EV7 [file 44321_2025_215_MOESM7_ESM.xlsx]

## Sheet: Table_EV7
Table EV7: Characteristics summary of the follow-up samples collected 3 and 12 months post-infection.
	3 and 12 months follow-up cohort (scRNA-seq) (n=12)
	3 months (n=7)	12 months (n=5)
Persisting respiratory symptoms1, n(%)	6 (85.7)	3 (60.0)
Female, n(%)	3 (42.9)	-
Male, n(%)	4 (57.1)	5 (100.0)
Age [years], median (range)	56 (21–76)	52 (24–73)
BMI, median (range)	30.1 (20.3–31.6)	24.1 (21.7–36.2)
Cardiovascular disease, n(%)	3 (42.9)	3 (60.0)
Pre-existing respiratory disease, n(%)2	1 (14.3)	1 (20.0)
Diabetes, n(%)	1 (14.3)	1 (20.0)
Former COVID-19 disease severity
mild/moderate, n(%)	4 (57.1)	2 (40.0)
severe/critical, n(%)	3 (42.9)	3 (60.0)
1Persisting respiratory symptoms were assessed based on the modified Medical Research Council dyspnea scale (Mahler DA, Rosiello RA, Harver A, et al. Comparison of clinical dyspnea ratings and psychophysical measurements of respiratory sensation in obstructive disease. Am Rev Respir Dis 1987; 135: 1229–1233.)
2Asthma or COPD
