# Supplementary material for: DNA methylation changes during acute COVID-19 are associated with long-term transcriptional dysregulation in patients’ airway epithelial cells
Source: EMBO Mol Med. 2025 Mar 21;17(5):923–37. doi: 10.1038/s44321-025-00215-5 (PMC12081608; doi:10.1038/s44321-025-00215-5)
Supplement: Supplementary file 8 — Table EV8 [file 44321_2025_215_MOESM8_ESM.xlsx]

## Sheet: Table_EV8
Table EV8: Cytoscape GO Biological Process enrichment of all pathways scoregenes that were downregulated in the acute phase of infection as well as 12 months post-infection compared to controls in ciliated cells (FDR adj. p<0.05, n=104 genes). Shown are the top five significantly enriched pathways of each module (modules with ≥3 genes were considered) .
Module Theme	Module number	GeneSet	Ratio Proteins in GeneSet	Number of Proteins in GeneSet	Proteins from Module	P-value	FDR	Genes
Cilium assembly	0	cilium assembly	0.0134	180	3	0.00012933	0.0062077	IFT122,DYNLL1,CLUAP1
		positive regulation of protein localization to plasma membrane	0.0037	50	2	0.00038463	0.0092312	SPTBN1,PLS1
		vestibular receptor cell stereocilium organization	0.0001	1	1	0.0005973	0.0095569	PLS1
		membrane assembly	0.0001	2	1	0.0011943	0.0119	SPTBN1
		intestinal D-glucose absorption	0.0002	3	1	0.001791	0.0119	PLS1
Microtubule-based movement	1	microtubule-based movement	0.0052	69	3	7.516e-06	0.0013078	DNAH3,DNAH5,DNAL4
		protein destabilization	0.0033	44	2	0.00029839	0.0143	CUL3,HTT
		microtubule-based transport	0.0001	1	1	0.0005973	0.0143	HTT
		liver morphogenesis	0.0001	1	1	0.0005973	0.0143	CUL3
		nuclear protein quality control by the ubiquitin-proteasome system	0.0001	1	1	0.0005973	0.0143	CUL3
Cilium assembly	2	cilium assembly	0.0134	180	6	4.0833e-11	1.3883e-09	IQCB1,TCTN2,SCLT1,MKS1,B9D1,CEP89
		non-motile cilium assembly	0.0036	48	2	0.00026665	0.003136	MKS1,CEP89
		embryonic digit morphogenesis	0.0037	50	2	0.00028919	0.003136	MKS1,B9D1
		smoothened signaling pathway	0.0046	62	2	0.00044334	0.003136	TCTN2,B9D1
		smoothened signaling pathway involved in regulation of secondary heart field cardioblast proliferation	0.0001	1	1	0.00052266	0.003136	MKS1
Positive regulation of protein localization	3	positive regulation of establishment of protein localization to telomere	0.0007	10	4	4.6607e-12	1.3646e-10	CCT3,TCP1,CCT8,CCT7
		positive regulation of protein localization to Cajal body	0.0008	11	4	6.8229e-12	1.3646e-10	CCT3,TCP1,CCT8,CCT7
		positive regulation of telomerase RNA localization to Cajal body	0.0011	15	4	2.3581e-11	3.0655e-10	CCT3,TCP1,CCT8,CCT7
		binding of sperm to zona pellucida	0.0022	29	4	3.2889e-10	3.2889e-09	CCT3,TCP1,CCT8,CCT7
		positive regulation of telomere maintenance via telomerase	0.0025	33	4	5.512e-10	4.1838e-09	CCT3,TCP1,CCT8,CCT7
