# Supplementary material for: DNA methylation changes during acute COVID-19 are associated with long-term transcriptional dysregulation in patients’ airway epithelial cells
Source: EMBO Mol Med. 2025 Mar 21;17(5):923–37. doi: 10.1038/s44321-025-00215-5 (PMC12081608; doi:10.1038/s44321-025-00215-5)
Supplement: Supplementary file 9 — Table_EV9 [file 44321_2025_215_MOESM9_ESM.xlsx]

## Sheet: Table_EV9
Table EV9: Results of the motif analysis. Motives within those hyperDMRs whose target genes remained repressed in ciliated cells at 12 months post-infection (n=124) were compared against all other hyperDMRs (n=2,405) using the simple enrichment analysis (SEA) tool in MEME suite.
Rank	Motif name	Motif ID	Motif logo	Consensus sequence	n primary sequences matching the motif	% primary sequences matching the motif	n background sequences matching the motif	% background sequences matching the motif	Enrichment ratio	p-value	E-value	q-value
1	HEY2	HEY2_HUMAN.H11MO.0.D		GKBGGCWCGTGGCHTBV	70	62.5	950	43.88	1.43	8.5e-05	0.0654	0.0403
2	GLIS1	GLIS1_HUMAN.H11MO.0.D		TCGTGGGGGGTMD	37	33.04	386	17.83	1.88	0.000125	0.096	0.0403
3	ZN667	ZN667_HUMAN.H11MO.0.C		GTGSCYTTMARAGCTCMBC	68	60.71	931	43	1.42	0.000177	0.136	0.0403
4	RARB	RARB_HUMAN.H11MO.0.D		SAGGTCAVVVV	19	16.96	145	6.7	2.63	0.000271	0.208	0.0461
5	REST	REST_HUMAN.H11MO.0.A		TTCAGCACCAYGGACAGCKCCM	67	59.82	933	43.09	1.4	0.00038	0.292	0.0467
6	ZN770	ZN770_HUMAN.H11MO.0.C		GGGAGGCYGAGGBRGGAGGATC	60	53.57	804	37.14	1.45	0.000411	0.316	0.0467
