# Supplementary material for: DNA methylation changes during acute COVID-19 are associated with long-term transcriptional dysregulation in patients’ airway epithelial cells
Source: EMBO Mol Med. 2025 Mar 21;17(5):923–37. doi: 10.1038/s44321-025-00215-5 (PMC12081608; doi:10.1038/s44321-025-00215-5)
Supplement: Supplementary file 10 — Table EV10 [file 44321_2025_215_MOESM10_ESM.xlsx]

## Sheet: Table_EV10
Table EV10: Comparison of hypoDMR network scores based on all hypoDMR target genes from the network in Figure 2a (n=15) between controls (n=10) and acute phase (n=14) or follow-up samples (3 [n=7] and 12 months post-infection [n=5]) in macrophages using pairwise Wilcxon rank-sum test.
Cell type	Time point	25 % percentile	Median	75% percentile	FDR-adj. p
moMa	control	-0.017168	0.100184	0.177314
	acute phase	0.0899831	0.157606	0.230067	0.00404293
	3 months	-0.0269482	0.00779441	0.026518	0.201457
	12 months	-0.0274705	0.0709021	0.132451	0.603648
nrMa	control	-0.0181501	-0.0050996	0.142206
	acute phase	-0.0143332	0.10098	0.170407	1.28659e-07
	3 months	-0.0140206	-0.00798835	0.0562263	0.841004
	12 months	-0.0232899	-0.0038307	0.088159	0.17979
rMa	control	-0.0213993	-0.014945	0.0888194
	acute phase	-0.0195073	-0.0141964	-0.00809894	0.841004
	3 months	-0.0157609	-0.0107842	-0.00722533	0.158012
	12 months	-0.0202697	-0.0135301	-0.00910747	0.841004
