# Supplementary material for: DNA methylation changes during acute COVID-19 are associated with long-term transcriptional dysregulation in patients’ airway epithelial cells
Source: EMBO Mol Med. 2025 Mar 21;17(5):923–37. doi: 10.1038/s44321-025-00215-5 (PMC12081608; doi:10.1038/s44321-025-00215-5)
Supplement: Supplementary file 11 — Table EV11 [file 44321_2025_215_MOESM11_ESM.xlsx]

## Sheet: Table_EV11
Table EV11: Characteristics summary of the follow-up samples collected 6 months post-infection.
	6 months follow-up cohort (scRNA-seq) (n=15)
	persisting respiratory symptoms1 (n=6)	no respiratory symptoms1 (n=9)
Female, n(%)	4 (66.7)	7 (77.8)
Male, n(%)	2 (33.3)	2 (22.2)
Age [years], median (range)	43 (28–60)	34 (26–64)
BMI, median (range)	23.0 (19.8–27.7)	23.5 (21.1–24.7)
Cardiovascular disease, n(%)	-	2 (22.2)
Pre-existing respiratory disease, n(%)	3 (50.0)2	-
Diabetes, n(%)	-	-
Former COVID-19 disease severity
mild/moderate, n(%)	6 (100.0)	9 (100.0)
severe/critical, n(%)	-	-
1Persisting respiratory symptoms were assessed based on the modified Medical Research Council dyspnea scale (Mahler DA, Rosiello RA, Harver A, et al. Comparison of clinical dyspnea ratings and psychophysical measurements of respiratory sensation in obstructive disease. Am Rev Respir Dis 1987; 135: 1229–1233.)
2Asthma
