# Supplementary material for: DNA methylation changes during acute COVID-19 are associated with long-term transcriptional dysregulation in patients’ airway epithelial cells
Source: EMBO Mol Med. 2025 Mar 21;17(5):923–37. doi: 10.1038/s44321-025-00215-5 (PMC12081608; doi:10.1038/s44321-025-00215-5)
Supplement: Supplementary file 14 — Dataset EV1 [file 44321_2025_215_MOESM14_ESM.xlsx]

## Sheet: Dataset_EV1
Dataset EV1: Differentially methylated regions (DMRs) between SARS-CoV-2 positive patients (n=19) and controls (n=14). DMRs were determined using DSS while adjusting for age, sex and cell lineage proportions. Genomic regions are given as 0-based coordinates based on GRCh37/hg19.
chr	start	end	direction	FDR adj. p	DMR type	n CpGs	mean methylation controls	mean methylation SARS-CoV-2 pos.	methylation difference	annotated DMR target genes	genomic features	mean coverage per DMR
1	1591632	1591739	hypo	0.0378473	gDMR	4	0.941439	0.789379	0.15206	CDK11B	enhancer	29.447
1	2454670	2455321	hyper	0.00256095	ngDMR	30	0.302314	0.598372	0.296057	HES5;RP11-181G12.4;RP3-395M20.2;RP3-395M20.12;MMEL1;SLC35E2B;PANK4;CDK11A	enhancer	54.1424
1	2500287	2500500	hypo	0.0342206	ngDMR	6	0.846742	0.72242	0.124322	TNFRSF14	intergenic	33.197
1	2852291	2852717	hyper	0.0322618	ngDMR	10	0.258826	0.506653	0.247828	ACTRT2	intergenic	34.7091
1	3537418	3538155	hyper	0.0156944	gDMR	14	0.276425	0.307183	0.0307583	MEGF6;RP11-46F15.2	enhancer	52.7835
1	5573494	5575193	hyper	0.0478423	ngDMR	23	0.0820414	0.230458	0.148417	KCNAB2	enhancer	48.7958
1	5917782	5917889	hyper	0.0468325	ngDMR	4	0.421613	0.609693	0.18808	KCNAB2	enhancer	50.3561
1	6456057	6457272	hyper	0.0369796	ngDMR	25	0.393485	0.718878	0.325393	ACOT7	promoter	61.6303
1	6938191	6938706	hyper	0.0422193	ngDMR	4	0.42427	0.630109	0.205839	CAMTA1	gene_body	41.447
1	7412026	7412510	hyper	0.0495234	ngDMR	6	0.449869	0.620798	0.170929	VAMP3	gene_body	39.3838
1	9550762	9551654	hyper	0.0395856	ngDMR	24	0.356631	0.380104	0.0234724	RP13-392I16.1	enhancer	46.1869
1	10070876	10071548	hyper	0.0494685	ngDMR	10	0.452875	0.633085	0.180211	RBP7	enhancer	41.1364
1	10567324	10568179	hyper	0.0396603	gDMR	15	0.425815	0.624236	0.198421	DFFA;RP4-736L20.3;NMNAT1;RBP7;PGD;PEX14	enhancer	52.0364
1	11112670	11113628	hyper	0.018236	ngDMR	31	0.239848	0.360118	0.12027	TARDBP;MASP2;SRM;RP4-635E18.7	enhancer	51.1984
1	11916768	11918197	hyper	0.0478985	ngDMR	15	0.156998	0.318903	0.161905	C1orf167;NPPA;NPPB;RNU5E-1;RNU5E-4P;KIAA2013;NPPA-AS1;MFN2	enhancer	41.0101
1	12535328	12536498	hyper	0.0474152	ngDMR	7	0.138296	0.366923	0.228626	PRAMEF12;PRAMEF25;PRAMEF6;PRAMEF4;HNRNPCL1;PRAMEF11;RNU6ATAC18P;SNORA59A;RNU5E-1;RNU5E-4P;VPS13D	enhancer	47.9913
1	12538323	12539222	hyper	0.0322169	ngDMR	26	0.082048	0.201817	0.119769	PRAMEF12;PRAMEF25;PRAMEF6;PRAMEF4;HNRNPCL1;PRAMEF11;RNU6ATAC18P;SNORA59A;RNU5E-1;RNU5E-4P;VPS13D	enhancer	49.7156
1	13895301	13895976	hyper	0.018513	ngDMR	4	0.190911	0.469315	0.278405	PDPN	intergenic	42.303
1	14282728	14283438	hyper	0.0461907	ngDMR	5	0.183062	0.448494	0.265432	PRDM2	intergenic	42.297
1	14696082	14696776	hypo	0.0367729	ngDMR	2	0.434484	0.36133	0.0731537	KAZN	enhancer	43.2576
1	15827901	15828229	hyper	0.0191515	ngDMR	8	0.131983	0.173734	0.0417513	CASP9	gene_body	39.8106
1	16000941	16001666	hyper	0.00290215	ngDMR	9	0.190909	0.326613	0.135704	RP4-680D5.9	enhancer	45.3771
1	16712978	16714429	hyper	0.00685144	gDMR	16	0.143343	0.278793	0.13545	SZRD1;SPATA21;FBXO42;NECAP2;ARHGEF19	enhancer	40.3731
1	16872256	16872724	hyper	0.0470427	ngDMR	16	0.292253	0.502742	0.210489	RCC2;MFAP2;CROCC;NBPF1;RP4-798A10.7;CROCCP3;RP11-276H7.3;ARHGEF19;RP11-288I21.1;RP4-680D5.2;DDI2;SPEN;ZBTB17	enhancer	56.1913
1	17006994	17007056	hyper	0.0168449	gDMR	7	0.225335	0.374331	0.148996	AL137798.1	enhancer	63.619
1	17278042	17278771	hyper	0.0196963	ngDMR	20	0.190973	0.309063	0.118089	MST1P2;CROCC	enhancer	49.9667
1	17746334	17746687	hyper	0.0150461	ngDMR	24	0.0902288	0.14099	0.0507616	RCC2;PADI6	enhancer	55.1035
1	18081724	18081845	hyper	0.049872	ngDMR	5	0.22875	0.266125	0.037375	RP11-473A10.2;ACTL8	enhancer	48.3091
1	19226801	19227372	hyper	0.0488657	ngDMR	11	0.12488	0.231569	0.106688	ALDH4A1;MIR1290;RP13-279N23.2	enhancer	50.1653
1	19248658	19249144	hyper	0.0236226	gDMR	9	0.0923936	0.211324	0.11893	RP13-279N23.2;IFFO2	enhancer	42.7306
1	19409456	19410125	hyper	0.0476038	ngDMR	9	0.193529	0.384866	0.191337	TAS1R2;RP5-1126H10.2;MRTO4;UBR4	enhancer	45.1212
1	21648940	21650074	hyper	0.0285637	gDMR	13	0.21887	0.426324	0.207453	EIF4G3;RP3-329E20.2;ECE1;NBPF2P;NBPF3;ALPL;USP48	enhancer	46.2191
1	22207895	22207952	hyper	0.0339736	ngDMR	4	0.393091	0.676985	0.283894	HSPG2	gene_body	49.6818
1	22265724	22266877	hyper	0.0426011	ngDMR	15	0.289183	0.398255	0.109072	HSPG2;CELA3B;USP48	enhancer	52.3859
1	24128006	24128254	hyper	0.0238827	ngDMR	10	0.0263387	0.0767045	0.0503658	HMGCL;FUCA1;GALE	enhancer	57.4273
1	25190806	25191962	hyper	0.000288346	gDMR	18	0.216864	0.438059	0.221195	MAN1C1	enhancer	43.3333
1	25472144	25473448	hyper	0.0345251	ngDMR	37	0.296815	0.485981	0.189166	SYF2	enhancer	44.7731
1	25724828	25725608	hypo	0.0101058	gDMR	21	0.852618	0.63836	0.214257	RHCE	gene_body	16.7749
1	25855035	25855250	hyper	0.0420731	ngDMR	7	0.323099	0.59242	0.269321	LDLRAP1	intergenic	49.6234
1	25882915	25884474	hyper	0.017103	ngDMR	21	0.201156	0.38921	0.188053	LDLRAP1;RP1-187B23.1;RP11-70P17.1;RHCE	enhancer	48.2266
1	25886468	25887024	hyper	0.0478985	ngDMR	10	0.15769	0.211604	0.0539141	SDHDP6;LDLRAP1;TMEM50A;LIN28A;RP1-187B23.1;RP11-70P17.1	enhancer	47.5485
1	25887877	25889311	hyper	0.0417135	ngDMR	13	0.0928824	0.247173	0.15429	SDHDP6;LDLRAP1;TMEM50A;LIN28A;RP1-187B23.1;RP11-70P17.1	enhancer	49.3007
1	27753916	27755904	hyper	0.047997	ngDMR	23	0.154129	0.205014	0.050885	PHACTR4;ARID1A;TMEM222;RP4-752I6.1;RNU6-48P;CD164L2;WASF2;FGR;FAM76A;STX12;PPP1R8;SCARNA1;THEMIS2	enhancer	43.1871
1	29874724	29875626	hyper	0.0067433	gDMR	6	0.403116	0.490692	0.0875762	PTPRU	intergenic	43.7626
1	32041704	32042612	hyper	0.0447142	ngDMR	28	0.0156891	0.0505399	0.0348508	SNRNP40;TINAGL1;RP11-73M7.6;ZBTB8B;KHDRBS1;TMEM39B;TXLNA;TSSK3;FAM229A;IQCC;SERINC2	enhancer	54.5379
1	33454146	33455602	hyper	0.0358109	ngDMR	7	0.144614	0.267167	0.122552	RNF19B;RP1-117O3.2;AK2;RP4-803A2.2	enhancer	47.1948
1	36351622	36352916	hyper	0.0356827	ngDMR	8	0.317696	0.389152	0.0714558	C1orf216;RP4-789D17.4;AGO1;SFPQ;ZMYM4;ADPRHL2;TEKT2;ZMYM1;AGO3;ZMYM6	enhancer	43.7045
1	38276507	38277130	hyper	0.0413789	ngDMR	6	0.184842	0.252233	0.0673914	YRDC;FHL3;INPP5B;EPHA10;RP11-109P14.10;MTF1	enhancer	45.9495
1	38940390	38941512	hyper	0.0236224	ngDMR	20	0.118948	0.227697	0.108749	RRAGC	enhancer	49.4045
1	41096266	41096598	hyper	0.0155601	ngDMR	4	0.304238	0.446997	0.142759	RIMS3	enhancer	46.4091
1	41997117	41997644	hypo	0.0471233	gDMR	6	0.877213	0.758348	0.118865	EDN2	gene_body	19.4848
1	42644643	42645596	hyper	0.0491378	ngDMR	6	0.195753	0.433343	0.23759	GUCA2A	enhancer	44.9141
1	42723978	42725966	hyper	0.0429005	ngDMR	11	0.276697	0.477502	0.200805	FOXJ3	enhancer	43.7273
1	44932880	44933036	hypo	0.00108068	gDMR	3	0.952755	0.720729	0.232025	RNF220	gene_body	33.6566
1	45993732	45994512	hyper	0.0136403	gDMR	12	0.765548	0.854815	0.0892678	PRDX1	intergenic	26.697
1	46087206	46087582	hyper	0.0236031	ngDMR	5	0.110504	0.259073	0.148569	CCDC17;IPP	enhancer	46.1879
1	47557184	47557683	hyper	0.0297651	ngDMR	6	0.405532	0.520922	0.115391	CYP4Z1	enhancer	35.8636
1	48389988	48390399	hyper	0.0376753	gDMR	3	0.40196	0.550512	0.148552	TRABD2B	enhancer	44.4343
1	49142060	49143472	hyper	0.0290063	ngDMR	17	0.272932	0.394643	0.121712	BEND5	enhancer	46.3743
1	50833914	50834648	hyper	0.0228948	ngDMR	28	0.0579993	0.10652	0.0485206	DMRTA2	enhancer	46.8474
1	53568740	53569013	hyper	0.0359043	gDMR	3	0.224517	0.610166	0.385649	SLC1A7	gene_body	31.0707
1	53978060	53978292	hyper	0.0405418	ngDMR	5	0.337792	0.380052	0.0422603	DMRTB1;GLIS1;RNU7-95P	enhancer	48.7758
1	55490734	55492222	hypo	0.0308882	gDMR	19	0.774809	0.556208	0.218601	PCSK9;TMEM61	enhancer	32.0128
1	55594719	55595426	hyper	0.0104865	ngDMR	5	0.258028	0.359772	0.101744	USP24	enhancer	43.2485
1	56912266	56912837	hyper	0.0215154	gDMR	4	0.473865	0.677409	0.203544	PPAP2B	enhancer	43.7727
1	57468969	57469736	hyper	0.00629853	gDMR	3	0.278411	0.461676	0.183265	C8B	gene_body	41.5556
1	58429112	58430010	hyper	0.0304666	gDMR	10	0.267402	0.583967	0.316566	DAB1	gene_body	42.2061
1	59348688	59350078	hyper	0.0329219	ngDMR	16	0.0866379	0.146279	0.0596414	FGGY;JUN;MYSM1;RP11-63G10.3	enhancer	45.3523
1	59374424	59375483	hyper	0.0159454	ngDMR	4	0.41327	0.640984	0.227714	JUN	enhancer	44.2045
1	59441452	59442365	hyper	0.018142	ngDMR	4	0.197025	0.477426	0.280402	PHBP3;JUN	enhancer	36.5076
1	60343799	60346114	hyper	0.0208444	ngDMR	16	0.281498	0.469781	0.188283	HOOK1	enhancer	42.2405
1	62549950	62550330	hyper	0.0478985	ngDMR	6	0.180223	0.289854	0.109631	L1TD1	enhancer	41.803
1	62608026	62608724	hyper	0.0147854	gDMR	6	0.175824	0.444004	0.26818	L1TD1	enhancer	38.7626
1	62736492	62737147	hyper	0.0217101	ngDMR	7	0.350479	0.53479	0.184311	KANK4	enhancer	40.2944
1	64295157	64295903	hyper	0.0484215	ngDMR	7	0.324992	0.663706	0.338714	ROR1	enhancer	42.0433
1	64743663	64746339	hypo	0.0220064	ngDMR	16	0.617429	0.601217	0.0162121	UBE2U	intergenic	32.1496
1	65895367	65895919	hyper	0.00567311	gDMR	8	0.139477	0.217213	0.0777366	RP4-630A11.3;LEPR;LEPROT	enhancer	46.928
1	66708258	66708856	hyper	0.0417135	ngDMR	4	0.0407203	0.110254	0.0695334	TCTEX1D1;PDE4B	enhancer	44.2576
1	66847634	66847896	hyper	0.0478618	ngDMR	5	0.304519	0.569691	0.265172	SGIP1	enhancer	47.8182
1	68114677	68116650	hyper	0.0298674	gDMR	14	0.484352	0.668111	0.183759	GADD45A	enhancer	39.5541
1	69389531	69389832	hyper	0.0478388	gDMR	6	0.437743	0.683886	0.246143	DEPDC1	intergenic	44.6869
1	69585372	69586192	hyper	0.0496513	ngDMR	23	0.472749	0.734293	0.261543	LRRC7	enhancer	44.1212
1	72051308	72052240	hyper	0.0405418	ngDMR	4	0.161447	0.50477	0.343323	ZRANB2	gene_body	42.4773
1	76210473	76211490	hyper	0.0191515	ngDMR	6	0.281075	0.423275	0.1422	ACADM	enhancer	42.8485
1	77336966	77337770	hyper	0.0461116	ngDMR	4	0.375137	0.585734	0.210597	ST6GALNAC5	enhancer	42.9621
1	78366410	78367094	hyper	0.0306821	ngDMR	4	0.188246	0.299041	0.110795	ZZZ3;NEXN;RNA5SP21;NEXN-AS1;DNAJB4	enhancer	38.3409
1	78798681	78800073	hyper	0.020546	gDMR	6	0.307622	0.39996	0.0923373	PTGFR	gene_body	40.4646
1	80199052	80200470	hyper	0.0412764	ngDMR	5	0.120831	0.527993	0.407162	ELTD1	intergenic	42.0121
1	81702497	81704600	hyper	0.0356294	ngDMR	15	0.0740127	0.157872	0.0838595	RN7SKP247	enhancer	45.2808
1	82533428	82533718	hyper	0.0387965	gDMR	3	0.347857	0.602525	0.254668	LPHN2	intergenic	33.4343
1	82716170	82717092	hypo	0.0347434	gDMR	13	0.877829	0.768356	0.109473	LPHN2	intergenic	21.5478
1	83289108	83289906	hyper	0.0404305	gDMR	6	0.463271	0.731332	0.268061	NA	intergenic	37.8131
1	83483042	83483597	hyper	0.0462317	gDMR	3	0.481867	0.650398	0.16853	TTLL7	intergenic	42.7677
1	83633112	83633396	hyper	0.022186	gDMR	2	0.547638	0.814631	0.266993	TTLL7	intergenic	26.4394
1	83675130	83676090	hyper	0.034811	gDMR	2	0.63467	0.740214	0.105543	TTLL7	intergenic	34.7273
1	83946511	83947504	hyper	0.0292675	ngDMR	6	0.351333	0.598502	0.247168	TTLL7	enhancer	32.197
1	84155418	84156350	hyper	0.0432085	gDMR	5	0.264924	0.5947	0.329775	TTLL7	enhancer	38.7273
1	85401383	85402532	hyper	0.000227835	gDMR	6	0.0982285	0.172841	0.0746126	MCOLN2;LPAR3	enhancer	44.4747
1	86690364	86691110	hyper	0.048117	ngDMR	6	0.425674	0.644053	0.21838	COL24A1	enhancer	46.6313
1	87758464	87759136	hyper	0.0191597	ngDMR	6	0.210957	0.275258	0.0643007	LMO4	intergenic	37.7424
1	87888538	87890101	hyper	0.00754079	ngDMR	6	0.226073	0.396925	0.170851	LMO4	enhancer	41.4343
1	87923513	87923616	hypo	0.0366537	ngDMR	5	0.968131	0.829048	0.139082	LMO4	intergenic	32.3818
1	88336376	88337113	hypo	0.0108453	gDMR	14	0.962073	0.802389	0.159684	LMO4	enhancer	52.5866
1	89823652	89824496	hyper	0.0229617	gDMR	10	0.166132	0.30452	0.138388	GBP4;GBP5;LRRC8B;GBP6	enhancer	40.9758
1	90017764	90019595	hyper	0.0177925	ngDMR	5	0.0409335	0.156738	0.115805	LRRC8C;LRRC8B	enhancer	45.1333
1	90285190	90285590	hyper	0.00453204	ngDMR	6	0.204024	0.401627	0.197603	ZNF326;LRRC8D;RP5-943J3.2;RP11-302M6.4	enhancer	55.2626
1	92197236	92198025	hyper	0.0215135	ngDMR	8	0.0818662	0.219109	0.137243	ZNF644;TGFBR3	enhancer	44.1667
1	92956345	92957172	hyper	0.0496742	gDMR	4	0.335715	0.629678	0.293963	GFI1	enhancer	43.5909
1	95319700	95321100	hyper	0.0144386	gDMR	23	0.0620622	0.104682	0.0426193	SLC44A3	enhancer	40.8472
1	96709226	96709426	hypo	0.0126494	gDMR	8	0.968593	0.83194	0.136653	RP11-147C23.1	intergenic	27.1023
1	97144423	97144964	hypo	0.00965971	gDMR	13	0.911422	0.668908	0.242514	PTBP2	intergenic	18.4429
1	98096334	98097128	hyper	0.0378473	ngDMR	5	0.240431	0.339642	0.0992104	DPYD	enhancer	45.9576
1	98787458	98792186	hyper	0.0201906	ngDMR	18	0.160944	0.336904	0.175959	SNX7	enhancer	46.4091
1	100145154	100146452	hyper	0.0315252	ngDMR	5	0.470219	0.648685	0.178466	PALMD;HMGB3P10	enhancer	39.7273
1	100169820	100170148	hyper	0.0483748	ngDMR	7	0.284446	0.472437	0.187991	HMGB3P10;FRRS1	enhancer	50.9221
1	100895642	100896615	hyper	0.045815	ngDMR	6	0.0796742	0.363981	0.284307	BCAS2P2;CDC14A	enhancer	41.5101
1	101725564	101728820	hyper	0.0396629	gDMR	21	0.278975	0.409782	0.130807	SCARNA16;DPH5;HNRNPA1P68;RP11-421L21.2;SLC30A7	enhancer	42.7374
1	103076932	103079260	hyper	0.0150461	ngDMR	5	0.393229	0.567258	0.17403	COL11A1	intergenic	45.2121
1	103484573	103486656	hypo	0.0249672	ngDMR	10	0.673627	0.626899	0.0467277	COL11A1	gene_body	20.4364
1	104170282	104172192	hypo	0.0135561	ngDMR	11	0.732442	0.571749	0.160693	AMY2A	intergenic	27.5758
1	108667620	108668598	hyper	0.0243186	gDMR	7	0.077235	0.13254	0.0553047	VAV3-AS1;VAV3;VAV3-AS1;VAV3	enhancer	43.2944
1	108760668	108761012	hypo	0.00840593	gDMR	7	0.859346	0.795848	0.0634976	SLC25A24	intergenic	38.2857
1	109001336	109002149	hyper	0.0306653	ngDMR	3	0.678913	0.888849	0.209937	NBPF6	gene_body	16.8485
1	109059544	109060454	hyper	0.0117956	ngDMR	5	0.361261	0.64361	0.282349	FAM102B	enhancer	42.3697
1	110415666	110416500	hyper	0.0358977	ngDMR	3	0.08228	0.173663	0.0913826	RP11-195M16.1	enhancer	44.5455
1	112334068	112335073	hyper	0.0353584	ngDMR	14	0.414578	0.626338	0.21176	FAM212B	enhancer	45.0195
1	114791022	114791508	hyper	0.000913887	ngDMR	6	0.300907	0.364396	0.0634886	SYT6	enhancer	43.7475
1	115521840	115522655	hyper	0.00743869	ngDMR	4	0.261183	0.373912	0.112728	SYCP1;TSHB	enhancer	39.0606
1	116350134	116351257	hypo	0.0431275	gDMR	3	0.225002	0.119666	0.105336	SLC22A15;CASQ2	enhancer	41.7273
1	117706534	117707222	hyper	0.0351325	ngDMR	5	0.255416	0.65685	0.401434	TRIM45	gene_body	41.2606
1	117724133	117724867	hyper	0.0306821	ngDMR	7	0.191792	0.422416	0.230624	VTCN1;GDAP2;RPS15AP9	enhancer	44.9827
1	118217142	118217606	hyper	0.0447484	ngDMR	5	0.309241	0.431629	0.122389	SNORA40;SNORA40	enhancer	41.1939
1	119837084	119837880	hyper	0.0478618	gDMR	3	0.351729	0.452352	0.100623	HAO2	enhancer	41.2828
1	120073612	120075364	hyper	0.0497162	gDMR	5	0.475789	0.740083	0.264295	HSD3B1	intergenic	42.0545
1	120519365	120521238	hyper	0.0449115	ngDMR	16	0.20601	0.513958	0.307948	ADAM30;RP5-1042I8.7;HSD3BP5;NOTCH2	enhancer	43.2652
1	120536784	120538076	hyper	0.000742273	gDMR	7	0.383981	0.584112	0.200131	NOTCH2	enhancer	32.0519
1	120541660	120542034	hypo	0.000475123	gDMR	6	0.91843	0.694481	0.22395	NOTCH2	gene_body	29.5859
1	120614389	120614951	hypo	0.00685144	gDMR	4	0.897002	0.740201	0.156801	NOTCH2	intergenic	27.8409
1	120688002	120689044	hypo	0.0246376	gDMR	4	0.587537	0.440385	0.147151	ZNF697;NOTCH2	enhancer	32.0455
1	120752862	120755096	hypo	0.0444186	gDMR	8	0.234865	0.12584	0.109025	FAM72B	enhancer	34.8333
1	120896111	120896192	hypo	0.0176966	ngDMR	3	0.933886	0.74094	0.192946	FCGR1B	intergenic	30.3838
1	120932848	120933906	hypo	0.0434443	gDMR	3	0.666381	0.523027	0.143354	FCGR1B	enhancer	27.8283
1	121288586	121291090	hyper	0.0478388	ngDMR	12	0.40258	0.703163	0.300583	FCGR1B	enhancer	43.1641
1	121385024	121385126	hypo	0.000742273	ngDMR	3	0.907246	0.684021	0.223225	FCGR1B	intergenic	62.0505
1	143760275	143760750	hypo	0.00752241	gDMR	7	0.768343	0.649901	0.118442	PPIAL4G	intergenic	35.2684
1	144603212	144604224	hyper	0.00398716	gDMR	12	0.213923	0.429327	0.215404	NBPF9	intergenic	35.9369
1	144699100	144700116	hyper	0.0131033	gDMR	5	0.490161	0.778687	0.288526	RP6-206I17.1	enhancer	37.5394
1	144918034	144918914	hyper	0.0105231	gDMR	3	0.28495	0.31262	0.0276691	RP4-791M13.5;PDE4DIP;PDE4DIP;RP4-791M13.5	enhancer	83.2323
1	145983444	145988318	hypo	0.00513085	ngDMR	37	0.869255	0.649954	0.219301	NBPF11	intergenic	10.6323
1	146398247	146398364	hypo	0.00686687	ngDMR	4	0.922963	0.733338	0.189625	NBPF12	gene_body	34.7273
1	147051514	147052648	hyper	0.0495234	gDMR	9	0.392471	0.543948	0.151477	BCL9;PFN1P8;NBPF12;ACP6	enhancer	43.1279
1	147113768	147114218	hyper	0.0481968	ngDMR	9	0.508618	0.588384	0.0797657	ACP6;BCL9	enhancer	47.0337
1	147399295	147399774	hypo	0.0159072	ngDMR	6	0.909336	0.78774	0.121596	GPR89B	enhancer	35.9747
1	147737373	147737600	hyper	0.0077285	gDMR	5	0.38005	0.572183	0.192133	RP11-301M17.1;GPR89B;ACP6;BCL9	enhancer	41.8667
1	147777102	147777918	hyper	0.0276838	ngDMR	6	0.26465	0.474998	0.210348	NBPF24	enhancer	44.5152
1	147999298	147999372	hypo	0.0202964	gDMR	5	0.917621	0.718848	0.198773	NBPF14	enhancer	76.4788
1	148194224	148194314	hypo	0.0124455	ngDMR	6	0.961598	0.836118	0.12548	PPIAL4D	intergenic	32.2323
1	148235656	148238202	hypo	0.0476323	gDMR	16	0.74911	0.548452	0.200657	PPIAL4D	enhancer	26.8883
1	148578970	148581130	hypo	0.0187588	ngDMR	22	0.87805	0.752353	0.125697	NBPF15	gene_body	10.219
1	148596934	148597004	hypo	0.0262815	ngDMR	3	0.948868	0.841624	0.107244	NBPF15	intergenic	47.8485
1	149405966	149406089	hypo	0.00922325	gDMR	5	0.962034	0.71543	0.246604	HIST2H3PS2	intergenic	23.7515
1	149597514	149598581	hypo	0.0317861	ngDMR	6	0.972107	0.860886	0.111221	PPIAL4C	intergenic	20.3485
1	150141036	150141799	hyper	0.017103	ngDMR	7	0.239406	0.330972	0.0915657	PLEKHO1	enhancer	43.8788
1	150793397	150793930	hyper	0.043455	ngDMR	6	0.405205	0.553815	0.148609	CTSK	enhancer	42.3182
1	154425871	154426629	hyper	0.0187725	ngDMR	5	0.235525	0.270195	0.0346701	RNU7-57P;ATP8B2;C1orf189;RP11-350G8.9;UBE2Q1-AS1;UBAP2L;IL6R;UBE2Q1;CHRNB2	enhancer	43.6485
1	154461540	154461686	hyper	0.0107079	ngDMR	12	0.508846	0.760816	0.25197	SHE	gene_body	48.6313
1	155604715	155606070	hyper	0.0452696	ngDMR	19	0.366147	0.525396	0.159249	RUSC1;HCN3;DAP3;RP11-29H23.5;GBA;ASH1L;RUSC1-AS1;MIR555;GBAP1	enhancer	10.4067
1	156148734	156150238	hyper	0.00380086	gDMR	29	0.406225	0.678437	0.272211	SLC25A44;SEMA4A;PAQR6;BGLAP	enhancer	26.6698
1	156415446	156416378	hyper	0.00996741	gDMR	21	0.170447	0.272652	0.102205	RHBG;CCT3;TSACC;C1orf61;PAQR6;RP11-98G7.1;MIR9-1;BCAN	enhancer	44.5238
1	156766945	156767548	hyper	0.0393525	gDMR	4	0.236191	0.379181	0.14299	HDGF;ISG20L2;PRCC;MRPL24;RRNAD1;INSRR;PEAR1;LRRC71;RP11-66D17.5	enhancer	41.6742
1	156835176	156835512	hyper	0.0168001	ngDMR	6	0.453284	0.657977	0.204694	INSRR	enhancer	51.7929
1	157311308	157313000	hypo	0.00158467	gDMR	4	0.897872	0.751969	0.145903	ETV3	intergenic	30.4848
1	159022710	159026576	hyper	0.0308622	ngDMR	20	0.225954	0.303432	0.0774775	AIM2;IFI16;OR6K2;OR6K2	enhancer	44.4439
1	159037437	159038436	hyper	0.047334	ngDMR	6	0.194469	0.24742	0.0529514	OR6K2;AIM2	enhancer	45.4192
1	159760043	159761613	hyper	0.0276637	ngDMR	7	0.260851	0.331706	0.0708554	FCRL6	enhancer	48.7576
1	162118534	162119210	hyper	0.0445666	gDMR	5	0.305135	0.623342	0.318207	NOS1AP	enhancer	41.3818
1	164652418	164655130	hyper	0.0392877	ngDMR	14	0.375773	0.527903	0.15213	PBX1;RP11-477H21.2	enhancer	45.4242
1	165244842	165245734	hyper	0.00800626	gDMR	6	0.135943	0.242628	0.106685	LMX1A	enhancer	33.8687
1	165253568	165254144	hyper	0.0483728	gDMR	14	0.255629	0.487562	0.231933	LMX1A	gene_body	45.1537
1	165587896	165588234	hypo	0.0117063	gDMR	4	0.890139	0.652059	0.23808	MGST3	intergenic	35.6061
1	167028314	167030244	hyper	0.0194149	ngDMR	27	0.313604	0.375645	0.0620408	DUSP27;GPA33;TADA1	enhancer	45.8395
1	167242606	167243146	hyper	0.0424774	ngDMR	5	0.15453	0.247517	0.092987	POU2F1	enhancer	46.5455
1	168452528	168454878	hyper	0.0449036	ngDMR	12	0.248235	0.372378	0.124143	QRSL1P1;ATP1B1;XCL1	enhancer	37.7904
1	169078287	169080645	hyper	0.0143858	ngDMR	20	0.0261964	0.123105	0.0969084	SCYL3;RN7SL333P;METTL18;C1orf112;LINC00970;CCDC181;NME7;ATP1B1;XCL2	enhancer	52.4606
1	169317012	169318194	hyper	0.0305908	ngDMR	4	0.266465	0.322045	0.0555797	NME7	enhancer	43.6212
1	170460214	170464361	hyper	0.0252689	gDMR	14	0.394161	0.470828	0.0766677	GORAB;PRRC2C;RN7SL333P;METTL18	enhancer	42.4502
1	170647024	170647780	hyper	0.0468515	ngDMR	4	0.370248	0.657092	0.286844	RP1-79C4.4;PRRX1	enhancer	43.947
1	171403594	171404890	hyper	0.025975	gDMR	11	0.137255	0.305551	0.168296	FMO4;MIR214;METTL13;PRRC2C	enhancer	42.6529
1	171881593	171883194	hyper	0.025503	ngDMR	6	0.138093	0.299799	0.161706	DNM3-IT1;DNM3;DNM3-IT1;DNM3	enhancer	44.4899
1	172059332	172060178	hyper	0.0377788	ngDMR	6	0.293859	0.469187	0.175328	PIGC;C1orf105;DNM3	enhancer	38.8838
1	173082072	173083982	hyper	0.0232577	gDMR	8	0.342222	0.482773	0.140551	RP1-15D23.2;GOT2P2;TNFSF18	enhancer	42.2045
1	173657500	173658108	hypo	0.032351	gDMR	3	0.761452	0.523409	0.238043	ANKRD45	enhancer	23.6162
1	174958866	174960126	hyper	0.0121775	ngDMR	9	0.253786	0.358512	0.104726	RABGAP1L	enhancer	45.6734
1	176692674	176693840	hyper	0.0262719	ngDMR	5	0.244993	0.53679	0.291797	PAPPA2	gene_body	45.4182
1	178839233	178841982	hyper	0.0371584	ngDMR	7	0.423857	0.684714	0.260857	ANGPTL1;RALGPS2	enhancer	45.2684
1	179613500	179614317	hypo	0.0203608	gDMR	6	0.943381	0.771337	0.172044	TDRD5	gene_body	27.4293
1	180935606	180936278	hyper	0.0455262	gDMR	10	0.294074	0.656174	0.362101	AL162431.1	intergenic	48.697
1	181002423	181003864	hyper	0.035931	gDMR	10	0.0312735	0.0756652	0.0443918	KIAA1614;MR1;RP11-46A10.5	enhancer	45.903
1	181561446	181562354	hyper	0.0155942	gDMR	7	0.235866	0.418517	0.182652	CACNA1E	enhancer	41.4805
1	182415152	182415959	hyper	0.0385305	ngDMR	4	0.129026	0.189976	0.0609497	RGSL1	enhancer	44.1515
1	184328526	184329704	hyper	0.0405418	gDMR	9	0.193113	0.591361	0.398248	C1orf21	intergenic	45.3603
1	184348482	184349087	hyper	0.0367729	gDMR	5	0.2863	0.375287	0.0889876	C1orf21	enhancer	45.9212
1	184930204	184930278	hypo	0.0179727	ngDMR	4	0.959861	0.746092	0.213769	FAM129A	gene_body	31.3939
1	192232558	192234650	hyper	0.0196773	ngDMR	3	0.0826309	0.349848	0.267217	RGS21;RP11-142L4.2	enhancer	43
1	193324236	193325156	hyper	0.0217101	ngDMR	4	0.10724	0.25189	0.14465	B3GALT2	enhancer	42.3712
1	193336343	193338221	hyper	0.0489838	ngDMR	9	0.397675	0.506357	0.108682	B3GALT2	enhancer	44.633
1	198903570	198907278	hyper	0.0291629	ngDMR	29	0.0945247	0.113746	0.0192216	PTPRC;MIR181A1HG	enhancer	45.7868
1	199064447	199066496	hyper	0.00105244	ngDMR	15	0.245464	0.370053	0.124588	PTPRC	enhancer	41.8525
1	199193606	199196032	hyper	0.0485141	ngDMR	10	0.424616	0.62581	0.201194	PTPRC	enhancer	40.897
1	199582214	199583049	hyper	0.0248406	ngDMR	4	0.192724	0.274076	0.081352	NR5A2	enhancer	43.0606
1	200134666	200136580	hyper	0.0292675	ngDMR	10	0.297452	0.417807	0.120355	NR5A2	enhancer	40.203
1	200305260	200307229	hyper	0.0379725	ngDMR	10	0.463167	0.506586	0.0434186	RP11-469A15.2;ZNF281;LINC00862	enhancer	40.9242
1	200940959	200941604	hyper	0.020546	ngDMR	19	0.181135	0.332961	0.151826	KIF21B;RP11-168O16.1;RP11-168O16.2;CACNA1S;ASCL5	enhancer	35.0686
1	201377142	201378006	hyper	0.0336925	ngDMR	10	0.310757	0.349497	0.0387404	PKP1;LAD1;TNNI1;RP11-134G8.2;LAD1;PKP1;TNNI1;RP11-134G8.2	enhancer	45.0576
1	201727882	201729065	hyper	0.0399027	ngDMR	5	0.434757	0.672821	0.238064	IPO9-AS1;CSRP1;RP11-90L20.2;RP11-25B7.1;MIR1231;NAV1;RP11-134G8.7	enhancer	43.3636
1	202688263	202689421	hyper	0.0147854	gDMR	13	0.303172	0.406595	0.103423	KDM5B;SYT2	enhancer	43.7832
1	202992141	202993062	hyper	0.00265455	ngDMR	4	0.54294	0.79059	0.24765	PPFIA4	gene_body	27.3864
1	203333546	203334200	hyper	0.0312057	ngDMR	10	0.374154	0.542787	0.168633	ADORA1;OPTC;PRELP;RP11-335O13.8;MYOG;BTG2	enhancer	42.2818
1	204914425	204915292	hyper	3.68605e-05	ngDMR	8	0.288169	0.428777	0.140608	PPP1R15B;MDM4;ELK4;NFASC	enhancer	36.9583
1	204958394	204958934	hyper	0.0261438	ngDMR	5	0.135715	0.194628	0.058913	CNTN2;NFASC;NFASC;CNTN2;CNTN2;NFASC	enhancer	49.7091
1	205413573	205414724	hyper	0.0285241	gDMR	25	0.0411225	0.138899	0.0977767	MIR135B;LEMD1	enhancer	44.6958
1	206078978	206080278	hypo	0.0333322	ngDMR	10	0.783768	0.534728	0.249041	RP11-421E17.4;SRGAP2	enhancer	15.3667
1	206100306	206101126	hypo	0.00542882	ngDMR	8	0.684077	0.622451	0.061626	SRGAP2;FAM72A	enhancer	32.6439
1	206566152	206566210	hypo	0.00107809	gDMR	4	0.974966	0.72236	0.252605	SRGAP2	gene_body	68.6364
1	207178100	207178966	hyper	0.00882279	gDMR	8	0.293119	0.397252	0.104133	PFKFB2;IL24;IL20;C4BPB;PIGR;FCAMR;MAPKAPK2;IL19	enhancer	41.9659
1	208073340	208073814	hyper	0.0192734	ngDMR	4	0.326825	0.429742	0.102917	CD34;C4BPA	enhancer	44.2879
1	209367708	209367966	hypo	0.0218966	gDMR	12	0.973442	0.878782	0.0946606	CAMK1G	intergenic	39.0051
1	209373002	209373590	hyper	0.0484463	ngDMR	5	0.242912	0.477626	0.234714	MIR205HG	enhancer	42.4121
1	212566501	212569412	hypo	0.00781334	gDMR	11	0.948977	0.77727	0.171707	TMEM206	gene_body	30.7107
1	212769030	212770108	hyper	0.0301423	gDMR	9	0.127398	0.248985	0.121586	RP11-338C15.5;ATF3;ANGEL2;PPP2R5A;FAM71A;BATF3;TMEM206	enhancer	47.8653
1	215365289	215366158	hyper	0.0481968	ngDMR	3	0.227224	0.477312	0.250089	KCNK2	gene_body	39.3232
1	215842903	215843746	hyper	0.0288651	gDMR	6	0.304843	0.448076	0.143233	KCTD3	gene_body	41.9949
1	216789794	216790817	hyper	0.0496799	gDMR	7	0.436098	0.623408	0.187309	USH2A	gene_body	43.7835
1	217069382	217070340	hyper	0.0329468	gDMR	9	0.377776	0.661973	0.284197	ESRRG	enhancer	43.0842
1	217092354	217093334	hyper	0.047452	ngDMR	7	0.239298	0.585859	0.346561	ESRRG	gene_body	41.4026
1	217127682	217128405	hyper	0.0258891	gDMR	4	0.445323	0.723722	0.278399	ESRRG	gene_body	45.3409
1	218552468	218552564	hypo	0.0406118	ngDMR	2	0.939902	0.800637	0.139265	TGFB2	gene_body	29.9697
1	218655736	218656397	hyper	0.00600165	gDMR	4	0.427275	0.613942	0.186667	C1orf143;TGFB2;RRP15	enhancer	38.8561
1	218702768	218703632	hyper	0.0358977	ngDMR	6	0.209759	0.514214	0.304455	C1orf143;U3;TGFB2	enhancer	42.5556
1	218868035	218869582	hyper	0.0304666	ngDMR	12	0.214499	0.510731	0.296232	C1orf143	intergenic	44.7626
1	219103939	219105072	hyper	0.0337151	gDMR	10	0.158921	0.313263	0.154341	LYPLAL1	enhancer	40.3879
1	219978644	219980854	hyper	0.0450441	ngDMR	16	0.34174	0.598491	0.256751	SLC30A10	gene_body	42.6534
1	222685308	222685658	hypo	0.017103	ngDMR	5	0.890991	0.655739	0.235252	HHIPL2	intergenic	28.6848
1	223070639	223072120	hyper	0.0399205	ngDMR	5	0.115096	0.320284	0.205188	DISP1	enhancer	46.4121
1	224099821	224101888	hyper	0.000202563	ngDMR	14	0.260726	0.324414	0.0636887	CICP5	enhancer	23.0541
1	224392072	224392854	hypo	0.0385305	gDMR	12	0.228469	0.127025	0.101444	DEGS1;CICP5;CNIH4;CAPN2;FBXO28	enhancer	37.2096
1	224393059	224393552	hyper	0.0415164	gDMR	13	0.259874	0.321069	0.0611949	DEGS1;CICP5;CNIH4;CAPN2;FBXO28	enhancer	11.2541
1	224525936	224526774	hyper	0.00660179	ngDMR	4	0.302944	0.429308	0.126364	NVL	enhancer	48.3409
1	225639190	225639597	hyper	0.0243717	ngDMR	5	0.400882	0.593812	0.19293	LBR	enhancer	50.4303
1	228799970	228800515	hyper	0.0148373	gDMR	14	0.187811	0.237967	0.0501562	RP5-1061H20.5;PRSS38;MRPL55;RHOU;TMEM78;FTH1P2	enhancer	39.3918
1	229364782	229366741	hyper	0.0375105	ngDMR	27	0.0895028	0.192766	0.103263	RP5-1061H20.5;URB2;HMGN2P19;ABCB10;NUP133;CCSAP;SPHAR;TMEM78;RHOU;HIST3H3;RP5-1139B12.2	enhancer	52.2828
1	229383966	229384144	hyper	0.0353476	ngDMR	4	0.364387	0.602541	0.238154	TMEM78	enhancer	40.9924
1	230320805	230323024	hyper	0.00644821	ngDMR	15	0.309734	0.453975	0.14424	NUP133;RP5-956O18.3;TAF5L;ABCB10;GALNT2;HMGN2P19	enhancer	45.101
1	230453876	230454476	hyper	0.0192734	ngDMR	10	0.126291	0.323798	0.197507	PGBD5	enhancer	46.6212
1	233004438	233005408	hyper	0.0487203	ngDMR	8	0.133714	0.255417	0.121702	RPS7P3;NTPCR	enhancer	47.072
1	233152836	233153156	hypo	0.0406906	ngDMR	3	0.947879	0.844402	0.103477	NTPCR	gene_body	31.0303
1	233160974	233161754	hyper	0.0423294	gDMR	10	0.176762	0.351816	0.175054	NTPCR	enhancer	45.1848
1	233819120	233819706	hyper	0.00186867	gDMR	7	0.348886	0.665652	0.316766	KCNK1	enhancer	30.2944
1	234634640	234635393	hyper	0.0112426	gDMR	26	0.0720598	0.104543	0.032483	ARID4B;GGPS1;IRF2BP2;TARBP1	enhancer	54.035
1	234950086	234950602	hyper	0.0308365	ngDMR	9	0.296694	0.57582	0.279126	RNY4P16;RNY4P16;TOMM20	enhancer	18.468
1	236408534	236408872	hypo	0.0126475	gDMR	4	0.66176	0.492347	0.169412	ERO1LB	gene_body	13.0833
1	239121936	239123920	hyper	0.00668138	gDMR	9	0.237232	0.588885	0.351653	CHRM3	intergenic	44.5455
1	243240962	243241232	hypo	0.000170824	gDMR	9	0.930803	0.514275	0.416528	AC092782.1	intergenic	27.9798
1	243478618	243479864	hyper	0.0355891	gDMR	6	0.507399	0.709685	0.202286	SDCCAG8;FCF1P7	enhancer	40.4848
1	243705989	243707550	hyper	0.0394779	gDMR	9	0.487056	0.739351	0.252294	SDCCAG8	gene_body	41.5488
1	247615906	247617097	hyper	0.0203608	gDMR	11	0.414251	0.546392	0.132141	OR2B11	enhancer	46.3857
1	248717241	248721252	hypo	0.000248681	gDMR	19	0.617922	0.480917	0.137005	OR2T29	intergenic	14.7719
2	980624	982182	hyper	0.0316562	ngDMR	15	0.323366	0.477995	0.154629	SNTG2	enhancer	41.4343
2	3467162	3467222	hyper	0.0496799	ngDMR	5	0.509569	0.741852	0.232283	ADI1	enhancer	51.4303
2	7329247	7329850	hypo	0.00755147	gDMR	1	0.877619	0.778114	0.0995047	RNF144A	intergenic	42.4545
2	7975285	7976603	hyper	0.017103	ngDMR	14	0.111586	0.233102	0.121517	ID2	enhancer	45.368
2	8679856	8680476	hyper	0.00847307	ngDMR	12	0.196508	0.255766	0.0592578	ID2;KIDINS220;LINC00299;AC011747.3	enhancer	45.5025
2	10159186	10159811	hyper	0.0256147	gDMR	9	0.237427	0.313147	0.0757202	TAF1B;GRHL1;RP11-254F7.1	enhancer	51.5051
2	10169122	10170112	hyper	0.0281686	ngDMR	23	0.120941	0.151482	0.0305414	RP11-254F7.1;AC104794.4;CYS1;KLF11	enhancer	45.1581
2	11242352	11242620	hyper	0.0159511	gDMR	4	0.42996	0.520118	0.0901578	C2orf50	enhancer	41.4621
2	11617786	11618627	hyper	0.0172279	ngDMR	4	0.206493	0.257793	0.0513008	GREB1;LPIN1;E2F6	enhancer	45.7273
2	12095381	12096437	hyper	0.0126475	ngDMR	12	0.439802	0.51535	0.0755478	LPIN1	enhancer	41.4444
2	12316354	12318060	hyper	0.0148163	ngDMR	13	0.133585	0.242077	0.108493	LPIN1	enhancer	41.1702
2	12691918	12692006	hypo	0.0441493	gDMR	4	0.975164	0.789606	0.185558	TRIB2	enhancer	38.1515
2	13110548	13112516	hyper	0.0451754	gDMR	8	0.268678	0.588765	0.320087	TRIB2	intergenic	42.928
2	13140716	13141262	hyper	0.0394779	ngDMR	9	0.244868	0.529466	0.284598	TRIB2	enhancer	47.862
2	13718218	13719688	hyper	0.0410958	gDMR	3	0.455655	0.62399	0.168335	TRIB2	intergenic	44.2929
2	14151131	14151865	hyper	0.03542	ngDMR	5	0.306534	0.600318	0.293784	FAM84A	intergenic	47.6242
2	14525239	14527047	hyper	0.0373125	ngDMR	9	0.275977	0.430891	0.154913	FAM84A	intergenic	35.3232
2	14821195	14821634	hyper	0.0329826	ngDMR	3	0.415019	0.720512	0.305493	AC011897.1	intergenic	42.4343
2	15886015	15886318	hyper	0.0481968	ngDMR	4	0.247634	0.460988	0.213354	AC008271.1	enhancer	47.697
2	16658068	16660708	hyper	0.000589457	ngDMR	7	0.291861	0.490913	0.199052	FAM49A	enhancer	39.6623
2	17081008	17082718	hyper	0.0383458	ngDMR	12	0.194599	0.513873	0.319273	FAM49A	intergenic	42.904
2	17553822	17554044	hypo	0.0150225	ngDMR	6	0.961864	0.763308	0.198556	RAD51AP2	intergenic	37.2727
2	18568770	18569328	hyper	0.00576917	gDMR	9	0.34154	0.447144	0.105604	RDH14	enhancer	45.9899
2	19023423	19024466	hyper	0.00295463	ngDMR	7	0.13192	0.557434	0.425514	NT5C1B	intergenic	44.1126
2	19704050	19705926	hyper	0.00534686	gDMR	10	0.126836	0.382038	0.255202	OSR1	intergenic	40.9727
2	20037046	20037598	hyper	0.025975	ngDMR	4	0.301671	0.534689	0.233019	CISD1P1;LINC00954	enhancer	40.1515
2	22649345	22650002	hyper	0.0483767	ngDMR	4	0.286391	0.63942	0.353029	KLHL29	intergenic	47.0455
2	23767799	23768695	hyper	0.0308365	ngDMR	17	0.387747	0.421944	0.0341971	KLHL29	enhancer	48.369
2	24587600	24589028	hyper	0.0187725	gDMR	10	0.111439	0.227501	0.116062	TP53I3;FAM228A;ATAD2B;ITSN2	enhancer	46.7576
2	28307386	28308098	hyper	0.0432155	gDMR	4	0.0501623	0.14922	0.099058	RBKS	enhancer	42.2652
2	29750651	29751009	hyper	0.0304666	ngDMR	6	0.293556	0.342544	0.0489881	ALK	enhancer	44.5
2	29827541	29828090	hyper	0.042173	ngDMR	7	0.605556	0.825106	0.219549	ALK	gene_body	42.9264
2	29996660	29997623	hyper	0.0191515	ngDMR	7	0.518864	0.700071	0.181207	ALK	gene_body	41.5671
2	31091494	31091626	hypo	0.0294895	gDMR	9	0.957245	0.77346	0.183786	CAPN13	intergenic	41.8687
2	31606937	31608257	hyper	0.0234564	ngDMR	7	0.278036	0.423896	0.14586	XDH;YIPF4	enhancer	39.9307
2	33391326	33391908	hyper	0.0496799	gDMR	3	0.244155	0.615718	0.371563	LTBP1	enhancer	39.7778
2	36008329	36009616	hyper	0.0481812	ngDMR	5	0.253819	0.580871	0.327052	CRIM1	intergenic	43.7758
2	36578634	36580831	hyper	0.0178234	ngDMR	18	0.255309	0.402831	0.147522	RP11-423P10.2;FEZ2;CRIM1	enhancer	42.5471
2	38024958	38025982	hyper	0.0443138	gDMR	4	0.429134	0.751156	0.322022	CDC42EP3	enhancer	43.0227
2	38078362	38079782	hyper	0.0366074	ngDMR	9	0.350064	0.404044	0.0539801	LINC00211	enhancer	42.7306
2	38667700	38669014	hyper	0.0453569	ngDMR	17	0.154642	0.403475	0.248833	ATL2;RPLP0P6;TTC39DP;AC018693.6	enhancer	48.0499
2	38744283	38744802	hyper	0.0361277	ngDMR	7	0.237952	0.435326	0.197374	HNRNPLL	intergenic	47.355
2	40200632	40201124	hypo	0.00384478	gDMR	6	0.889929	0.763518	0.126411	THUMPD2	intergenic	33.2121
2	40201597	40202228	hypo	0.0159511	gDMR	6	0.763419	0.583498	0.179922	THUMPD2	intergenic	31.6869
2	40513923	40515431	hyper	0.0356827	ngDMR	7	0.185073	0.406546	0.221473	SLC8A1	enhancer	41.5281
2	40559219	40560081	hyper	0.0191515	ngDMR	4	0.122251	0.237648	0.115397	SLC8A1	enhancer	35.1894
2	41928284	41928760	hyper	0.0215164	ngDMR	4	0.15264	0.345885	0.193245	C2orf91	enhancer	44.053
2	42009658	42010302	hyper	0.0408001	ngDMR	4	0.113631	0.230182	0.116551	C2orf91	intergenic	39.0606
2	42350774	42352554	hyper	0.0223976	gDMR	16	0.181474	0.335407	0.153933	HAAO;OXER1;COX7A2L;EML4;AC013480.2	enhancer	45.2424
2	42486860	42486934	hypo	0.0261405	gDMR	3	0.975225	0.832147	0.143077	EML4	gene_body	21.4242
2	42498253	42498896	hyper	0.0208444	ngDMR	8	0.222517	0.483789	0.261271	EML4	enhancer	39.6174
2	43108032	43109024	hyper	0.017103	ngDMR	6	0.348886	0.46179	0.112904	OXER1	enhancer	35.5303
2	43395716	43396911	hyper	0.0378901	ngDMR	25	0.062309	0.0908472	0.0285381	ZFP36L2;THADA;OXER1	enhancer	47.7588
2	43645724	43649131	hyper	0.00793737	ngDMR	12	0.334551	0.493018	0.158466	THADA	enhancer	42.8182
2	43831854	43832646	hypo	0.0349703	gDMR	5	0.427686	0.258294	0.169392	THADA	enhancer	40.2606
2	45173082	45173334	hyper	0.02135	gDMR	6	0.0388011	0.235092	0.196291	SIX3	enhancer	54.5354
2	45191828	45192288	hypo	0.042303	gDMR	11	0.295655	0.222868	0.0727872	SIX3	intergenic	32.7906
2	45684868	45687180	hyper	0.0356827	ngDMR	8	0.145064	0.408751	0.263688	SRBD1;RN7SL414P	enhancer	43.5606
2	48826708	48827670	hyper	0.0239915	gDMR	6	0.235767	0.428027	0.19226	GTF2A1L	gene_body	46.4394
2	49179427	49179690	hypo	0.0467283	gDMR	3	0.716508	0.450948	0.26556	LHCGR	enhancer	46.1818
2	50756172	50757452	hyper	0.034391	gDMR	12	0.225287	0.294895	0.0696084	NRXN1	gene_body	42.7652
2	51485678	51486975	hyper	0.0345266	ngDMR	5	0.378882	0.636092	0.25721	NRXN1	intergenic	45.2727
2	52762950	52764975	hyper	0.0258699	ngDMR	7	0.446182	0.468648	0.0224664	NA	intergenic	21.3074
2	52820982	52822578	hyper	0.0494685	gDMR	4	0.461383	0.618255	0.156872	NA	intergenic	39.7348
2	53848038	53848938	hyper	0.0378808	ngDMR	4	0.410684	0.700378	0.289693	CHAC2	gene_body	44.9621
2	54433572	54436754	hyper	0.0298646	ngDMR	10	0.318534	0.542512	0.223978	TSPYL6;C2orf73;SPTBN1;RNU7-172P;PSME4;ACYP2	enhancer	39.2909
2	54812520	54813934	hyper	0.0244611	ngDMR	11	0.251299	0.423929	0.17263	SPTBN1;PRORSD1P;CLHC1;EML6	enhancer	45.2562
2	55652443	55653018	hyper	0.0420728	ngDMR	6	0.325287	0.502843	0.177556	CCDC88A;AC012358.7;RTN4;PRORSD1P	enhancer	50.0505
2	59320495	59321606	hyper	0.0414703	gDMR	5	0.320958	0.569807	0.248849	FANCL	enhancer	41.8424
2	60411882	60412025	hypo	0.0413789	ngDMR	11	0.977988	0.878918	0.0990704	BCL11A	intergenic	33.5427
2	60708562	60710626	hyper	0.0446332	ngDMR	17	0.263949	0.385735	0.121787	BCL11A;AC009970.1;REL;BCL11A;AC009970.1	enhancer	44.8253
2	63340133	63340195	hypo	0.0100288	ngDMR	4	0.977955	0.821438	0.156517	OTX1	intergenic	35.8333
2	64393564	64394698	hyper	0.0278919	gDMR	6	0.298811	0.680763	0.381953	PELI1	intergenic	42.3636
2	64482208	64482756	hypo	0.0370371	gDMR	6	0.916773	0.797424	0.119348	PELI1	intergenic	30.202
2	66097434	66097606	hypo	0.0261405	ngDMR	2	0.836383	0.574385	0.261998	SPRED2	intergenic	47.5455
2	66734480	66737643	hyper	0.017103	ngDMR	37	0.215738	0.390394	0.174656	MEIS1-AS3;MEIS1	enhancer	46.0066
2	66781819	66783792	hyper	0.000174326	gDMR	20	0.0737977	0.117755	0.0439572	MEIS1-AS2;MEIS1	enhancer	42.3318
2	66990000	66990203	hypo	0.00128755	gDMR	5	0.865274	0.563713	0.301561	MEIS1	intergenic	23.3697
2	67915763	67917146	hyper	0.0322918	gDMR	3	0.11846	0.313543	0.195083	ETAA1	enhancer	41.5152
2	68122130	68123156	hyper	0.0430935	gDMR	9	0.135636	0.40456	0.268924	C1D	enhancer	36.2088
2	68132326	68132776	hyper	0.0432155	gDMR	7	0.496085	0.770858	0.274773	C1D	intergenic	44.0433
2	68150850	68151330	hyper	0.0187343	gDMR	5	0.322463	0.396129	0.0736662	C1D	enhancer	40.3758
2	68864121	68864572	hyper	0.0332727	ngDMR	4	0.377919	0.617447	0.239528	PROKR1	enhancer	46.7121
2	69195106	69195610	hypo	0.0428654	gDMR	4	0.63023	0.480008	0.150222	GKN1	intergenic	30.4015
2	69802754	69805888	hyper	0.0461116	gDMR	28	0.30063	0.5026	0.20197	SNORA36C;AAK1;SNORA36C;AAK1	enhancer	46.6255
2	70853004	70853080	hypo	0.000286539	gDMR	4	0.957972	0.734543	0.223428	TGFA	gene_body	33.4848
2	70865476	70867213	hyper	0.0279455	ngDMR	6	0.244378	0.55392	0.309542	TGFA	enhancer	42.8333
2	71692380	71692862	hyper	0.00781334	ngDMR	12	0.427163	0.487313	0.0601495	ZNF638;DYSF	enhancer	50.2197
2	73119498	73121515	hyper	0.0464767	ngDMR	26	0.184283	0.284649	0.100366	ALMS1;CCT7	enhancer	51.535
2	73952450	73954314	hypo	0.000262263	gDMR	10	0.878526	0.765138	0.113388	TPRKB	intergenic	30.5606
2	77495958	77497898	hyper	0.0298674	ngDMR	9	0.379765	0.586809	0.207044	LRRTM4	gene_body	43.2458
2	78195216	78195574	hypo	0.00416232	gDMR	4	0.924128	0.766801	0.157327	LRRTM4	intergenic	31.7424
2	80566684	80567795	hyper	0.0330951	ngDMR	6	0.308533	0.648547	0.340014	LRRTM1	gene_body	41.7475
2	82457538	82459579	hyper	0.0211961	gDMR	4	0.52551	0.710035	0.184525	NA	intergenic	41.3485
2	84249454	84250538	hyper	0.0349703	ngDMR	5	0.311918	0.468454	0.156536	SUCLG1	intergenic	40.8182
2	85648412	85648788	hyper	0.0381763	ngDMR	10	0.0916642	0.340458	0.248794	USP39;TCF7L1;ELMOD3;CAPG;SH2D6;MAT2A;SNORD94;POLR1A	enhancer	53.1061
2	85697779	85699052	hyper	0.0167149	ngDMR	15	0.163369	0.208559	0.0451895	MAT2A;RN7SL251P;SH2D6;RNU7-64P;CAPG;RETSAT;GGCX;VAMP8;Y_RNA;ELMOD3	enhancer	35.7535
2	85905736	85906877	hyper	0.0226359	ngDMR	28	0.154622	0.208738	0.054116	SFTPB;ATOH8	enhancer	43.5812
2	86179483	86181116	hyper	0.0406782	gDMR	15	0.277055	0.534558	0.257503	RP11-301O19.1;IMMT;MRPL35;ST3GAL5	enhancer	47.5859
2	87288929	87289260	hypo	0.00489225	ngDMR	5	0.959466	0.708083	0.251383	RP11-1252D15.1	enhancer	14.6061
2	87360732	87361652	hypo	0.000155846	gDMR	12	0.946081	0.760115	0.185966	PLGLB1	intergenic	19.2222
2	87408995	87410694	hypo	0.000199187	ngDMR	9	0.819203	0.694536	0.124667	PLGLB1	intergenic	26.3434
2	87784940	87785963	hyper	0.0330951	gDMR	22	0.0355601	0.185189	0.149629	PLGLB2	enhancer	29.9559
2	87853804	87853878	hypo	0.0430935	gDMR	4	0.947993	0.79564	0.152353	PLGLB2	intergenic	33.2652
2	87916565	87916816	hypo	0.000155846	gDMR	5	0.947485	0.642003	0.305482	PLGLB2	intergenic	33.9152
2	87979668	87980725	hypo	0.0238827	ngDMR	8	0.880179	0.753985	0.126193	PLGLB2	intergenic	17.5833
2	87983178	87983504	hypo	0.018513	gDMR	6	0.883144	0.678792	0.204352	PLGLB2	intergenic	29.0707
2	87993833	87994517	hypo	0.0148791	ngDMR	4	0.903639	0.789628	0.114011	PLGLB2	intergenic	19.0227
2	88008744	88009144	hypo	0.0102101	ngDMR	10	0.933303	0.758321	0.174982	PLGLB2	intergenic	12.4394
2	88326856	88327660	hypo	0.048105	ngDMR	7	0.863695	0.487175	0.37652	THNSL2;KRCC1	enhancer	36.2771
2	88780200	88780484	hyper	0.00205294	ngDMR	5	0.442485	0.737024	0.29454	TEX37	intergenic	52.0848
2	88971336	88971842	hyper	0.0481968	ngDMR	8	0.170648	0.245167	0.0745192	RPIA	enhancer	42.3902
2	89545387	89545848	hypo	0.0339736	ngDMR	4	0.590869	0.282949	0.30792	RPIA	enhancer	33.9091
2	92292190	92292510	hypo	0.00856643	gDMR	6	0.678176	0.575485	0.102691	NA	intergenic	44.8081
2	96079710	96080282	hypo	0.0417245	gDMR	7	0.338624	0.268251	0.0703725	FAHD2A	gene_body	41.0866
2	96439781	96440660	hyper	0.0103239	ngDMR	8	0.428188	0.689459	0.261271	TRIM43	intergenic	12.4356
2	96546797	96548327	hypo	0.0464261	gDMR	5	0.868179	0.663807	0.204372	ANKRD36C	enhancer	25.3152
2	97282854	97284118	hyper	0.000458861	ngDMR	20	0.110572	0.235569	0.124998	LMAN2L;ARID5A;SNRNP200;ITPRIPL1;CNNM3;FER1L5;KANSL3;CNNM4	enhancer	37.697
2	98165995	98167680	hyper	0.0184011	gDMR	6	0.404823	0.62999	0.225167	COX5B	enhancer	41.5556
2	98172416	98173382	hypo	0.00441045	gDMR	4	0.875784	0.496026	0.379757	COX5B	enhancer	30.4697
2	98191092	98191840	hypo	0.00996741	ngDMR	6	0.938244	0.726341	0.211903	ANKRD36B;AC159540.14	enhancer	31.4899
2	98297808	98298159	hypo	0.00996741	ngDMR	6	0.849201	0.742776	0.106425	ACTR1B	intergenic	40.8586
2	100830180	100831588	hyper	0.0310427	ngDMR	13	0.222312	0.372242	0.14993	LONRF2;REV1;AFF3;RP11-527J8.1	enhancer	45.958
2	101409780	101410815	hyper	0.0338054	ngDMR	21	0.366973	0.663676	0.296703	NPAS2	enhancer	47.1804
2	102484052	102484486	hyper	0.00646949	ngDMR	7	0.430289	0.74101	0.310721	FLJ20373	gene_body	33.9784
2	104756816	104757300	hyper	0.0443138	ngDMR	4	0.363757	0.624259	0.260502	POU3F3	enhancer	44.7348
2	104764378	104766352	hyper	0.0298959	ngDMR	7	0.185178	0.497646	0.312468	POU3F3	intergenic	42.4286
2	105200430	105200868	hyper	0.0215135	gDMR	5	0.373862	0.551545	0.177683	POU3F3	enhancer	25.2303
2	105904051	105904482	hyper	0.0426685	ngDMR	6	0.324333	0.450593	0.12626	AC012360.2	enhancer	48.6717
2	106347743	106351192	hyper	0.020843	ngDMR	26	0.366357	0.497568	0.131211	C2orf40;NCK2;C2orf40;NCK2	enhancer	42.965
2	106918658	106918776	hypo	0.0251293	gDMR	9	0.947171	0.757504	0.189667	UXS1	intergenic	37.3771
2	108106970	108108908	hyper	0.0458927	ngDMR	10	0.164087	0.368694	0.204607	RGPD4	enhancer	45.6879
2	108548323	108550344	hyper	0.0308622	gDMR	14	0.313144	0.443638	0.130494	SLC5A7	intergenic	46.2857
2	109847034	109847936	hyper	0.00824034	gDMR	11	0.54079	0.598476	0.0576856	SNRPGP9;SH3RF3	enhancer	46.0303
2	109905801	109906298	hyper	0.0141679	gDMR	5	0.28994	0.666027	0.376087	SH3RF3	enhancer	44
2	110837190	110837735	hypo	0.0122718	ngDMR	8	0.938647	0.698124	0.240523	MIR4267;MIR4436B1	enhancer	19.1477
2	111150143	111151124	hypo	0.00163678	ngDMR	9	0.930442	0.690773	0.239669	LIMS3L	intergenic	18.4613
2	112200282	112201160	hypo	0.0019855	ngDMR	9	0.352756	0.27061	0.0821465	RGPD8;ZC3H6;TMEM87B;ANAPC1;RGPD6	enhancer	13.6027
2	112230019	112230106	hypo	0.008373	gDMR	5	0.938684	0.727691	0.210993	BCL2L11	intergenic	29.5273
2	112266576	112266828	hypo	0.0217482	gDMR	4	0.89245	0.76729	0.125161	ANAPC1	intergenic	19.1515
2	112283277	112283967	hypo	0.0427198	gDMR	9	0.655897	0.479542	0.176354	ANAPC1	enhancer	29.9966
2	112296512	112296966	hypo	0.00293881	gDMR	4	0.960608	0.734494	0.226115	ANAPC1	intergenic	28.1894
2	112359393	112360112	hypo	0.017103	gDMR	13	0.881671	0.712917	0.168754	ANAPC1	intergenic	20.1725
2	112374821	112377012	hyper	0.042303	ngDMR	25	0.41766	0.460798	0.0431384	BCL2L11;ANAPC1	enhancer	46.9612
2	112490353	112491034	hypo	0.00198514	ngDMR	6	0.947254	0.826901	0.120352	ANAPC1	intergenic	26.9343
2	112518934	112519234	hypo	0.000638402	gDMR	3	0.949683	0.685338	0.264345	ANAPC1	intergenic	24.1919
2	112806036	112807176	hyper	0.0310427	ngDMR	11	0.119799	0.183322	0.0635235	TMEM87B;ZC3H6;POLR1B;MERTK	enhancer	47.6419
2	113167935	113168198	hypo	0.019184	gDMR	5	0.825798	0.668115	0.157683	RGPD8	gene_body	33.5091
2	114174703	114174998	hypo	0.00472625	gDMR	5	0.83086	0.597554	0.233306	CBWD2	intergenic	55.0909
2	114233694	114234155	hypo	0.017103	ngDMR	9	0.966979	0.749264	0.217715	FOXD4L1	gene_body	27.1279
2	114313108	114313470	hypo	0.000864271	gDMR	4	0.81822	0.609224	0.208996	FOXD4L1	intergenic	20.1818
2	114375146	114376485	hypo	0.0364423	ngDMR	5	0.72452	0.556505	0.168016	RABL2A	intergenic	23.4606
2	118406908	118407032	hypo	0.0215154	gDMR	4	0.93415	0.824759	0.109391	DDX18	intergenic	38.6439
2	121377292	121378684	hyper	0.0272129	ngDMR	6	0.351704	0.635513	0.283809	TMEM185B;Y_RNA;MTND5P28	enhancer	49.3182
2	123944586	123944682	hypo	0.0261438	ngDMR	6	0.950524	0.807897	0.142627	CNTNAP5	intergenic	37.5253
2	125182686	125184983	hyper	0.0292675	gDMR	20	0.418137	0.558018	0.139881	CNTNAP5	enhancer	44.7242
2	125271408	125272114	hyper	0.0357025	ngDMR	7	0.381058	0.597272	0.216213	CNTNAP5	enhancer	45.0087
2	125323791	125324618	hyper	0.0470786	ngDMR	5	0.451888	0.700824	0.248935	CNTNAP5	enhancer	43.5758
2	125704250	125705833	hyper	0.0455863	ngDMR	4	0.420922	0.606249	0.185327	CNTNAP5	intergenic	40.6061
2	129022928	129023354	hyper	0.0322749	ngDMR	7	0.396242	0.530757	0.134515	HS6ST1;UGGT1	enhancer	47.2338
2	129315206	129316127	hyper	0.0117956	ngDMR	5	0.269424	0.319746	0.0503225	AC012451.1;HS6ST1	enhancer	42.0909
2	130174781	130174854	hypo	0.036288	ngDMR	4	0.939726	0.803778	0.135948	RAB6C	intergenic	32.6591
2	131040456	131040591	hypo	0.0150461	gDMR	6	0.873856	0.728072	0.145784	IMP4	intergenic	30.5657
2	133348952	133349470	hyper	0.046843	ngDMR	3	0.125237	0.492352	0.367116	LYPD1	gene_body	45.3838
2	133547854	133548446	hyper	0.043455	ngDMR	5	0.421967	0.715236	0.293269	LYPD1	gene_body	44.2848
2	133742022	133742926	hyper	0.0280769	ngDMR	9	0.452284	0.711561	0.259277	AC011755.1	gene_body	43.3535
2	134371894	134372632	hypo	0.000179728	gDMR	12	0.861794	0.73456	0.127234	NCKAP5	intergenic	27.3535
2	134460304	134460362	hypo	0.0232349	gDMR	4	0.74839	0.519394	0.228996	NCKAP5	intergenic	12.7955
2	134568637	134570627	hypo	0.022429	gDMR	5	0.731916	0.557994	0.173922	NCKAP5	enhancer	30.2848
2	135051848	135055074	hyper	0.0492032	gDMR	19	0.340442	0.54438	0.203938	MGAT5;RNA5SP104;RNA5SP104;MGAT5	enhancer	42.4482
2	135149023	135149846	hyper	0.0416694	gDMR	4	0.0653165	0.279247	0.213931	MGAT5	enhancer	40.5833
2	135941634	135941888	hypo	0.00163678	ngDMR	2	0.941411	0.738757	0.202654	RAB3GAP1	gene_body	29.7121
2	136898212	136900246	hyper	0.0277005	ngDMR	17	0.291257	0.399613	0.108356	DARS;HNRNPKP2;MCM6;UBXN4;CXCR4;HNRNPKP2	enhancer	43.0945
2	137823984	137824463	hyper	0.0359495	gDMR	4	0.31685	0.534386	0.217536	THSD7B	gene_body	43.3561
2	138074637	138075186	hyper	0.0105231	ngDMR	4	0.340252	0.64593	0.305678	THSD7B	gene_body	47.6364
2	139502197	139503043	hypo	3.7138e-05	gDMR	6	0.439205	0.380374	0.0588314	NXPH2	enhancer	40.803
2	141276252	141276984	hypo	0.00939125	gDMR	2	0.908178	0.677439	0.230739	NA	gene_body	40.803
2	141286236	141287402	hyper	0.0433747	gDMR	6	0.398676	0.532686	0.13401	NA	gene_body	38.601
2	142247547	142250270	hyper	0.0457912	gDMR	6	0.420087	0.709228	0.289141	LRP1B	gene_body	41.0556
2	143824838	143826452	hyper	0.000571145	gDMR	8	0.267171	0.470298	0.203127	ARHGAP15	enhancer	43.0265
2	144279058	144280860	hyper	0.0322918	gDMR	12	0.403955	0.707908	0.303953	ARHGAP15	enhancer	45.2576
2	144502620	144504164	hyper	0.0450524	ngDMR	9	0.350864	0.440469	0.089605	GTDC1	enhancer	42.6734
2	145194846	145195720	hyper	0.0158808	ngDMR	5	0.167759	0.320917	0.153158	ZEB2	enhancer	40.4848
2	145373396	145374266	hyper	0.0356011	gDMR	6	0.278897	0.418311	0.139414	ZEB2	enhancer	42.0657
2	145450878	145453113	hyper	0.00154707	gDMR	10	0.358637	0.567733	0.209095	AC023128.1;TEX41;ZEB2	enhancer	46.7485
2	146997940	146998920	hyper	0.035931	gDMR	3	0.227318	0.408735	0.181417	NA	intergenic	46.0707
2	148484660	148484766	hypo	0.022312	gDMR	5	0.973959	0.865998	0.107961	ACVR2A	intergenic	34.6061
2	148678425	148679031	hyper	0.0412284	gDMR	6	0.26325	0.640434	0.377184	ACVR2A	gene_body	42.4394
2	148911131	148911552	hypo	0.00145505	gDMR	9	0.957307	0.788494	0.168813	ORC4	gene_body	14.6667
2	149231429	149233188	hyper	0.0486293	gDMR	5	0.401544	0.696307	0.294763	EPC2	gene_body	40.7333
2	150016742	150018526	hyper	0.00685144	gDMR	13	0.218483	0.348242	0.129759	LYPD6B;LYPD6B	enhancer	43.5152
2	151412602	151414242	hyper	0.0377932	ngDMR	6	0.437993	0.567496	0.129503	RND3	intergenic	43.6111
2	151644222	151644565	hyper	0.0436603	ngDMR	4	0.470413	0.75991	0.289497	RND3	intergenic	40.8561
2	151871394	151872382	hyper	0.046347	gDMR	2	0.762154	0.846284	0.0841307	AC023469.1	gene_body	46.3333
2	151908146	151908782	hypo	0.0470427	ngDMR	3	0.327251	0.298203	0.0290485	AC023469.1	intergenic	46.6061
2	152990756	152991830	hyper	0.0148791	ngDMR	6	0.385198	0.620529	0.235331	STAM2	enhancer	46.303
2	153060249	153060819	hyper	0.0445529	gDMR	5	0.456786	0.622988	0.166202	STAM2	enhancer	41.0121
2	153450120	153452208	hyper	0.0435633	gDMR	20	0.258966	0.506243	0.247277	FMNL2;ARL6IP6;PRPF40A	enhancer	42.9636
2	154391714	154392567	hypo	0.0393526	gDMR	6	0.73429	0.652979	0.0813104	RPRM	intergenic	32.5303
2	154468974	154470015	hyper	0.0166236	gDMR	6	0.34518	0.647486	0.302306	RPRM	intergenic	45.8232
2	154954194	154955289	hyper	0.00432253	gDMR	2	0.352812	0.649321	0.296508	GALNT13	gene_body	40.7879
2	155063542	155065990	hyper	0.0495234	ngDMR	7	0.36889	0.610907	0.242017	GALNT13	gene_body	38.7013
2	158902577	158904234	hyper	0.0372729	gDMR	10	0.312858	0.395209	0.0823509	UPP2;PTP4A1P1	enhancer	46.5545
2	161097431	161099022	hyper	0.0400959	ngDMR	8	0.276739	0.54084	0.264101	RBMS1;ITGB6	enhancer	43.4583
2	165590396	165594690	hyper	0.0184222	ngDMR	25	0.282508	0.402784	0.120275	SLC38A11;COBLL1;SNORA70F;COBLL1;SNORA70F	enhancer	44.2485
2	165650724	165651768	hyper	0.0257314	ngDMR	4	0.126761	0.323284	0.196522	SNORA70F;COBLL1	enhancer	42.053
2	166256375	166259405	hyper	0.0373736	gDMR	15	0.366155	0.509609	0.143454	CSRNP3	intergenic	43.8444
2	166522799	166524114	hypo	0.0392993	gDMR	2	0.913358	0.824425	0.0889329	GALNT3	gene_body	28.4545
2	169427158	169428111	hyper	0.00937747	gDMR	7	0.04963	0.332598	0.282968	CERS6	enhancer	42.4069
2	169778365	169778455	hypo	0.034391	gDMR	5	0.941872	0.77677	0.165102	SPC25	intergenic	32.7576
2	169834610	169835392	hyper	0.036283	gDMR	7	0.154726	0.356783	0.202057	ABCB11	enhancer	40.0996
2	169988191	169988978	hyper	0.0151027	gDMR	8	0.196841	0.263895	0.0670539	AC007556.3;LRP2;UBE2V1P6	enhancer	42.7727
2	172517608	172518949	hyper	0.0443138	gDMR	10	0.316458	0.479232	0.162774	DYNC1I2	intergenic	41.097
2	173204010	173206270	hyper	0.0425692	gDMR	19	0.161081	0.326511	0.165429	AC078883.3;AC078883.4;ITGA6	enhancer	39.7703
2	173588460	173589742	hyper	0.0168001	ngDMR	4	0.246476	0.677413	0.430938	RAPGEF4	enhancer	44.6894
2	175610092	175610528	hyper	0.0277005	ngDMR	4	0.504066	0.776201	0.272135	CHRNA1	intergenic	45.5379
2	175627354	175628542	hyper	0.0163316	gDMR	6	0.308706	0.517697	0.20899	CHRNA1;AC018890.6;H3F3AP4;CHN1	enhancer	41.1414
2	176068128	176068814	hyper	0.0140052	gDMR	9	0.246367	0.307509	0.0611422	ATP5G3	enhancer	43.2997
2	176488698	176490400	hyper	0.0343622	gDMR	9	0.305486	0.46081	0.155323	KIAA1715	enhancer	42.0909
2	177318988	177321064	hyper	0.0147348	ngDMR	15	0.257263	0.350325	0.093062	HOXD4;HOXD10;MIR10B;HOXD11;AC017048.1;HOXD3	enhancer	43.899
2	178734295	178735635	hyper	0.041584	gDMR	7	0.208366	0.534601	0.326235	PDE11A	gene_body	44.0909
2	181526984	181528996	hyper	0.0398558	ngDMR	12	0.234756	0.516187	0.281431	RP11-512G4.1	enhancer	44.5025
2	182145038	182146304	hyper	0.0224426	gDMR	5	0.173378	0.428144	0.254767	AC068196.1;ITGA4;MIR4437;UBE2E3	enhancer	47.6545
2	182675324	182676195	hyper	0.0191631	gDMR	8	0.115821	0.215941	0.10012	SSFA2;RP11-366L5.1;RNU6ATAC19P	enhancer	45.4015
2	188033456	188034769	hyper	0.00163678	ngDMR	5	0.40662	0.479784	0.073164	RN7SKP42	enhancer	41.3333
2	188707904	188708504	hyper	0.00211928	gDMR	6	0.258173	0.354017	0.0958437	TFPI	enhancer	39.5404
2	189821810	189822116	hyper	0.0392157	ngDMR	4	0.213649	0.368621	0.154972	COL3A1	intergenic	41.6515
2	190201770	190202038	hypo	0.00363977	gDMR	8	0.965879	0.775553	0.190326	COL5A2;KRT18P19;WDR75	enhancer	32.9962
2	190583495	190583552	hypo	0.044221	gDMR	6	0.960578	0.836879	0.1237	OSGEPL1	gene_body	31.2323
2	190984196	190986294	hyper	0.0490379	ngDMR	22	0.483216	0.647265	0.164049	C2orf88;MSTN	enhancer	42.4339
2	191811039	191813869	hyper	0.0345409	ngDMR	10	0.122461	0.218064	0.0956029	STAT1;GLS	enhancer	44.6333
2	192039012	192039566	hyper	0.0283174	ngDMR	4	0.287514	0.540662	0.253147	STAT4	intergenic	44.0985
2	192772391	192773100	hyper	0.0348294	ngDMR	4	0.301156	0.439488	0.138332	DNAJB1P1	enhancer	40.947
2	193026440	193027660	hyper	0.00756499	gDMR	6	0.14044	0.212881	0.0724412	TMEFF2	enhancer	41.9192
2	194196035	194197990	hyper	0.0224323	ngDMR	13	0.267624	0.432964	0.16534	NA	enhancer	44.5152
2	194356942	194358088	hyper	0.0399205	ngDMR	4	0.305617	0.441492	0.135875	NA	intergenic	48.1364
2	194827778	194829645	hyper	0.0483728	ngDMR	5	0.277975	0.518618	0.240643	NA	intergenic	47.2242
2	196182952	196188002	hyper	0.0241952	ngDMR	17	0.370644	0.464257	0.0936132	SLC39A10	enhancer	44.7772
2	197851775	197853557	hyper	0.0261405	gDMR	13	0.253736	0.347231	0.0934956	PGAP1;ANKRD44	enhancer	44.6154
2	200246403	200249516	hyper	0.0373125	ngDMR	23	0.426869	0.497199	0.0703306	SATB2	enhancer	43.9789
2	200663353	200664556	hyper	0.0318248	ngDMR	12	0.208799	0.396851	0.188051	FTCDNL1	enhancer	41.9899
2	200852232	200853804	hyper	0.0492032	ngDMR	15	0.19097	0.331798	0.140828	TYW5	enhancer	43.9212
2	201600414	201602013	hyper	0.0479505	ngDMR	9	0.319595	0.49845	0.178855	BZW1;AOX1;AOX2P;AOX1;BZW1;AOX2P	enhancer	41.4478
2	202338644	202338748	hypo	0.0496566	ngDMR	6	0.958253	0.759741	0.198512	TRAK2	gene_body	34.202
2	204520766	204521902	hyper	0.0390653	ngDMR	7	0.0942972	0.199101	0.104804	CD28	enhancer	45.342
2	204549700	204550712	hyper	0.0472588	ngDMR	5	0.401689	0.703654	0.301964	CTLA4;CD28	enhancer	44.9394
2	204686096	204686188	hypo	0.037606	gDMR	3	0.962712	0.803272	0.15944	CTLA4	intergenic	37.3838
2	205189778	205190682	hyper	0.0363927	ngDMR	8	0.214576	0.251408	0.0368326	DSTNP5	enhancer	45.7614
2	207340374	207341050	hyper	0.0371057	ngDMR	5	0.289275	0.569779	0.280504	ADAM23	gene_body	40.2727
2	207994092	207994878	hyper	0.00152474	ngDMR	2	0.452637	0.482849	0.0302126	KLF7;KLF7;KLF7	enhancer	41.4394
2	209993723	209994672	hypo	0.0349406	ngDMR	10	0.629655	0.607036	0.0226189	MAP2	intergenic	21.3212
2	210198930	210201408	hyper	0.0256147	gDMR	9	0.164733	0.236195	0.0714625	MAP2	enhancer	43.9865
2	211058975	211060824	hyper	0.0262646	gDMR	10	0.133007	0.237669	0.104662	RPE;ACADL;KANSL1L	enhancer	45.9545
2	213114072	213117141	hyper	0.0304666	ngDMR	11	0.350897	0.620223	0.269327	ERBB4	gene_body	43.6033
2	215545261	215545432	hypo	0.0215135	gDMR	7	0.965645	0.815935	0.14971	BARD1	intergenic	30.0606
2	216784722	216785736	hyper	0.0189283	ngDMR	7	0.149172	0.217146	0.0679745	ATIC;AC093382.1	enhancer	45.71
2	217225530	217228431	hyper	0.0390707	ngDMR	9	0.264303	0.479357	0.215054	AC012513.6;Y_RNA	enhancer	41.8249
2	217535422	217535766	hypo	0.0356827	ngDMR	6	0.434762	0.376496	0.0582661	IGFBP2;AC007563.5	enhancer	46.7222
2	218338872	218339730	hyper	0.0378601	ngDMR	13	0.166878	0.528193	0.361315	DIRC3	gene_body	40.0163
2	219040276	219041994	hyper	0.0496731	gDMR	15	0.298545	0.622323	0.323777	CXCR1	intergenic	38.7293
2	219670092	219671780	hyper	0.0316562	ngDMR	16	0.109041	0.229905	0.120864	ZNF142;RP11-459I19.1;CYP27A1;TTLL4	enhancer	41.5758
2	219984012	219984620	hyper	0.0261438	ngDMR	4	0.315797	0.459367	0.14357	MIR375;RESP18;SLC23A3;NHEJ1;IHH	enhancer	38.8636
2	221764814	221765591	hyper	0.017395	ngDMR	7	0.270916	0.607591	0.336675	EPHA4	intergenic	41.0303
2	222148210	222150516	hyper	0.0399265	gDMR	10	0.339537	0.488344	0.148807	AC011233.2	enhancer	42.1879
2	222562326	222563261	hyper	0.049859	gDMR	7	0.227767	0.522681	0.294914	EPHA4	intergenic	39.7013
2	222961908	222962858	hyper	0.0338054	ngDMR	3	0.164638	0.551182	0.386544	CCDC140	intergenic	44.8485
2	223136468	223138573	hyper	0.0465869	ngDMR	11	0.190966	0.528972	0.338005	PAX3;CCDC140	enhancer	43.2645
2	223342532	223343530	hyper	0.0263396	ngDMR	15	0.257905	0.547464	0.289559	SGPP2	enhancer	30.1152
2	223609194	223609366	hyper	0.0348292	ngDMR	5	0.406549	0.599324	0.192774	ACSL3;AC016712.1	enhancer	26.1697
2	223918717	223919550	hyper	0.0458325	ngDMR	12	0.468218	0.494057	0.0258384	ACSL3;KCNE4;MRPL44	enhancer	45.4798
2	224227556	224228222	hyper	0.0317861	gDMR	5	0.234321	0.56884	0.334519	SCG2	intergenic	39.9515
2	224796772	224796980	hypo	0.017395	gDMR	4	0.90531	0.588108	0.317202	WDFY1	enhancer	32.9394
2	225902180	225902820	hyper	0.0450769	ngDMR	3	0.247981	0.373979	0.125997	DOCK10;CUL3;MIR4439;NYAP2	enhancer	47.3838
2	226982463	226984397	hyper	0.00941798	gDMR	13	0.114757	0.190135	0.0753776	IRS1	enhancer	47.3054
2	227295520	227296917	hyper	0.044221	gDMR	11	0.470472	0.701857	0.231385	IRS1	enhancer	41.5758
2	227341856	227342166	hyper	0.0168956	ngDMR	6	0.499685	0.813552	0.313866	IRS1	enhancer	46.9747
2	228272173	228273020	hyper	0.00996741	ngDMR	18	0.0340023	0.148312	0.114309	AGFG1;TM4SF20;MIR5703	enhancer	44.9512
2	228381625	228383559	hyper	0.0388822	ngDMR	23	0.272416	0.382982	0.110566	TM4SF20;AGFG1	enhancer	42.1884
2	230053398	230054240	hyper	0.042303	ngDMR	10	0.255248	0.610664	0.355416	PID1	gene_body	43.9939
2	231205542	231206248	hypo	0.0253596	ngDMR	13	0.913235	0.73145	0.181785	SP140L	gene_body	26.711
2	231623280	231625548	hyper	0.0372928	gDMR	23	0.271168	0.457148	0.185979	SLC16A14;NCL;CAB39;FBXO36	enhancer	44.8076
2	231686208	231686660	hyper	0.0499904	ngDMR	7	0.460891	0.606323	0.145432	ITM2C	intergenic	46.5714
2	232091693	232092490	hyper	0.0463457	gDMR	6	0.276727	0.379806	0.103079	HTR2B;NCL;SNORD20;SNORA75;AC017104.2;ARMC9	enhancer	45.1667
2	232585080	232585590	hyper	0.020546	ngDMR	5	0.327606	0.665018	0.337412	MGC4771	enhancer	42.1939
2	233384600	233385154	hyper	0.0215154	ngDMR	8	0.328918	0.473176	0.144258	PRSS56	promoter	28.6439
2	233918681	233919813	hyper	0.0132163	ngDMR	24	0.160819	0.302377	0.141559	NEU2;INPP5D	enhancer	47.899
2	235024524	235025192	hyper	0.00213623	ngDMR	5	0.161814	0.21837	0.0565557	SPP2	intergenic	41.3333
2	235598742	235600754	hyper	0.0496527	gDMR	23	0.103118	0.246756	0.143638	ARL4C	enhancer	46.6298
2	235897574	235898652	hyper	0.0446171	gDMR	23	0.0778265	0.145406	0.0675791	SH3BP4	enhancer	47.2925
2	235958786	235958848	hypo	0.025503	gDMR	4	0.967654	0.838374	0.12928	SH3BP4;AC114814.4	enhancer	42.4924
2	236211356	236211533	hypo	0.0487618	gDMR	8	0.925881	0.651645	0.274236	AGAP1	intergenic	70.6477
2	236657682	236658136	hyper	0.0147348	gDMR	7	0.391807	0.631508	0.239701	AGAP1	enhancer	37.0216
2	237656846	237658396	hyper	0.00852465	ngDMR	23	0.0988345	0.231036	0.132202	IQCA1;AC011286.1;LRRFIP1	enhancer	47.0646
2	238322762	238323254	hyper	0.0350038	gDMR	7	0.342989	0.493119	0.150131	RAMP1;MLPH;COL6A3;COPS8	enhancer	36.0909
2	238623568	238625172	hyper	0.0304666	ngDMR	27	0.188008	0.332877	0.144869	LRRFIP1;RBM44	enhancer	48.3547
2	239165154	239165616	hyper	0.0132163	ngDMR	12	0.186646	0.359186	0.172539	PER2;HES6	enhancer	50.4444
2	241496236	241496608	hyper	0.014753	ngDMR	11	0.174373	0.41198	0.237607	ANKMY1;DUSP28	enhancer	54.2039
2	242911914	242912051	hypo	0.00322602	ngDMR	7	0.959854	0.833377	0.126476	AC131097.4	intergenic	29.1212
3	121571	122036	hyper	0.0468515	ngDMR	3	0.283312	0.623373	0.340061	CHL1	intergenic	40.3333
3	248471	250828	hyper	0.0311041	ngDMR	12	0.427081	0.674617	0.247536	CHL1	gene_body	45.3106
3	2648048	2648534	hyper	0.0403283	gDMR	6	0.459591	0.724109	0.264518	CNTN4	gene_body	41.7222
3	3497051	3497864	hyper	0.0483767	gDMR	4	0.398431	0.741211	0.34278	CRBN	intergenic	42.5303
3	4331774	4332701	hyper	0.0316485	gDMR	5	0.183219	0.235936	0.0527173	SETMAR	enhancer	44.6121
3	4753006	4754512	hyper	0.0483767	gDMR	16	0.129614	0.280143	0.150529	BHLHE40-AS1;BHLHE40;AC018816.3;EGOT;ITPR1	enhancer	45.3466
3	4782122	4783828	hyper	0.0305908	ngDMR	25	0.0787409	0.125575	0.0468342	EDEM1;ARL8B;SETMAR;BHLHE40;AC018816.3;ITPR1	enhancer	47.6194
3	5057749	5058953	hyper	0.0182311	ngDMR	13	0.156819	0.297256	0.140437	BHLHE40;ARL8B;EDEM1;BHLHE40-AS1	enhancer	52.3077
3	7525082	7526963	hyper	0.0496513	ngDMR	3	0.571738	0.718186	0.146448	GRM7	gene_body	41.9192
3	7829344	7830737	hyper	0.0426011	gDMR	6	0.407036	0.641337	0.234301	LMCD1	enhancer	43.3586
3	10201946	10202672	hyper	0.0319288	gDMR	5	0.353011	0.609309	0.256298	IRAK2;TATDN2;VHL;BRPF1	enhancer	43.0909
3	11023511	11025526	hyper	0.0426685	ngDMR	16	0.139256	0.308861	0.169604	SLC6A1	enhancer	46.7614
3	11433374	11434956	hyper	0.0481968	ngDMR	8	0.134917	0.395242	0.260324	ATG7	enhancer	39.5606
3	11648388	11650240	hyper	0.00170944	gDMR	12	0.226994	0.382029	0.155035	ATP2B2;RP11-169K17.4;RP11-169K17.3;VGLL4	enhancer	43.5227
3	11712956	11715255	hyper	0.0117348	gDMR	18	0.205495	0.341422	0.135927	VGLL4	enhancer	42.1919
3	11985195	11986054	hypo	0.017103	gDMR	6	0.287631	0.202361	0.0852702	TAMM41	intergenic	40.1263
3	12397200	12398422	hyper	0.0482677	gDMR	10	0.167726	0.426931	0.259205	PPARG	enhancer	43.0848
3	12416475	12417761	hyper	0.0322618	gDMR	13	0.336964	0.639287	0.302324	PPARG	gene_body	38.4942
3	12523912	12524741	hyper	0.044221	ngDMR	12	0.36065	0.466454	0.105804	VGLL4;NUP210;RPL32;MKRN2;TSEN2;TAMM41;SYN2;TIMP4	enhancer	49.3434
3	13295970	13296250	hyper	0.0410958	ngDMR	7	0.358327	0.52424	0.165912	NUP210	enhancer	47.4978
3	13481772	13482230	hyper	0.0166236	ngDMR	3	0.254876	0.47828	0.223404	NUP210	enhancer	41.6061
3	14432570	14432999	hyper	0.0478985	gDMR	5	0.319983	0.4217	0.101717	SLC6A6;RNA5SP124	enhancer	47.1758
3	14452102	14452840	hyper	0.0441031	ngDMR	7	0.157619	0.241018	0.0833988	SLC6A6;SH3BP5-AS1;CAPN7;AC093495.4;NR2C2;CCDC174;XPC	enhancer	52.5974
3	16288524	16289382	hyper	0.0144441	gDMR	10	0.0974956	0.140979	0.0434835	DPH3	enhancer	43.3606
3	16789476	16789640	hypo	0.000179728	gDMR	4	0.909881	0.661701	0.248179	PLCL2	intergenic	37.8561
3	18684234	18685594	hyper	0.0495234	gDMR	7	0.271512	0.578507	0.306994	SATB1	enhancer	41.2035
3	19028909	19031267	hyper	0.0332727	ngDMR	20	0.135065	0.307925	0.172861	KCNH8	enhancer	47.3985
3	19388432	19391081	hyper	0.0309347	gDMR	17	0.219243	0.306209	0.0869652	KCNH8;KCNH8	enhancer	43.2799
3	21211237	21213223	hyper	0.044221	ngDMR	5	0.255145	0.516211	0.261065	SGOL1	intergenic	37.8606
3	22784496	22785752	hyper	0.0159102	ngDMR	26	0.319213	0.663396	0.344183	ZNF385D	intergenic	46.0326
3	22927338	22928256	hyper	0.0191515	ngDMR	5	0.329953	0.589066	0.259113	UBE2E2	intergenic	42.7212
3	23521814	23523668	hyper	0.0155942	ngDMR	17	0.419629	0.678116	0.258487	UBE2E2	enhancer	47.1444
3	23715180	23715598	hyper	0.0479596	ngDMR	5	0.453172	0.599409	0.146237	UBE2E1	intergenic	46.4364
3	24299105	24299738	hyper	0.0308774	ngDMR	4	0.405869	0.732647	0.326777	THRB	enhancer	43.7879
3	29104918	29108848	hyper	0.0498237	gDMR	10	0.197745	0.45014	0.252395	RBMS3;RBMS3	enhancer	43.9667
3	29652106	29653124	hyper	0.0252675	ngDMR	5	0.374604	0.638765	0.264161	RBMS3	gene_body	43.1091
3	29736780	29737804	hyper	0.0358109	ngDMR	4	0.377093	0.437159	0.0600661	RBMS3-AS2	enhancer	45.447
3	29799222	29801436	hyper	0.0351034	ngDMR	15	0.283308	0.48968	0.206372	RBMS3-AS2	enhancer	45.0909
3	30794128	30795072	hyper	0.0194149	ngDMR	6	0.259554	0.346656	0.0871024	GADL1	enhancer	40.4848
3	31481325	31482204	hyper	0.0257122	gDMR	4	0.240601	0.378426	0.137825	STT3B	enhancer	43.4773
3	31713426	31714314	hyper	0.0291629	gDMR	5	0.318384	0.563477	0.245094	OSBPL10;OSBPL10-AS1	enhancer	40.5758
3	32914046	32915634	hyper	0.0458707	ngDMR	17	0.243427	0.353658	0.110231	TRIM71	enhancer	44.016
3	32989000	32989668	hyper	0.00453204	gDMR	7	0.263058	0.336509	0.073451	CCR4	enhancer	44.974
3	33414258	33414724	hyper	0.0215593	gDMR	9	0.154668	0.20841	0.0537411	RNU7-110P;FBXL2	enhancer	40.8687
3	34326672	34327475	hyper	0.0426011	ngDMR	5	0.363264	0.64582	0.282556	PDCD6IP	intergenic	42.8727
3	35254886	35255770	hyper	0.0375105	ngDMR	3	0.347823	0.591022	0.243199	ARPP21	intergenic	47.7374
3	36138705	36139570	hyper	0.0201336	gDMR	4	0.282462	0.512045	0.229583	STAC	enhancer	44.0606
3	37953500	37954362	hyper	0.0396629	ngDMR	8	0.124041	0.218898	0.0948576	CTDSPL	enhancer	44.6326
3	38024888	38025944	hyper	0.00510295	ngDMR	11	0.238125	0.327459	0.0893342	VILL	enhancer	47.7355
3	38028158	38029528	hyper	0.014753	ngDMR	15	0.201549	0.374848	0.173299	CTDSPL;C3orf35;OXSR1;VILL	enhancer	54.9374
3	39460114	39461026	hyper	0.0160956	gDMR	14	0.245468	0.395124	0.149656	RPSA	enhancer	40.4242
3	40082106	40083558	hypo	0.00432253	gDMR	10	0.643728	0.478873	0.164855	MYRIP	gene_body	17.0152
3	42065759	42068152	hyper	0.0261405	ngDMR	18	0.161623	0.25909	0.0974674	TRAK1;ULK4;ZNF662;NKTR;VIPR1;RP11-193I22.2;CTNNB1	enhancer	41.0522
3	42796974	42797614	hyper	0.0440692	ngDMR	4	0.376709	0.506843	0.130134	HIGD1A;CCDC13;CCDC13-AS1	enhancer	43.0682
3	45451216	45452256	hyper	0.00453204	ngDMR	7	0.262271	0.397301	0.13503	LARS2	enhancer	40.1082
3	45476652	45478003	hyper	0.0434675	gDMR	9	0.285243	0.555073	0.269829	LARS2	enhancer	42.1044
3	46136899	46137202	hypo	0.0212966	ngDMR	4	0.781704	0.408417	0.373288	CCR3;CCR1;CCR2;CCRL2;CCDC12;XCR1;CCR5;CXCR6;LIMD1;FYCO1	enhancer	37.8106
3	46906380	46907988	hyper	0.000318038	gDMR	21	0.281322	0.372793	0.0914714	PRSS45;TDGF1;PRSS42;PTH1R;MYL3	enhancer	42.6407
3	47412602	47414888	hyper	0.0488657	ngDMR	19	0.369077	0.464402	0.0953242	PTPN23;PTPN23	enhancer	37.0463
3	50638112	50639655	hyper	0.0356827	ngDMR	21	0.028609	0.0429978	0.0143889	CISH;UBA7;MAPKAPK3;DOCK3;MANF;RAD54L2;HEMK1;HYAL1;RASSF1;C3orf18;TMEM115;TRAIP;AMIGO3;RBM5;GMPPB;RBM6;U73166.2	enhancer	50.3853
3	52868824	52869298	hyper	0.031351	gDMR	9	0.538435	0.784161	0.245726	RFT1;ITIH4;ITIH1;TMEM110-MUSTN1;MUSTN1	enhancer	47.5387
3	53408997	53409388	hyper	0.0322749	gDMR	6	0.187196	0.300923	0.113727	DCP1A	intergenic	43.0303
3	53622091	53622560	hyper	0.0377932	ngDMR	4	0.266394	0.58273	0.316336	CACNA1D	gene_body	40.5985
3	54291121	54291742	hyper	0.0465869	ngDMR	6	0.221957	0.626732	0.404775	CACNA2D3	gene_body	42.3333
3	55177506	55178482	hyper	0.0421108	ngDMR	7	0.258764	0.570192	0.311428	LRTM1;RP11-889D3.1	enhancer	45.0216
3	56152714	56152761	hypo	0.0471233	gDMR	4	0.97283	0.816951	0.155879	ERC2	gene_body	33.2879
3	57073606	57074326	hyper	0.0308622	gDMR	5	0.411832	0.710124	0.298292	SPATA12	gene_body	42.1758
3	57143498	57143806	hyper	0.0298555	ngDMR	6	0.0569497	0.424778	0.367828	ARHGEF3	enhancer	44.202
3	58036659	58037392	hyper	0.00660269	ngDMR	10	0.084795	0.157964	0.0731693	DENND6A;FLNB;PXK;FLNB-AS1	enhancer	43.6545
3	58159056	58160595	hyper	0.0178041	ngDMR	26	0.377958	0.555713	0.177754	KCTD6;FLNB-AS1;FLNB;DNASE1L3;ABHD6;RPP14	enhancer	49.4464
3	58448607	58449984	hyper	0.00966578	ngDMR	27	0.0505999	0.195135	0.144535	DENND6A;PDHB;RP11-359I18.5;KCTD6;ACOX2;RP11-475O23.2;FAM107A;FLNB-AS1;RPP14;PXK	enhancer	43.3782
3	60066086	60068211	hyper	0.0400936	gDMR	9	0.134058	0.341176	0.207118	NPCDR1	enhancer	41.3131
3	62501788	62502368	hyper	0.0432155	ngDMR	5	0.530445	0.717247	0.186802	FEZF2	gene_body	43.2182
3	62685424	62686024	hyper	0.00587143	gDMR	4	0.354729	0.626335	0.271606	CADPS	enhancer	40.8258
3	63202602	63203362	hyper	0.0408001	ngDMR	27	0.189507	0.348268	0.15876	SYNPR	intergenic	18.2346
3	63963690	63965717	hyper	0.0383458	ngDMR	22	0.230426	0.426316	0.195889	THOC7-AS1;PSMD6-AS2;ATXN7;THOC7	enhancer	42.8926
3	64760543	64760699	hypo	0.00582784	ngDMR	4	0.930872	0.760646	0.170226	ADAMTS9	intergenic	31.5682
3	65466594	65466928	hyper	0.0276717	gDMR	4	0.416301	0.668597	0.252296	MAGI1	gene_body	43.9773
3	65495060	65495796	hyper	0.020546	ngDMR	28	0.421854	0.664616	0.242762	MAGI1	enhancer	45.7781
3	65744450	65745765	hyper	0.0378473	ngDMR	7	0.375735	0.517041	0.141306	MAGI1;RPL17P17	enhancer	37.7013
3	66688392	66690540	hyper	0.0339736	gDMR	9	0.164731	0.35796	0.193229	LRIG1	enhancer	37.5185
3	67540282	67540680	hyper	0.0484463	ngDMR	4	0.4036	0.722827	0.319226	SUCLG2	gene_body	41.2576
3	68130450	68130686	hypo	0.0215154	gDMR	4	0.900238	0.787448	0.11279	FAM19A1	gene_body	32.5758
3	69153783	69154846	hyper	0.0379258	ngDMR	12	0.179771	0.420707	0.240937	ARL6IP5;LMOD3;TMF1	enhancer	42.6818
3	69459017	69460958	hyper	0.00534686	gDMR	17	0.297022	0.442464	0.145441	LMOD3;RBM43P1;FRMD4B;LMOD3;RBM43P1;FRMD4B	enhancer	40.139
3	70464495	70465212	hyper	0.0399205	ngDMR	4	0.34069	0.604652	0.263961	MITF	intergenic	40.8409
3	71166550	71167312	hyper	0.0215154	ngDMR	7	0.392862	0.671857	0.278996	FOXP1	enhancer	46.0563
3	71477365	71479299	hyper	0.0414703	ngDMR	23	0.168475	0.260579	0.0921034	FOXP1	enhancer	41.7773
3	71481416	71483694	hyper	0.0380488	ngDMR	26	0.192568	0.403927	0.211359	FOXP1;MIR1284	enhancer	41.9802
3	74549394	74549969	hyper	0.038136	gDMR	6	0.215011	0.522949	0.307937	CNTN3	gene_body	39.9545
3	75409507	75409846	hyper	0.0100288	gDMR	5	0.158678	0.554707	0.396029	FRG2C	intergenic	42.7697
3	75757590	75757976	hypo	0.0140505	gDMR	5	0.730032	0.520731	0.209301	FRG2C	intergenic	15.2303
3	77615202	77615889	hyper	0.0433747	gDMR	11	0.417647	0.688845	0.271198	NA	gene_body	41.7025
3	79410824	79411404	hyper	0.000199187	ngDMR	7	0.227366	0.29856	0.0711946	ROBO1	gene_body	45.8182
3	80097284	80098983	hyper	0.0470123	ngDMR	8	0.335862	0.601436	0.265574	ROBO1	intergenic	44.3939
3	80737778	80738606	hyper	0.0434283	ngDMR	4	0.333191	0.432832	0.0996406	ROBO1	intergenic	40.6136
3	90122084	90122266	hypo	0.00793737	gDMR	3	0.822131	0.532577	0.289555	EPHA3	intergenic	36.5354
3	90194312	90194920	hyper	0.0051571	ngDMR	3	0.103867	0.246608	0.142741	NA	enhancer	44.0606
3	90229193	90230408	hyper	0.0417135	ngDMR	7	0.243135	0.533156	0.290021	NA	enhancer	45.2727
3	90231605	90232532	hyper	0.011465	ngDMR	15	0.121971	0.16112	0.0391488	NA	enhancer	43.4707
3	94231859	94233230	hyper	0.00847307	ngDMR	5	0.354236	0.585607	0.231371	DHFRL1	enhancer	47.0848
3	98972388	98973350	hyper	0.049829	gDMR	4	0.392868	0.615768	0.2229	DCBLD2	intergenic	41.4394
3	99129417	99130088	hyper	0.0277341	ngDMR	7	0.354208	0.550118	0.19591	DCBLD2;COL8A1	enhancer	42.71
3	100609876	100610977	hyper	0.0485935	gDMR	6	0.496002	0.658554	0.162552	ABI3BP	enhancer	47.2172
3	100922174	100923952	hyper	0.0450769	ngDMR	9	0.250795	0.415619	0.164825	IMPG2	enhancer	44.4545
3	101239960	101240740	hyper	0.0134986	ngDMR	6	0.145283	0.249072	0.103788	FAM172BP;TRMT10C;SENP7	enhancer	45.4596
3	101412531	101412748	hyper	0.0136029	ngDMR	7	0.479274	0.672937	0.193664	RPL24	enhancer	40.5541
3	101452290	101452521	hypo	0.00448346	gDMR	8	0.975333	0.780845	0.194488	CEP97	gene_body	36.4091
3	101727756	101728170	hypo	0.0215154	gDMR	2	0.90879	0.841502	0.0672889	ZPLD1	enhancer	36.8333
3	102017738	102021182	hyper	0.0435264	ngDMR	20	0.487215	0.713837	0.226622	ZPLD1	enhancer	43.2773
3	104282809	104283438	hyper	0.0488136	gDMR	6	0.301403	0.520904	0.219502	ALCAM	intergenic	38.8586
3	104322988	104323956	hyper	0.0307593	ngDMR	4	0.281865	0.54622	0.264355	ALCAM	enhancer	47.9242
3	105015094	105015783	hyper	0.0378473	ngDMR	23	0.474901	0.779775	0.304874	ALCAM	intergenic	44.4625
3	105598638	105598819	hypo	0.0227432	gDMR	3	0.971723	0.837094	0.134629	CBLB	intergenic	33.4141
3	105732862	105734806	hyper	0.0412764	gDMR	10	0.4006	0.668969	0.268369	ALCAM	enhancer	45.2697
3	105815785	105815862	hypo	0.0383458	ngDMR	3	0.971364	0.799998	0.171366	CBLB	intergenic	34.8384
3	107189329	107189788	hyper	0.0312654	gDMR	8	0.280032	0.549699	0.269667	BBX	intergenic	41.7917
3	107380308	107382384	hyper	0.0493969	gDMR	14	0.21579	0.494325	0.278535	BBX	enhancer	45.8983
3	107615994	107616857	hyper	0.0464149	gDMR	7	0.310121	0.538616	0.228495	CD47	enhancer	41.7446
3	108007660	108009144	hyper	0.0498401	gDMR	5	0.355686	0.647475	0.291789	HHLA2	intergenic	45.7152
3	110223262	110224278	hyper	0.0491968	gDMR	6	0.338825	0.533714	0.194889	RP11-553A10.1	enhancer	41.1869
3	110635032	110635276	hypo	0.0311072	gDMR	4	0.933556	0.830423	0.103133	RP11-553A10.1	intergenic	32.1288
3	111761045	111763135	hyper	0.044221	ngDMR	16	0.131518	0.344894	0.213376	ABHD10;C3orf52;MIR567;TMPRSS7;C3orf52;TMPRSS7;ABHD10;MIR567	enhancer	45.3788
3	112095472	112098722	hyper	0.0405418	ngDMR	22	0.111018	0.252481	0.141463	SLC9C1;CD200;ATG3	enhancer	44.5331
3	112744568	112744856	hypo	0.00353397	gDMR	5	0.85793	0.640822	0.217108	C3orf17	intergenic	27.6485
3	112959711	112961521	hyper	0.0100288	gDMR	16	0.148807	0.355529	0.206722	BOC	enhancer	38.6591
3	113190854	113191334	hyper	0.0314764	ngDMR	9	0.361401	0.709565	0.348164	WDR52	gene_body	42.6195
3	114593224	114593964	hyper	0.0432234	ngDMR	4	0.265353	0.461771	0.196418	ZBTB20-AS3;ZBTB20	enhancer	42.553
3	114759162	114760089	hyper	0.00156295	ngDMR	4	0.146531	0.259159	0.112628	ZBTB20	enhancer	46.1061
3	116145987	116146044	hypo	0.0144003	ngDMR	6	0.965891	0.807734	0.158157	GAP43	gene_body	29.3232
3	116580934	116583618	hyper	0.0378346	gDMR	29	0.0965889	0.162503	0.0659144	MIR4447	enhancer	41.8694
3	117457886	117458820	hyper	0.0454941	ngDMR	7	0.433147	0.684751	0.251603	LSAMP	gene_body	39.7489
3	120132584	120132885	hypo	0.0247021	ngDMR	10	0.9473	0.808062	0.139238	LRRC58;GPR156;FSTL1	enhancer	26.7182
3	121343448	121343728	hyper	0.0342689	ngDMR	5	0.415913	0.567293	0.15138	FBXO40;RN7SL172P;HCLS1;IQCB1;SLC15A2	enhancer	40.2424
3	122074142	122075802	hyper	0.044221	gDMR	15	0.301484	0.346998	0.0455142	CCDC58;CSTA;FAM162A	enhancer	40.7636
3	124186956	124187448	hyper	0.0392321	gDMR	5	0.302072	0.365778	0.0637057	KALRN;ITGB5	enhancer	39.7455
3	124209670	124210629	hyper	0.0322169	ngDMR	13	0.293573	0.501994	0.208421	UMPS	enhancer	38.5105
3	124260998	124261706	hyper	0.0129132	ngDMR	5	0.234304	0.552421	0.318116	UMPS	gene_body	41.6485
3	125668500	125669408	hyper	0.0373125	ngDMR	4	0.264345	0.517784	0.253439	ALG1L	intergenic	41.6288
3	126580456	126583874	hypo	0.0491204	ngDMR	5	0.948823	0.748554	0.200268	PLXNA1	gene_body	18.6727
3	129204408	129205536	hyper	0.0147348	ngDMR	13	0.154497	0.349136	0.194639	MBD4;IFT122;RHO;PLXND1;H1FX-AS1;RP11-529F4.1;RPL32P3	enhancer	41.6014
3	129573747	129575266	hyper	0.0100288	gDMR	7	0.20082	0.388831	0.188011	ACAD9;TMCC1;TMCC1-AS1;AC083799.1	enhancer	44.8701
3	129845171	129845386	hypo	0.0148373	gDMR	7	0.94536	0.859793	0.0855668	TRH	intergenic	35.4286
3	129857586	129858068	hyper	0.0260747	gDMR	9	0.377198	0.715904	0.338707	TRH	intergenic	38.3064
3	130199348	130200174	hyper	0.00966578	gDMR	6	0.189997	0.350155	0.160158	COL6A6	gene_body	35.4293
3	133221293	133221390	hypo	0.0332727	gDMR	6	0.943672	0.808278	0.135394	CDV3	intergenic	31.4495
3	134936220	134937846	hyper	0.0126833	gDMR	9	0.332276	0.673319	0.341043	KY	enhancer	38.8384
3	135729295	135729358	hypo	0.034645	gDMR	5	0.968446	0.812643	0.155803	PPP2R3A	gene_body	29.4909
3	136203458	136203884	hypo	0.0322749	gDMR	25	0.95401	0.839601	0.11441	PCCB	gene_body	26.1758
3	139433184	139436552	hyper	0.0405418	gDMR	18	0.462009	0.611224	0.149215	NMNAT3	enhancer	42.8805
3	140577659	140579208	hyper	0.0394416	ngDMR	6	0.304517	0.585388	0.280872	SLC25A36	enhancer	40.8283
3	140967418	140967700	hypo	0.0162284	gDMR	4	0.812978	0.643505	0.169472	ACPL2	gene_body	29.5303
3	142262078	142262558	hypo	0.0204619	gDMR	2	0.918185	0.70935	0.208835	ATR	gene_body	27.8333
3	142623916	142625466	hyper	0.0111147	ngDMR	16	0.452753	0.581172	0.128419	PLS1;RNA5SP143;PCOLCE2	enhancer	42.2027
3	143161977	143163570	hyper	0.034058	gDMR	9	0.15924	0.286444	0.127204	ATR;XRN1;U2SURP;SLC9A9;SLC9A9-AS2;CHST2	enhancer	44.1481
3	143974483	143976428	hyper	0.0132659	ngDMR	4	0.297552	0.50337	0.205818	C3orf58	enhancer	43.0909
3	144893393	144894458	hyper	0.0204956	gDMR	5	0.421534	0.523995	0.102461	AC107021.1	intergenic	42.5758
3	145811752	145812350	hyper	0.0487311	ngDMR	3	0.304498	0.518017	0.21352	AC107021.1	enhancer	47.7576
3	148580940	148582160	hyper	0.00750047	ngDMR	11	0.331984	0.416517	0.084533	HMGB1P30;RP11-680B3.2;CPA3	enhancer	42.7631
3	149501542	149502598	hyper	0.0450392	gDMR	6	0.344898	0.645819	0.300922	RNF13;ANKUB1;PFN2;RP11-651P23.5;WWTR1;WWTR1-AS1	enhancer	43.303
3	150947958	150949316	hyper	0.00453204	gDMR	13	0.317008	0.558642	0.241634	P2RY14;P2RY13;MED12L;GPR171	enhancer	47.2028
3	151045126	151047521	hyper	0.0310427	ngDMR	14	0.116582	0.132612	0.0160301	GPR87;P2RY13;MED12L;MED12L;P2RY12;P2RY13	enhancer	44.4935
3	151100804	151102148	hyper	0.0253541	gDMR	6	0.297518	0.581361	0.283843	P2RY12;MED12L;GPR87;P2RY13	enhancer	43.8939
3	151468100	151470970	hyper	0.0367729	gDMR	12	0.456153	0.645775	0.189623	AADACL2	enhancer	42.8384
3	152515138	152515260	hypo	0.0285091	ngDMR	7	0.959953	0.810014	0.149939	P2RY1	enhancer	38.8139
3	153350096	153351003	hyper	0.0298555	gDMR	7	0.33755	0.60974	0.27219	C3orf79	intergenic	37.5065
3	153674598	153675159	hyper	0.0372242	gDMR	4	0.505908	0.689148	0.18324	ARHGEF26	intergenic	41.803
3	154372882	154373022	hypo	0.0308106	gDMR	10	0.95124	0.789718	0.161522	GPR149	intergenic	37.8364
3	155227552	155228670	hypo	0.00213623	ngDMR	12	0.949615	0.74882	0.200795	AC104472.1	gene_body	18.0126
3	156113192	156113274	hypo	0.0383212	ngDMR	5	0.954063	0.829842	0.124221	SSR3	gene_body	39.3939
3	156121772	156122486	hyper	0.0421108	ngDMR	4	0.312701	0.477492	0.16479	SSR3	gene_body	42.8864
3	156478511	156479708	hyper	0.00840593	gDMR	3	0.324144	0.629221	0.305077	METTL15P1;LINC00886;TIPARP-AS1;LEKR1	enhancer	38.5556
3	158025847	158026214	hyper	0.0166236	ngDMR	4	0.383324	0.777081	0.393757	MLF1;RSRC1	enhancer	44.9697
3	159115162	159115682	hypo	0.0365933	gDMR	2	0.744332	0.605458	0.138874	IQCJ	gene_body	33.3182
3	159327492	159328701	hyper	0.0236696	gDMR	12	0.288606	0.622944	0.334338	SCHIP1	gene_body	42.6439
3	159596408	159596494	hypo	0.0262815	ngDMR	5	0.975313	0.831338	0.143975	SCHIP1	gene_body	37.7818
3	161569752	161570096	hyper	0.0309347	gDMR	6	0.212909	0.285398	0.072489	OTOL1	intergenic	44.5051
3	164358276	164359508	hyper	0.0342565	ngDMR	5	0.350172	0.647152	0.29698	SI	intergenic	44.2121
3	165290960	165291152	hypo	0.0342689	ngDMR	3	0.926605	0.752504	0.174101	BCHE	intergenic	32.697
3	166015744	166017024	hyper	0.0305916	ngDMR	4	0.134701	0.5021	0.367399	BCHE	intergenic	43.4167
3	167036010	167037560	hyper	0.0125706	gDMR	7	0.305174	0.431972	0.126797	ZBBX	enhancer	40.8874
3	168855826	168860142	hyper	0.0443138	ngDMR	21	0.190828	0.377404	0.186577	MECOM;MYNN;TERC;MECOM	enhancer	46.8658
3	169030293	169030964	hyper	0.0197724	gDMR	14	0.500009	0.796698	0.296689	MECOM	enhancer	48.9524
3	169036810	169037781	hyper	0.031351	gDMR	7	0.303874	0.644172	0.340298	MECOM	gene_body	37.6494
3	169062376	169064758	hyper	0.0478388	ngDMR	12	0.151209	0.439839	0.288629	MECOM	enhancer	46.1843
3	169347738	169348346	hyper	0.0148163	gDMR	4	0.216839	0.62715	0.410311	MECOM	enhancer	50.2045
3	169870258	169871275	hyper	0.0482471	ngDMR	7	0.295267	0.561884	0.266617	PHC3	enhancer	41.6494
3	170403612	170404114	hyper	0.0127095	gDMR	5	0.405884	0.712922	0.307038	SLC7A14	gene_body	44.4424
3	171578506	171579360	hyper	0.0378473	ngDMR	7	0.151342	0.252158	0.100816	TMEM212;FNDC3B;TMEM212-IT1	enhancer	40.7749
3	173129326	173130718	hyper	0.048662	ngDMR	5	0.0869737	0.189899	0.102926	RP11-521A24.1;NLGN1	enhancer	43.3818
3	177166676	177167938	hyper	0.0475831	ngDMR	9	0.0998654	0.123438	0.023573	SNORA18;RN7SKP52;LINC00578	enhancer	49.569
3	177332032	177333782	hyper	0.031351	ngDMR	4	0.19347	0.36267	0.169201	LINC00578;SNORA18;RN7SKP52	enhancer	46.947
3	177494152	177495474	hyper	0.0332727	ngDMR	11	0.229458	0.481283	0.251825	TBL1XR1-AS1;RP11-2L8.1;TBL1XR1-AS1	enhancer	46.5978
3	178174525	178174966	hyper	0.00148154	ngDMR	3	0.279798	0.456317	0.176519	KCNMB2;RNA5SP148;LINC01014	enhancer	45.101
3	178573074	178573982	hyper	0.04559	gDMR	3	0.172303	0.498886	0.326583	ZMAT3	intergenic	46.6465
3	178737800	178739918	hyper	0.042303	gDMR	14	0.364504	0.529459	0.164954	ZNF639;PIK3CA;ZMAT3	enhancer	44.1602
3	179212429	179212518	hypo	0.0301353	gDMR	5	0.911331	0.737056	0.174276	GNB4	intergenic	34.7697
3	180896756	180897024	hyper	0.0126892	gDMR	5	0.42183	0.659119	0.23729	DNAJC19	intergenic	47.2121
3	181834932	181835058	hypo	0.0169433	ngDMR	3	0.94416	0.791445	0.152715	SOX2	intergenic	36.202
3	182147055	182148396	hypo	1.25618e-06	gDMR	12	0.912787	0.661467	0.251319	ATP11B	intergenic	22.601
3	182791556	182792492	hyper	0.0485881	ngDMR	8	0.0849163	0.25019	0.165274	MCCC1;LAMP3;MCCC1-AS1	enhancer	43.8523
3	183200423	183201876	hyper	0.0432234	ngDMR	17	0.40189	0.645092	0.243202	MCF2L2;SNORA81;RP11-393B14.2;LINC00888;SNORA4;YEATS2;KLHL24;KLHL6;KLHL6-AS1	enhancer	46.4403
3	183280567	183282290	hyper	0.0271137	ngDMR	19	0.468689	0.57577	0.107081	MCF2L2;KLHL24;KLHL6;KLHL24;MCF2L2;KLHL6	enhancer	42.2456
3	185491398	185491978	hyper	0.0339736	ngDMR	4	0.279037	0.537263	0.258227	MIR548AQ;IGF2BP2	enhancer	42.8636
3	187635024	187635600	hyper	0.0463623	gDMR	6	0.0507185	0.272687	0.221968	BCL6	enhancer	39.3131
3	188091949	188092996	hypo	0.0418367	gDMR	8	0.958857	0.897152	0.0617052	AC022498.1	gene_body	30.5871
3	188666226	188667154	hyper	0.0476323	gDMR	9	0.0835666	0.273647	0.190081	TPRG1;TPRG1-AS1	enhancer	50.0707
3	190175084	190175500	hyper	0.0465869	ngDMR	3	0.441318	0.739406	0.298088	TMEM207	intergenic	42.6768
3	190261349	190262832	hyper	0.0377788	ngDMR	6	0.373474	0.499783	0.126309	IL1RAP;GCNT1P3	enhancer	43.7525
3	191562696	191565676	hyper	0.0491253	ngDMR	14	0.364172	0.560423	0.196251	PYDC2	intergenic	41.4351
3	191575860	191576697	hyper	0.00518727	ngDMR	5	0.505377	0.650638	0.145261	PYDC2	intergenic	42.2909
3	194722432	194724400	hyper	0.0162714	ngDMR	18	0.0400334	0.13026	0.0902264	XXYLT1	enhancer	49.6128
3	195701336	195701412	hypo	0.0414723	gDMR	4	0.938879	0.782877	0.156002	TNK2	intergenic	61.1591
3	195951398	195951950	hyper	0.0496799	gDMR	3	0.525383	0.71036	0.184977	SLC51A	enhancer	21.7879
3	196508502	196508760	hyper	0.0263396	ngDMR	8	0.490942	0.788577	0.297635	PAK2	enhancer	45.8333
3	196534122	196535153	hyper	0.0468515	gDMR	7	0.37951	0.730765	0.351255	SENP5	enhancer	40.3983
3	197361438	197361878	hypo	0.0160055	ngDMR	7	0.930475	0.797285	0.13319	BDH1	intergenic	33.3074
3	197901917	197903994	hyper	0.0493969	ngDMR	16	0.433769	0.511483	0.0777145	FAM157A	enhancer	12.4072
4	1138460	1138622	hypo	0.0322749	gDMR	14	0.932995	0.684225	0.248771	RNF212	intergenic	24.8247
4	1139460	1139808	hypo	0.0016209	gDMR	29	0.928851	0.618682	0.310169	RNF212	intergenic	18.604
4	1764496	1764596	hyper	0.0379725	ngDMR	3	0.466348	0.707667	0.241319	SLBP;RP11-572O17.1;TMEM129;FAM53A;FGFR3	enhancer	57.1919
4	3195444	3195904	hyper	0.00904757	ngDMR	4	0.311484	0.463659	0.152174	HTT;SH3BP2;MSANTD1;MSANTD1;HTT	enhancer	44.4773
4	3441846	3442086	hyper	0.0363936	ngDMR	4	0.0642906	0.242041	0.177751	HGFAC	promoter	41.8788
4	3974264	3975210	hyper	0.0168001	gDMR	6	0.39612	0.453443	0.0573231	ENPP7P9	enhancer	38.3434
4	4070401	4070825	hypo	0.0396471	gDMR	2	0.736951	0.59329	0.143661	OTOP1	intergenic	13.3182
4	4414512	4415141	hyper	0.0290063	ngDMR	16	0.469261	0.671414	0.202153	NSG1	gene_body	46.9792
4	4489960	4490858	hyper	0.0320055	ngDMR	7	0.297548	0.390666	0.0931185	NSG1;STX18-IT1;STX18;STX18-IT1;STX18	enhancer	43.8225
4	5845544	5846495	hyper	0.0450598	ngDMR	9	0.310131	0.540205	0.230074	CRMP1	enhancer	38.3636
4	6728930	6729725	hyper	0.0392365	gDMR	22	0.593333	0.76847	0.175137	BLOC1S4;MRFAP1;BLOC1S4	enhancer	39.281
4	6763308	6763919	hyper	0.0406782	gDMR	22	0.387576	0.646433	0.258857	KIAA0232	enhancer	50.6129
4	7637178	7637646	hyper	0.0181131	ngDMR	12	0.029027	0.12323	0.0942031	AFAP1-AS1;SORCS2	enhancer	48.1162
4	7905174	7906182	hyper	0.0456276	gDMR	15	0.334055	0.547341	0.213285	AFAP1	enhancer	43.2343
4	9826190	9827098	hyper	0.000233124	gDMR	4	0.0854639	0.253408	0.167944	DRD5	enhancer	46.6439
4	14672331	14673842	hyper	0.031052	gDMR	5	0.369667	0.666156	0.296489	CPEB2	intergenic	40.2485
4	14811870	14813083	hyper	0.0178058	gDMR	4	0.312258	0.603942	0.291684	CPEB2	intergenic	41.9318
4	15164184	15164942	hyper	0.0150461	ngDMR	3	0.236952	0.317751	0.0807991	CPEB2	intergenic	41.8485
4	16678840	16681138	hyper	0.0275883	gDMR	7	0.194891	0.543071	0.348181	LDB2;LDB2	enhancer	42.6926
4	20430043	20430480	hyper	0.0308661	ngDMR	4	0.284996	0.535513	0.250517	SLIT2	gene_body	43.1591
4	20543024	20543580	hyper	0.000199164	gDMR	5	0.237259	0.433603	0.196344	PACRGL	gene_body	45.7939
4	21723694	21724455	hyper	0.0323954	ngDMR	6	0.136457	0.500104	0.363647	KCNIP4	gene_body	44.702
4	22608884	22609634	hyper	0.0495924	gDMR	5	0.22404	0.405799	0.181759	GPR125	enhancer	39.8788
4	23333934	23336588	hyper	0.0194886	gDMR	15	0.209371	0.343876	0.134506	PPARGC1A	enhancer	42.8869
4	24186563	24187435	hyper	0.0261405	gDMR	4	0.246609	0.520532	0.273923	PPARGC1A	intergenic	37.0152
4	24268399	24269296	hyper	0.040547	gDMR	5	0.370342	0.658635	0.288293	PPARGC1A	enhancer	39.9879
4	25815789	25816516	hyper	0.0256147	ngDMR	11	0.153383	0.474499	0.321116	SEL1L3;RP11-302F12.10	enhancer	41.2176
4	28255451	28256643	hyper	0.0378473	ngDMR	4	0.412614	0.692814	0.2802	RP11-180C1.1	intergenic	45.3106
4	30687384	30688200	hyper	0.0368322	ngDMR	4	0.106802	0.42009	0.313288	PCDH7	intergenic	36.5227
4	30841389	30842540	hyper	0.0178998	gDMR	8	0.0603601	0.257585	0.197225	RP11-619J20.1;PCDH7	enhancer	41.4242
4	31608674	31610040	hyper	0.0492032	ngDMR	6	0.21529	0.504907	0.289617	PCDH7	intergenic	40.1212
4	37568300	37569212	hyper	0.0172279	gDMR	10	0.365104	0.497653	0.132549	C4orf19;RP11-36B15.1	enhancer	43.0364
4	38005976	38006740	hyper	0.0312862	ngDMR	6	0.525702	0.698658	0.172956	PGM2;MRPS33P2;TBC1D1;PGM2;MRPS33P2;TBC1D1	enhancer	42.0556
4	38076670	38078332	hyper	0.0344691	ngDMR	15	0.289733	0.386222	0.0964885	TLR1;MRPS33P2;TBC1D1;TLR6;FAM114A1;MIR574	enhancer	44.6323
4	38805206	38807654	hyper	0.0204619	ngDMR	20	0.0829278	0.157466	0.0745381	RP11-360F5.1;RP11-360F5.3;RFC1;MIR574;TLR6;TLR1;FAM114A1;TLR10	enhancer	46.7803
4	40290811	40292094	hyper	0.0439526	ngDMR	13	0.15876	0.369507	0.210747	RP11-395I6.2;RHOH	enhancer	39.5268
4	46980613	46983282	hyper	0.0397672	ngDMR	16	0.301373	0.611383	0.31001	GABRB1	enhancer	42.4848
4	47493320	47493752	hyper	0.0159102	ngDMR	4	0.393513	0.691035	0.297522	ATP10D	enhancer	41.2045
4	48964800	48965395	hyper	0.0480345	ngDMR	6	0.0792583	0.147111	0.067853	CWH43	enhancer	38.5455
4	54773490	54775493	hyper	0.0105231	gDMR	23	0.144943	0.246042	0.101099	GSX2;RP11-89B16.1;LNX1;GSX2;PDGFRA;RP11-89B16.1	enhancer	42.4256
4	54932477	54933846	hyper	0.00793737	ngDMR	8	0.381677	0.43512	0.0534426	GSX2;AC110792.1;CHIC2;RP11-89B16.1	enhancer	46.7045
4	55630612	55631406	hyper	0.0125454	ngDMR	8	0.462599	0.756278	0.293679	KIT	intergenic	44.1591
4	55795426	55797036	hyper	0.0428654	ngDMR	15	0.235658	0.434009	0.198351	KDR	enhancer	44.7192
4	55837399	55838292	hyper	0.00966578	gDMR	12	0.251722	0.371177	0.119455	KDR	intergenic	43.3611
4	56731252	56733834	hyper	0.044221	ngDMR	11	0.215702	0.460605	0.244903	EXOC1	enhancer	44.3251
4	56994238	56994846	hyper	0.0412764	ngDMR	4	0.315967	0.443893	0.127926	KIAA1211	enhancer	40.4545
4	59131936	59132994	hyper	0.0455863	ngDMR	4	0.264747	0.572911	0.308164	NA	intergenic	42.5455
4	65109304	65110848	hyper	0.00430672	ngDMR	5	0.364674	0.665741	0.301068	TECRL	intergenic	43.4788
4	65138372	65138748	hyper	0.045974	gDMR	8	0.257575	0.633245	0.37567	TECRL	intergenic	50.9091
4	66779366	66780332	hyper	0.00113956	ngDMR	5	0.348778	0.571109	0.222331	EPHA5	intergenic	45.6182
4	67504032	67506536	hyper	0.0172114	ngDMR	8	0.346324	0.588662	0.242337	CENPC	intergenic	42.0038
4	69426192	69427486	hyper	0.0300854	ngDMR	5	0.370856	0.634116	0.26326	UGT2B17	gene_body	15.9697
4	71604870	71607810	hyper	0.0281686	ngDMR	18	0.435271	0.666089	0.230818	RP11-46J23.1;RUFY3;UTP3;RP11-46J23.1;UTP3;RUFY3	enhancer	38.9933
4	72307214	72308464	hyper	0.0450524	ngDMR	7	0.319432	0.515057	0.195624	SLC4A4	enhancer	41.8312
4	72914230	72919392	hypo	0.0143755	gDMR	17	0.702	0.673571	0.0284291	NPFFR2	gene_body	29.3922
4	72992957	72993226	hypo	0.00341065	gDMR	6	0.928929	0.696022	0.232907	NPFFR2	gene_body	25.0808
4	73391282	73393094	hyper	0.0431637	gDMR	5	0.293434	0.432367	0.138932	ADAMTS3	gene_body	42.5515
4	74700082	74700825	hypo	0.00736307	gDMR	5	0.967909	0.754478	0.213431	CXCL6	promoter	25.9697
4	75811422	75812356	hyper	0.0144386	ngDMR	5	0.0908605	0.383361	0.292501	PARM1	intergenic	44.7333
4	76148267	76149838	hyper	0.025914	gDMR	4	0.410092	0.555123	0.145031	THAP6	intergenic	42.4394
4	76568396	76569515	hyper	0.0437765	ngDMR	6	0.395138	0.399918	0.00478057	CDKL2	enhancer	40.3687
4	77354034	77356995	hyper	0.0420728	ngDMR	19	0.177773	0.350378	0.172605	SHROOM3;RP11-688H10.1;CCDC158	enhancer	41.488
4	79565426	79567951	hyper	0.0487016	ngDMR	14	0.130384	0.251693	0.121309	Y_RNA;CNOT6L;BMP2K	enhancer	45.9935
4	80985928	80986472	hyper	0.0471933	ngDMR	4	0.317008	0.564652	0.247644	ANTXR2	enhancer	48.4621
4	81781312	81781388	hypo	5.58625e-07	gDMR	4	0.975401	0.759144	0.216257	BMP3	gene_body	31.197
4	82527786	82528582	hyper	0.0158088	gDMR	5	0.281395	0.353864	0.0724687	RASGEF1B	enhancer	39.2
4	82765239	82766571	hyper	0.0169433	gDMR	6	0.141679	0.238544	0.0968656	RASGEF1B	enhancer	40.8131
4	83151145	83152036	hyper	0.0482677	ngDMR	6	0.0839131	0.169838	0.0859245	BIN2P1	enhancer	44.2576
4	83383470	83384029	hyper	0.00609597	ngDMR	9	0.237077	0.325562	0.088485	ENOPH1	enhancer	28.6599
4	83647706	83648175	hyper	0.0493969	gDMR	4	0.497336	0.79567	0.298334	SCD5;TMEM150C;MIR575	enhancer	42.4773
4	84271285	84271830	hyper	0.0316167	ngDMR	4	0.238372	0.361047	0.122675	HPSE	enhancer	43.6742
4	86327940	86329456	hyper	0.0425966	ngDMR	7	0.306905	0.681505	0.3746	ARHGAP24	enhancer	44.7186
4	86678374	86678943	hypo	0.00223921	gDMR	6	0.947754	0.786698	0.161057	ARHGAP24	gene_body	29.3636
4	87403244	87404517	hyper	0.0147854	ngDMR	4	0.0783295	0.0823693	0.0040398	SLC10A6;PTPN13;MIR4452;MAPK10;RN7SKP96;HSD17B13	enhancer	38.7727
4	88759428	88761151	hyper	0.000125535	ngDMR	12	0.303674	0.447168	0.143494	MEPE	enhancer	41.0202
4	90768236	90770280	hyper	0.0478985	ngDMR	6	0.404029	0.692353	0.288324	SNCA	intergenic	42.7475
4	93125148	93126368	hyper	0.028417	ngDMR	5	0.356337	0.591345	0.235008	RP11-9B6.1	intergenic	42.5091
4	94233240	94235582	hyper	0.0100735	gDMR	14	0.274832	0.564986	0.290154	ATOH1	enhancer	39.9957
4	94514876	94515012	hypo	0.0174381	gDMR	4	0.916599	0.723436	0.193163	ATOH1	gene_body	36.8788
4	94573948	94575418	hyper	0.0168956	ngDMR	7	0.33697	0.575517	0.238547	ATOH1	gene_body	42.4459
4	94712548	94713776	hyper	0.0217871	ngDMR	5	0.318223	0.371005	0.0527823	ATOH1	intergenic	39.7455
4	95392898	95394102	hyper	0.0472925	ngDMR	5	0.354807	0.686601	0.331794	HPGDS;PDLIM5	enhancer	38.3273
4	95516223	95517512	hyper	0.0412764	ngDMR	8	0.286933	0.387995	0.101062	PDLIM5	enhancer	42.9811
4	95762198	95762626	hyper	0.00395712	ngDMR	10	0.261608	0.581503	0.319895	BMPR1B	gene_body	38.5303
4	98525197	98527936	hyper	0.0471816	ngDMR	9	0.184603	0.441039	0.256435	STPG2	gene_body	40.6431
4	100452776	100453281	hyper	0.0393507	ngDMR	4	0.288858	0.539346	0.250488	C4orf17	gene_body	38.5682
4	101016982	101017644	hyper	0.0416636	ngDMR	6	0.140444	0.193435	0.0529916	LAMTOR3;DNAJB14	enhancer	43.8939
4	102147011	102148182	hyper	0.0016209	ngDMR	5	0.268923	0.479901	0.210978	AP001816.1	enhancer	40.6242
4	102460689	102461923	hyper	0.0363927	gDMR	5	0.385562	0.501162	0.1156	BANK1	enhancer	39.297
4	102902610	102904189	hyper	0.00904757	ngDMR	7	0.343066	0.561239	0.218174	RP11-498M5.2;MTND5P5;BANK1	enhancer	43.5108
4	103232906	103234371	hyper	0.0148391	ngDMR	4	0.143723	0.535053	0.39133	SLC39A8	enhancer	44.7424
4	103473200	103474584	hyper	0.0301151	ngDMR	5	0.434396	0.671633	0.237238	NFKB1;NFKB1	enhancer	41.3091
4	104480456	104481090	hyper	0.0476836	ngDMR	3	0.25674	0.485468	0.228728	TACR3	enhancer	38.202
4	105612677	105613818	hypo	0.00475601	ngDMR	25	0.900533	0.738695	0.161837	CXXC4	intergenic	23.4
4	105691972	105692796	hyper	0.0496513	ngDMR	5	0.308556	0.578205	0.269649	CXXC4	enhancer	35.2667
4	105708540	105709130	hypo	0.0447142	gDMR	11	0.726755	0.606343	0.120412	CXXC4	intergenic	29.9036
4	105790984	105793210	hyper	0.0298555	ngDMR	4	0.370144	0.522542	0.152398	TET2	enhancer	43.2652
4	106117422	106119262	hyper	0.00561731	ngDMR	7	0.263307	0.408588	0.145281	TET2-AS1;TET2;SNORA31;RP11-556I14.1;RN7SL89P	enhancer	45.3853
4	108213812	108214584	hyper	0.0425966	ngDMR	5	0.31777	0.562657	0.244887	DKK2	intergenic	38.9333
4	109034025	109036151	hyper	0.0187343	gDMR	19	0.219731	0.490212	0.270482	HADH;CYP2U1;LEF1-AS1;LEF1;RP11-286E11.2	enhancer	42.1563
4	109403768	109404942	hyper	0.0345266	ngDMR	6	0.222699	0.399089	0.17639	EXOC7P1	enhancer	43.5758
4	109751194	109754005	hyper	0.0470427	ngDMR	16	0.25632	0.52167	0.265351	CYP2U1;ETNPPL;SEC24B-AS1;COL25A1	enhancer	41.8144
4	110343440	110343936	hyper	0.000701828	ngDMR	14	0.149834	0.240907	0.0910734	SEC24B-AS1;CDC42P4;LRIT3;GAR1;PLA2G12A;CASP6;SETP20;SEC24B;OSTC	enhancer	46.9156
4	111770782	111772539	hyper	0.0328318	gDMR	14	0.33161	0.544929	0.21332	MIR297	enhancer	43.6948
4	115124434	115124582	hypo	0.0308661	gDMR	11	0.970278	0.796375	0.173903	ARSJ	intergenic	33.0689
4	119344302	119345872	hypo	0.00157156	gDMR	13	0.484081	0.386305	0.0977769	NDUFS5P5	enhancer	35.993
4	119371928	119372555	hyper	0.039324	ngDMR	5	0.440673	0.674349	0.233676	PRSS12	intergenic	35.0485
4	119946306	119947887	hyper	0.00937747	gDMR	10	0.185729	0.321517	0.135788	RP11-358D17.1;SYNPO2	enhancer	46.1333
4	120351280	120352062	hypo	6.37263e-06	ngDMR	13	0.95272	0.747125	0.205595	FABP2	intergenic	21.3217
4	120898090	120898573	hyper	0.0483748	gDMR	4	0.297498	0.471792	0.174294	MAD2L1	intergenic	41.3182
4	124534630	124535416	hyper	0.0267911	ngDMR	7	0.501808	0.778328	0.27652	SPRY1	enhancer	42.4848
4	124731406	124733608	hyper	0.0175878	ngDMR	14	0.0758825	0.175078	0.0991956	RP11-107E21.1;RPL21P50	enhancer	39.9048
4	125530312	125532282	hyper	0.0239624	gDMR	6	0.317214	0.546933	0.229719	ANKRD50	intergenic	42.7273
4	125823842	125827126	hyper	0.0107562	gDMR	12	0.179645	0.41114	0.231495	ANKRD50	enhancer	41.5253
4	127177096	127177808	hyper	0.0483553	ngDMR	5	0.556683	0.724758	0.168075	FAT4	intergenic	42.903
4	127941973	127942045	hypo	0.0452696	gDMR	5	0.955103	0.771453	0.18365	INTU	intergenic	40.6121
4	127942068	127942166	hypo	0.0339736	gDMR	6	0.930902	0.749959	0.180943	INTU	intergenic	39.3889
4	128577126	128577232	hypo	0.0215135	gDMR	5	0.917777	0.741039	0.176737	INTU	gene_body	40.3273
4	129678492	129679803	hyper	0.0356827	ngDMR	6	0.295328	0.508356	0.213029	PHF17	enhancer	39.1818
4	129821220	129822692	hypo	0.0301261	gDMR	2	0.926407	0.811962	0.114444	PHF17	gene_body	33.5
4	130089112	130089456	hyper	0.0348294	ngDMR	11	0.328728	0.454891	0.126163	SCLT1	enhancer	45.5124
4	130852538	130853402	hyper	0.00387705	ngDMR	4	0.40346	0.71652	0.31306	SCLT1	intergenic	44.0985
4	132857166	132859770	hyper	0.0286148	ngDMR	8	0.39492	0.540406	0.145486	RP11-62N21.1	enhancer	41.6439
4	137315318	137316384	hyper	0.0305908	ngDMR	9	0.543273	0.736227	0.192953	NA	intergenic	50.3872
4	139326546	139329036	hyper	0.00983486	ngDMR	7	0.228863	0.391188	0.162325	LINC00499;LINC00498;SLC7A11	enhancer	41.5498
4	139601425	139602891	hyper	0.044221	ngDMR	15	0.297633	0.456426	0.158793	CCRN4L	intergenic	44.697
4	139772266	139774098	hyper	0.0483748	ngDMR	16	0.0990791	0.225999	0.12692	CCRN4L	enhancer	45.8182
4	139785549	139787060	hyper	0.0308774	gDMR	18	0.141178	0.336858	0.19568	CCRN4L	enhancer	40.4209
4	139854098	139854290	hypo	0.00289412	gDMR	3	0.952498	0.739381	0.213117	CCRN4L	intergenic	32.8182
4	140777737	140779114	hyper	3.48707e-07	gDMR	8	0.183277	0.298534	0.115257	MAML3;SCOC	enhancer	45.4356
4	140877525	140878002	hyper	0.0161289	ngDMR	6	0.442945	0.660909	0.217964	SCOC;MAML3	enhancer	40.3939
4	140969036	140971483	hyper	0.000864271	gDMR	22	0.0941063	0.144807	0.0507002	MAML3	enhancer	39.9807
4	141069138	141070255	hyper	0.00289412	ngDMR	8	0.222342	0.38001	0.157668	ELMOD2;MAML3;ELF2	enhancer	51.4318
4	141948338	141949478	hyper	0.017395	gDMR	4	0.587297	0.66791	0.0806126	RNF150;RNF150	enhancer	41.9318
4	146614966	146615025	hyper	0.0357025	ngDMR	2	0.651942	0.884604	0.232662	C4orf51	gene_body	15.2424
4	147190153	147191596	hyper	0.0315485	gDMR	7	0.477225	0.739498	0.262274	RP11-6L6.7;ZNF827;POU4F2;SLC10A7;LSM6	enhancer	42.3333
4	148980330	148981184	hyper	0.0372197	gDMR	10	0.304136	0.488181	0.184046	ARHGAP10;NR3C2	enhancer	45.3848
4	149124570	149125608	hyper	0.00904757	ngDMR	12	0.225002	0.420695	0.195693	NR3C2;RP11-76G10.1;RP11-76G10.1;NR3C2	enhancer	29.1439
4	149310788	149312824	hyper	0.035931	gDMR	12	0.280189	0.614207	0.334019	NR3C2	gene_body	41.7828
4	149870966	149871910	hyper	0.0405418	gDMR	8	0.375008	0.617811	0.242802	NR3C2	intergenic	34.4848
4	149934202	149935290	hyper	0.0476308	gDMR	6	0.127109	0.485407	0.358297	NR3C2	intergenic	40.4242
4	150931040	150932282	hyper	0.0475831	gDMR	10	0.175152	0.317023	0.141871	DCLK2	enhancer	40.9697
4	154002870	154005124	hyper	0.0478502	gDMR	25	0.100526	0.261067	0.160542	RP11-285C1.2;TRIM2;RP11-285C1.2;TRIM2	enhancer	44.257
4	154476894	154478278	hyper	0.000288346	ngDMR	9	0.377072	0.549316	0.172243	MND1;Y_RNA	enhancer	33.8013
4	154582367	154583366	hyper	0.0480345	ngDMR	8	0.112982	0.254962	0.14198	RNF175;TLR2	enhancer	45.4394
4	156818564	156818718	hypo	0.0212889	gDMR	4	0.978973	0.817927	0.161046	ASIC5	gene_body	25.6894
4	157726562	157727704	hyper	0.0332727	ngDMR	4	0.369341	0.706857	0.337516	RP11-171N4.4;PDGFC;RP11-154F14.2	enhancer	43.7652
4	157889094	157890322	hyper	0.0379725	ngDMR	7	0.0756116	0.160423	0.0848109	PDGFC;RP11-612J15.3	enhancer	52.329
4	158150377	158151593	hyper	0.0496513	ngDMR	5	0.422396	0.659195	0.236799	GRIA2	gene_body	44.5697
4	158292533	158293774	hyper	0.0409294	ngDMR	6	0.384286	0.621559	0.237273	GRIA2	intergenic	48.9343
4	160367635	160368016	hyper	0.0412764	gDMR	3	0.061786	0.111333	0.0495472	RP11-138A23.2	enhancer	48.7071
4	160727031	160727250	hypo	0.00443807	ngDMR	3	0.917531	0.708538	0.208993	RAPGEF2	intergenic	24.9596
4	161457608	161459729	hyper	0.0182581	gDMR	6	0.195171	0.535786	0.340615	NA	intergenic	45.303
4	162369363	162371388	hyper	0.00514391	gDMR	10	0.285722	0.521301	0.235579	FSTL5;RP11-234O6.2	enhancer	44.0545
4	162404284	162405209	hyper	0.0372928	ngDMR	5	0.393535	0.588953	0.195418	FSTL5	gene_body	43.0909
4	165738414	165738575	hypo	0.0312862	gDMR	3	0.94333	0.692036	0.251295	FAM218A	intergenic	33.5859
4	173778470	173779856	hyper	0.0396629	gDMR	6	0.306637	0.575394	0.268757	GALNT7	gene_body	42.5455
4	173934509	173936134	hyper	0.0152097	ngDMR	13	0.313895	0.428719	0.114824	SCRG1	enhancer	37.9231
4	177219878	177220098	hyper	0.0331792	gDMR	4	0.293199	0.611957	0.318758	SPCS3	intergenic	40.7348
4	181459682	181460428	hyper	0.00891006	ngDMR	5	0.330741	0.61925	0.288509	NA	enhancer	40.7576
4	183275964	183276918	hyper	0.0430209	ngDMR	11	0.199377	0.356752	0.157375	TENM3	gene_body	45.0606
4	183327429	183328040	hyper	0.0248946	ngDMR	7	0.364839	0.60484	0.24	TENM3	gene_body	44.1558
4	185775186	185775286	hypo	0.0132163	gDMR	4	0.964105	0.776126	0.187979	ACSL1	enhancer	41.0758
4	187071201	187071384	hyper	0.0373125	gDMR	2	0.725247	0.858218	0.132971	SNORA31;CYP4V2;FAM149A;TLR3	enhancer	44.803
4	187689410	187689703	hypo	0.00139417	ngDMR	3	0.946478	0.692919	0.253559	FAT1	intergenic	30.1212
5	337898	338305	hyper	0.0362904	ngDMR	8	0.348213	0.519341	0.171128	AHRR;PDCD6	enhancer	46.572
5	713866	714472	hypo	0.00186867	gDMR	11	0.83176	0.700956	0.130804	TPPP	gene_body	23.9917
5	7193694	7194716	hyper	0.0332652	ngDMR	22	0.543321	0.741978	0.198656	ADCY2	intergenic	27.9187
5	7665938	7666106	hypo	0.0443138	gDMR	4	0.959413	0.83673	0.122683	MTRR	gene_body	32.5985
5	8727397	8728410	hyper	0.00531557	gDMR	6	0.181475	0.500456	0.318981	SEMA5A	intergenic	37.2879
5	9135304	9135445	hypo	0.0432901	gDMR	7	0.956864	0.784859	0.172006	SEMA5A	gene_body	34.3723
5	9292420	9293010	hyper	0.0332727	gDMR	4	0.312039	0.641868	0.329829	SEMA5A	gene_body	43.3712
5	10867046	10867558	hyper	0.0358554	gDMR	4	0.338983	0.465414	0.126431	DAP	intergenic	41.3939
5	12072674	12073538	hyper	0.00571676	ngDMR	4	0.29655	0.519933	0.223383	CTNND2	enhancer	45.9848
5	13010162	13010935	hyper	0.022312	ngDMR	4	0.263687	0.582478	0.318791	DNAH5	intergenic	37.1136
5	15424838	15426604	hyper	0.0322707	ngDMR	21	0.229741	0.519111	0.28937	MARK2P5;FBXL7	enhancer	40.8369
5	15494926	15495751	hyper	0.0435125	ngDMR	8	0.33733	0.577497	0.240167	FBXL7	intergenic	48.2917
5	16740583	16741378	hyper	0.0378601	ngDMR	17	0.11414	0.310396	0.196256	MYO10	enhancer	41.6881
5	17083754	17084298	hyper	0.042303	ngDMR	12	0.286586	0.445003	0.158417	BASP1	enhancer	33.4116
5	17379378	17380251	hyper	0.046347	ngDMR	5	0.512688	0.729229	0.216541	CTD-2139B15.5	enhancer	42.3939
5	17596322	17596445	hypo	0.0305865	gDMR	5	0.948958	0.794485	0.154473	BASP1	intergenic	218.255
5	19583502	19584430	hyper	0.0332727	ngDMR	6	0.338172	0.538909	0.200737	CDH18	gene_body	46.8333
5	19589062	19589810	hyper	0.0016209	ngDMR	4	0.226309	0.499666	0.273357	CDH18	gene_body	42.7045
5	21449881	21453372	hyper	0.0479505	gDMR	17	0.568356	0.699562	0.131207	CDH18	intergenic	25.3369
5	21484482	21484714	hypo	0.000258304	ngDMR	11	0.970338	0.785173	0.185165	CDH18	intergenic	112.628
5	21978276	21978370	hypo	0.000199055	ngDMR	5	0.936379	0.662695	0.273684	CDH12	gene_body	32.9818
5	22712664	22713388	hyper	0.0491923	ngDMR	5	0.213904	0.598481	0.384577	CDH12	gene_body	32.8606
5	27124475	27125902	hyper	0.0478985	gDMR	8	0.325136	0.5044	0.179264	CDH9	intergenic	45.9432
5	27241610	27242744	hyper	0.017103	ngDMR	6	0.132563	0.36213	0.229567	CDH9	enhancer	46.0606
5	27630620	27631356	hyper	0.047452	gDMR	6	0.524877	0.67982	0.154942	CDH9	intergenic	44.5556
5	27765916	27766486	hyper	0.0359495	gDMR	5	0.268798	0.630842	0.362043	CDH9	intergenic	41.5576
5	31397068	31397553	hyper	0.0435945	ngDMR	8	0.30222	0.505303	0.203083	DROSHA	enhancer	35.5985
5	32474442	32474797	hyper	0.0013371	ngDMR	4	0.56172	0.732515	0.170796	SUB1;ZFR	enhancer	43.2045
5	32537236	32539234	hyper	0.0371057	gDMR	20	0.307035	0.469775	0.16274	SUB1	enhancer	41.2424
5	32582543	32583438	hyper	0.042845	gDMR	10	0.214048	0.270742	0.0566935	SUB1;ZFR	enhancer	44.0485
5	33159998	33162322	hyper	0.00685144	gDMR	17	0.34261	0.626021	0.283411	TARS	enhancer	45.0499
5	34464395	34465834	hyper	0.00380086	gDMR	9	0.270204	0.445734	0.17553	RAI14	enhancer	43.4478
5	35462022	35463024	hyper	0.0336925	ngDMR	5	0.327213	0.54792	0.220707	SPEF2	intergenic	42.2727
5	35590964	35592035	hyper	0.0289882	ngDMR	4	0.211941	0.574005	0.362064	SPEF2	intergenic	46.1818
5	36442492	36443262	hyper	0.0430661	gDMR	6	0.269255	0.398385	0.12913	RANBP3L;WDR70;RNA5SP181;SLC1A3;NIPBL;OFD1P17;SPEF2;NUP155	enhancer	46.1263
5	36655120	36658382	hyper	0.0420728	gDMR	18	0.18739	0.229578	0.0421877	SLC1A3;SLC1A3;SLC1A3;WDR70;NIPBL	enhancer	45.5084
5	37914595	37916262	hyper	0.0366041	gDMR	12	0.291608	0.568001	0.276393	GDNF	intergenic	39.4444
5	39420362	39423000	hyper	0.00387705	ngDMR	17	0.260109	0.507885	0.247776	DAB2;C9	enhancer	44.0232
5	39925321	39926424	hyper	0.0497162	ngDMR	4	0.413964	0.742057	0.328093	DAB2	intergenic	43.25
5	40284862	40285358	hyper	0.0441199	gDMR	3	0.266436	0.684607	0.418171	PTGER4	intergenic	44.0101
5	40663760	40664231	hypo	0.0016209	gDMR	3	0.90628	0.555021	0.35126	PTGER4	intergenic	30.4343
5	40697458	40697596	hypo	0.00204307	gDMR	3	0.964302	0.830133	0.134169	PTGER4	intergenic	36.2727
5	41843572	41844202	hyper	0.00120126	ngDMR	4	0.351167	0.457943	0.106777	OXCT1	enhancer	42.2955
5	49717814	49720038	hyper	0.039321	ngDMR	10	0.334913	0.616552	0.281639	PARP8;EMB	enhancer	41.1697
5	49959268	49959996	hyper	0.00514391	ngDMR	6	0.12794	0.271088	0.143148	PARP8	enhancer	50.7828
5	53911688	53912430	hyper	0.0495009	gDMR	4	0.18512	0.240359	0.0552397	SNX18	enhancer	41.1742
5	54598524	54600228	hyper	0.0282742	ngDMR	8	0.336033	0.377018	0.040985	DHX29	enhancer	43.2576
5	54896162	54897809	hyper	0.00289412	ngDMR	15	0.143212	0.223464	0.0802512	RNF138P1;AK4P2;DDX4;SLC38A9;IL6ST	enhancer	38.1495
5	55467913	55469075	hyper	0.046742	gDMR	8	0.290109	0.433013	0.142904	RNA5SP184;ANKRD55;snoU13	enhancer	41.6174
5	55713628	55714297	hyper	0.0356827	gDMR	4	0.273779	0.66459	0.390811	CTC-236F12.4	enhancer	43.7803
5	57803288	57804035	hyper	0.045444	ngDMR	4	0.191005	0.452625	0.26162	GAPT	enhancer	40.3864
5	58398996	58399810	hyper	0.00132509	gDMR	4	0.282011	0.437373	0.155362	RAB3C	enhancer	39.7197
5	58570168	58573333	hyper	0.00257621	gDMR	30	0.0491408	0.182051	0.13291	RAB3C	enhancer	40.2596
5	58650989	58654621	hyper	0.0269302	ngDMR	27	0.405175	0.471834	0.0666594	RAB3C	enhancer	45.9304
5	59108731	59110186	hyper	0.0432234	ngDMR	10	0.377755	0.416012	0.0382571	PDE4D;CTD-2254N19.1	enhancer	41.2273
5	59581476	59582530	hyper	0.0322707	ngDMR	10	0.312826	0.491595	0.178768	FKSG52	enhancer	45.3364
5	60751616	60752064	hyper	0.0310427	gDMR	6	0.490468	0.783691	0.293223	ZSWIM6	enhancer	23.7273
5	61502191	61502387	hyper	0.0155942	ngDMR	4	0.326593	0.579838	0.253246	KIF2A	intergenic	46.7652
5	61518024	61520192	hyper	0.0282742	gDMR	26	0.0948797	0.174812	0.079932	KIF2A;DIMT1;RN7SKP157	enhancer	33.4953
5	62015730	62017594	hyper	0.0272965	ngDMR	13	0.0582575	0.253104	0.194847	LRRC70	enhancer	45.2121
5	62074122	62075126	hyper	0.0181131	ngDMR	7	0.128618	0.17191	0.0432916	RP11-586E1.1;ISCA1P1	enhancer	43.9351
5	64371921	64372560	hyper	0.0412764	gDMR	3	0.239328	0.480254	0.240926	CWC27	enhancer	42.5354
5	65877860	65878676	hyper	0.0488657	ngDMR	4	0.397246	0.572295	0.175049	MAST4	enhancer	44.1439
5	65938403	65938881	hyper	0.0356294	ngDMR	4	0.532932	0.804065	0.271133	MAST4	gene_body	42.7803
5	66053152	66053576	hyper	0.0366598	ngDMR	4	0.408404	0.520761	0.112358	MAST4	gene_body	43.5758
5	66155614	66156774	hyper	0.00949227	ngDMR	8	0.266958	0.370982	0.104024	MAST4	enhancer	42.0758
5	66334032	66335216	hyper	0.0281596	gDMR	4	0.318284	0.586045	0.267761	MAST4;MAST4-AS1	enhancer	45.5758
5	68260586	68261848	hypo	0.00664931	ngDMR	5	0.876353	0.602837	0.273516	SLC30A5	intergenic	29.903
5	68594858	68595078	hypo	0.022429	gDMR	5	0.971191	0.738745	0.232446	CCDC125	gene_body	31.3333
5	69399586	69399931	hypo	0.0459689	ngDMR	13	0.963567	0.810218	0.153349	SMN2	intergenic	14.5408
5	70688349	70688982	hyper	0.0358387	ngDMR	4	0.337007	0.719619	0.382611	BDP1	intergenic	45.5682
5	71437288	71437936	hyper	0.0431275	ngDMR	5	0.225197	0.528897	0.3037	MAP1B;MRPS27;PTCD2;RN7SL153P	enhancer	41.1091
5	72415237	72415765	hyper	0.038038	ngDMR	21	0.229077	0.30571	0.0766334	UTP15;ANKRA2;ARHGEF28;CTD-2631K10.1;TNPO1;TMEM171	enhancer	62.4848
5	72815135	72816046	hyper	0.0177128	gDMR	14	0.06178	0.102676	0.0408957	BTF3;ANKRA2;UTP15	enhancer	46.2792
5	73857942	73858266	hyper	0.0166236	gDMR	4	0.324499	0.484269	0.15977	HEXB	intergenic	38.4773
5	74111344	74113551	hyper	0.017103	ngDMR	5	0.479536	0.614167	0.134631	FAM169A;NSA2	enhancer	40.5515
5	74145498	74148228	hyper	0.0468339	ngDMR	20	0.222951	0.398178	0.175227	NSA2;FAM169A	enhancer	43.8242
5	74408774	74409734	hyper	0.0458652	gDMR	3	0.294307	0.517449	0.223142	ANKRD31;ANKRD31	enhancer	43.1919
5	74901859	74903104	hyper	0.00255989	ngDMR	17	0.4122	0.712519	0.300318	ANKDD1B	enhancer	22.1176
5	75779477	75780588	hyper	0.0306201	gDMR	10	0.236617	0.528932	0.292315	IQGAP2	enhancer	37.2485
5	75916898	75917470	hyper	0.0366598	gDMR	5	0.319147	0.445137	0.12599	F2RL2	enhancer	43.7394
5	77178414	77179012	hypo	0.00363977	gDMR	4	0.770435	0.434951	0.335484	TBCA	enhancer	31.447
5	78254316	78255262	hyper	0.0408006	gDMR	4	0.28052	0.484141	0.203621	ARSB	gene_body	39.1591
5	79360988	79361525	hyper	0.0385305	ngDMR	9	0.3525	0.567686	0.215186	THBS4	gene_body	44.8653
5	79478776	79480874	hyper	0.0273228	gDMR	22	0.179046	0.331967	0.152921	CTC-458I2.2;MTX3;THBS4;CTD-2201I18.1;DHFR;SERINC5	enhancer	41.5358
5	79923754	79923853	hypo	0.035931	ngDMR	4	0.964302	0.774815	0.189487	MTRNR2L2	gene_body	25.4848
5	81607884	81608488	hyper	0.0131033	gDMR	9	0.243328	0.298881	0.0555528	ATP6AP1L	enhancer	44.2559
5	81608630	81609771	hyper	0.0280769	gDMR	13	0.265762	0.509226	0.243464	ATP6AP1L	enhancer	43.5082
5	81610606	81611490	hypo	0.0410958	ngDMR	5	0.343806	0.338429	0.00537675	ATP6AP1L	enhancer	43.7515
5	81960312	81961135	hyper	0.0492032	ngDMR	5	0.279317	0.389668	0.110351	ATP6AP1L	enhancer	44.103
5	84958064	84959017	hypo	0.0273735	gDMR	14	0.887919	0.732892	0.155026	COX7C	intergenic	19.7835
5	86364930	86366248	hyper	0.0398558	gDMR	5	0.238459	0.562962	0.324504	AC008394.1	enhancer	41.2
5	87520831	87520874	hypo	0.0426011	gDMR	4	0.976119	0.864172	0.111947	TMEM161B	gene_body	34.5227
5	88014376	88015704	hyper	0.0367729	ngDMR	11	0.468339	0.548731	0.0803922	MEF2C	gene_body	43.8898
5	95144222	95147188	hyper	0.00316871	ngDMR	26	0.444343	0.54275	0.0984077	HSPD1P11;GLRX;AC008592.4;RHOBTB3;CTD-2154I11.2;SPATA9	enhancer	43.3706
5	95174581	95175861	hyper	0.000864271	gDMR	13	0.307922	0.49569	0.187768	SPATA9;CTD-2154I11.2;RHOBTB3;AC008592.4;AC008592.8;GLRX;AC008592.4;AC008592.8;ELL2;GLRX;CTD-2154I11.2;RHOBTB3;SPATA9	enhancer	50.4382
5	95708617	95709343	hyper	0.0267361	ngDMR	4	0.525775	0.736066	0.210291	PCSK1	intergenic	44.3106
5	96581172	96581512	hyper	0.044221	ngDMR	7	0.423364	0.727221	0.303857	RIOK2	intergenic	48.2035
5	96611033	96611092	hypo	0.0361687	gDMR	3	0.928039	0.769854	0.158185	RIOK2	intergenic	31.9798
5	97574268	97575516	hypo	0.0338655	gDMR	4	0.905868	0.813276	0.0925919	RGMB	intergenic	38.25
5	98401044	98403268	hyper	0.0432155	ngDMR	12	0.427795	0.59805	0.170255	CHD1	intergenic	43.6944
5	98541065	98541333	hyper	0.0252689	ngDMR	4	0.155727	0.517398	0.361671	CHD1	intergenic	47.7576
5	98860967	98861772	hypo	0.0119904	gDMR	20	0.94559	0.73223	0.21336	CHD1	intergenic	13.1
5	99402007	99402149	hypo	0.0117348	gDMR	4	0.908204	0.7298	0.178403	FAM174A	intergenic	33.4394
5	100113364	100114217	hyper	0.0492032	ngDMR	4	0.014088	0.052236	0.038148	ST8SIA4;MIR548P;RN7SKP62	enhancer	47.2879
5	105913681	105913990	hyper	0.0484751	ngDMR	5	0.413768	0.672766	0.258998	NA	intergenic	40.0727
5	107099252	107100002	hyper	0.030394	gDMR	6	0.275281	0.595353	0.320072	EFNA5	intergenic	41.7071
5	107105138	107105683	hyper	0.00776447	ngDMR	5	0.158767	0.528489	0.369722	EFNA5	intergenic	43.5394
5	109812598	109815216	hyper	0.0314478	ngDMR	10	0.319955	0.543937	0.223981	SLC25A46	enhancer	43.8818
5	110753064	110753800	hyper	0.0441199	gDMR	5	0.373291	0.604992	0.2317	STARD4	gene_body	40.9394
5	111383624	111383721	hypo	0.0258932	ngDMR	4	0.925727	0.723715	0.202012	NREP	intergenic	32.5
5	115827440	115829030	hyper	0.0358387	ngDMR	8	0.15959	0.395657	0.236067	SEMA6A	enhancer	43.9924
5	116637514	116639198	hyper	0.0141679	ngDMR	6	0.397179	0.645179	0.248	SEMA6A	intergenic	46.0051
5	116641966	116642216	hyper	0.0225928	ngDMR	4	0.443798	0.754694	0.310896	SEMA6A	intergenic	54.0455
5	118193194	118194492	hyper	0.0433747	ngDMR	5	0.266168	0.42931	0.163142	DTWD2	enhancer	42.103
5	118965598	118965683	hypo	0.0261405	gDMR	5	0.944401	0.744905	0.199496	FAM170A	promoter	36.8667
5	119474450	119477178	hyper	0.00080785	ngDMR	7	0.39214	0.472193	0.0800528	PRR16	enhancer	42.9221
5	119814516	119815572	hyper	0.0118129	ngDMR	4	0.267629	0.542033	0.274404	PRR16	gene_body	42.5152
5	122278256	122278694	hyper	0.0433747	ngDMR	6	0.244618	0.264165	0.0195468	PPIC	enhancer	41.6717
5	122928897	122930161	hyper	0.0224334	gDMR	5	0.362103	0.743937	0.381834	CSNK1G3	gene_body	39.6848
5	122946695	122947106	hyper	0.0125454	ngDMR	3	0.0643283	0.136887	0.0725587	CSNK1G3;KRT18P16	enhancer	42.8788
5	123006111	123007239	hyper	0.0305387	gDMR	6	0.0359662	0.10184	0.0658734	CSNK1G3;KRT18P16	enhancer	38.3131
5	124079398	124080376	hyper	0.0450524	ngDMR	26	0.0169746	0.0790881	0.0621135	RP11-395P13.4;ZNF608;RP11-436H11.5	enhancer	58.7051
5	124201367	124203364	hyper	0.0373125	ngDMR	22	0.125218	0.332388	0.20717	RP11-284A20.3;RP11-284A20.3	enhancer	42.8926
5	124347230	124349046	hyper	0.0485141	ngDMR	9	0.270991	0.542416	0.271426	ZNF608	enhancer	42.835
5	124803750	124804834	hyper	0.0215154	ngDMR	4	0.453108	0.714768	0.26166	ZNF608	intergenic	41.053
5	124892515	124893215	hyper	0.0147485	ngDMR	9	0.31959	0.663816	0.344226	GRAMD3	intergenic	42.5118
5	125004056	125005511	hyper	0.0434664	gDMR	7	0.351319	0.530995	0.179676	GRAMD3	enhancer	43.0996
5	125214284	125215299	hyper	0.0411876	ngDMR	5	0.166178	0.504324	0.338147	GRAMD3	intergenic	39.4364
5	125689080	125691390	hyper	0.0209009	ngDMR	12	0.208853	0.384382	0.17553	RP11-517I3.1	enhancer	43.0682
5	127676091	127677328	hyper	0.0358554	ngDMR	8	0.252426	0.303601	0.0511756	FBN2;Y_RNA	enhancer	44.9432
5	127779878	127779956	hypo	0.0484781	ngDMR	5	0.971062	0.857752	0.11331	SLC27A6	gene_body	38.1152
5	131515137	131516554	hyper	0.0128509	ngDMR	11	0.253228	0.276851	0.0236227	P4HA2;SLC22A4;AC063976.3;AC063976.2	enhancer	42.6143
5	131756292	131757660	hyper	0.0367435	ngDMR	14	0.0920937	0.183902	0.0918079	SLC22A4;RAPGEF6;C5orf56;AFF4;FNIP1;IL4;SLC22A5;Y_RNA;RAD50;IRF1	enhancer	47.2316
5	133913450	133913984	hyper	0.00213623	ngDMR	12	0.208083	0.240021	0.0319387	CATSPER3;TXNDC15;SAR1B;SEC24A	enhancer	47.6111
5	135346575	135349276	hyper	0.0148163	gDMR	8	0.183161	0.287149	0.103988	LECT2;SMAD5;SMAD5-AS1	enhancer	43.6705
5	136655631	136657297	hypo	0.0431275	gDMR	5	0.337506	0.264925	0.0725807	SPOCK1;SPOCK1	enhancer	42.2667
5	137371661	137372144	hyper	0.0458325	ngDMR	8	0.14404	0.171871	0.0278315	FAM13B;RP11-325L7.2;WNT8A;NME5	enhancer	47.0303
5	137618845	137619198	hyper	0.0241091	ngDMR	3	0.197404	0.231453	0.0340484	GFRA3	intergenic	43.5556
5	138016012	138016678	hypo	0.00644821	ngDMR	6	0.83071	0.610732	0.219979	CTNNA1	gene_body	32.0657
5	138482346	138487041	hyper	0.0322918	ngDMR	24	0.346308	0.518149	0.17184	SIL1;MATR3;CTNNA1	enhancer	45.0884
5	139188134	139188598	hyper	0.0117956	ngDMR	13	0.214892	0.291549	0.0766572	PSD2	gene_body	46.5664
5	139246289	139247648	hyper	0.0379498	ngDMR	5	0.392317	0.588355	0.196038	PSD2	gene_body	45.9515
5	139510998	139512076	hyper	0.017859	ngDMR	5	0.174528	0.349897	0.175369	IGIP	enhancer	42.7576
5	141060562	141060880	hyper	0.0446286	ngDMR	6	0.0373186	0.180059	0.142741	PCDH12;RNF14;HDAC3;PCDHB19P;PCDHGA6;ARAP3;PCDHGA11;PCDHGA7;HARS2;PCDH1;PCDHGA1	enhancer	50.8081
5	141225109	141225852	hyper	0.0349957	gDMR	13	0.342166	0.515306	0.173141	PCDH1	enhancer	35.62
5	141548534	141550010	hyper	0.0272797	ngDMR	17	0.192261	0.500465	0.308204	GNPDA1;NDFIP1	enhancer	37.5526
5	141988526	141989810	hyper	0.0330657	ngDMR	11	0.340036	0.640327	0.300292	FGF1	enhancer	41.0854
5	142267990	142268459	hyper	0.017103	ngDMR	6	0.252302	0.373127	0.120825	ARHGAP26	gene_body	39.9848
5	142305290	142306680	hyper	0.0153509	ngDMR	10	0.35895	0.594415	0.235464	NR3C1;ARHGAP26	enhancer	45.8515
5	145592947	145593590	hyper	0.0258069	ngDMR	4	0.340127	0.521986	0.181859	RBM27	enhancer	44.9242
5	146039667	146040860	hyper	0.0491204	gDMR	7	0.409708	0.659007	0.249298	GPR151	gene_body	42.1082
5	146689294	146690722	hyper	0.0485214	ngDMR	13	0.29119	0.409292	0.118102	STK32A	enhancer	46.0186
5	148619596	148620458	hyper	0.0450524	ngDMR	14	0.116529	0.157979	0.0414497	AC012613.2;ABLIM3;RP11-331K21.1;AFAP1L1	enhancer	50.8203
5	149128988	149130370	hyper	0.00447178	ngDMR	13	0.40521	0.4842	0.0789893	PPARGC1B	enhancer	45.7599
5	149136483	149137209	hyper	0.0383212	gDMR	16	0.441144	0.770953	0.32981	PPARGC1B;U3;MIR378A	enhancer	46.5341
5	149474156	149474558	hypo	0.000387973	ngDMR	11	0.85943	0.640388	0.219042	CSF1R	gene_body	20.022
5	150672968	150673710	hyper	0.0352627	ngDMR	5	0.419675	0.656523	0.236848	SLC36A3	enhancer	42.2788
5	153602856	153603387	hyper	0.0307593	ngDMR	3	0.397824	0.584209	0.186385	GALNT10	enhancer	42.3434
5	154655884	154656475	hyper	0.0496731	ngDMR	6	0.217878	0.450369	0.232491	KIF4B	enhancer	40.2828
5	154667092	154667892	hyper	0.0306201	ngDMR	9	0.261393	0.653142	0.391748	KIF4B	intergenic	40.7542
5	154676226	154676466	hypo	0.0289882	ngDMR	10	0.928095	0.67905	0.249045	KIF4B	intergenic	27.1636
5	156113824	156114778	hyper	0.0333565	gDMR	9	0.356039	0.499255	0.143216	TIMD4	gene_body	46.5589
5	157744459	157744883	hyper	0.031351	ngDMR	4	0.0471895	0.107874	0.0606842	CLINT1	intergenic	44.6364
5	158713460	158713959	hyper	0.0187588	ngDMR	6	0.22723	0.302059	0.0748294	UBLCP1	intergenic	44.3434
5	162806268	162807201	hyper	0.0215674	gDMR	8	0.304319	0.543075	0.238756	RP11-167P20.1	enhancer	42.8636
5	166939938	166940880	hyper	0.0485141	ngDMR	11	0.251632	0.473025	0.221393	TENM2	gene_body	46.1074
5	167347279	167348072	hypo	0.0450769	ngDMR	8	0.484323	0.374601	0.109722	WWC1	enhancer	28.5909
5	167512891	167513940	hyper	0.0452696	ngDMR	16	0.141453	0.29561	0.154157	SNORA40	enhancer	41.6856
5	168531700	168532368	hyper	0.00633932	ngDMR	9	0.224884	0.480102	0.255218	SLIT3	gene_body	40.1347
5	169289202	169290300	hyper	0.0479596	ngDMR	9	0.349245	0.670516	0.321271	CTB-37A13.1;FAM196B;DOCK2;FAM196B;CTB-37A13.1;DOCK2	enhancer	42.5522
5	169436202	169436732	hyper	0.0451754	ngDMR	3	0.246595	0.608472	0.361877	FAM196B	gene_body	38.1717
5	169591341	169591705	hyper	0.0431275	ngDMR	6	0.493451	0.696342	0.202891	FOXI1	intergenic	44.5404
5	169861970	169862340	hyper	0.0243717	ngDMR	9	0.0555603	0.0992795	0.0437192	KCNMB1	enhancer	49.6465
5	169918124	169918820	hyper	0.0105172	ngDMR	5	0.284253	0.468061	0.183808	KCNMB1;LCP2;KCNIP1;CTB-147C13.1	enhancer	37.8303
5	170078894	170079136	hyper	0.0332727	ngDMR	4	0.0300957	0.153155	0.123059	GABRP	enhancer	42.5076
5	170342704	170343513	hyper	0.000270098	gDMR	2	0.716475	0.840484	0.124009	RANBP17	gene_body	43.0152
5	170769344	170769940	hyper	0.0222231	ngDMR	9	0.247214	0.314977	0.0677631	TLX3	intergenic	47.1044
5	171534549	171535204	hyper	0.0485214	ngDMR	15	0.195962	0.382811	0.186849	UBTD2;SNORA57;EFCAB9;STK10	enhancer	48.1232
5	172139791	172140696	hyper	0.0232577	ngDMR	24	0.130474	0.184309	0.0538348	UBTD2;CTB-79E8.2;DUSP1;CTC-308K20.2;RPL26L1	enhancer	46.5518
5	172225094	172225880	hyper	0.0431637	gDMR	5	0.149885	0.222783	0.0728983	FBXW11;RP11-536N17.1;ERGIC1;CREBRF;CDC42P5;BOD1;RP11-779O18.4;DUSP1;SH3PXD2B	enhancer	44.0182
5	172359309	172359814	hyper	0.00259965	ngDMR	21	0.104059	0.173276	0.0692167	RPL26L1;ERGIC1	enhancer	51.254
5	172824160	172824850	hyper	0.028077	ngDMR	8	0.504152	0.567577	0.0634247	STC2	enhancer	41.0871
5	174008296	174009259	hyper	0.0172114	ngDMR	9	0.282907	0.334488	0.0515808	MSX2	intergenic	41.0741
5	175561518	175561995	hyper	0.0339736	ngDMR	11	0.331513	0.38785	0.0563371	RP11-844P9.1;FAM153B	enhancer	42.854
5	176293534	176294826	hyper	0.0338371	ngDMR	28	0.161975	0.312286	0.150311	UNC5A	enhancer	42.7468
5	176884650	176884980	hyper	0.0031018	ngDMR	4	0.252061	0.40798	0.155918	RMND5B;MXD3;DBN1;RP11-1277A3.1;PRR7-AS1;PRR7;B4GALT7;NSD1;SLC34A1;UIMC1;F12;PFN3;ZNF346;ZNF346-IT1;GRK6;PRELID1	enhancer	40.1591
5	177149690	177152102	hypo	0.00413833	gDMR	24	0.776928	0.555011	0.221917	RP11-1026M7.2	enhancer	15.303
5	177181188	177181432	hypo	0.00972968	gDMR	4	0.93072	0.626274	0.304446	RP11-1026M7.2	gene_body	31.447
5	177446500	177446672	hypo	0.0467465	ngDMR	4	0.807067	0.560982	0.246085	FAM153C	gene_body	18.7197
5	177538858	177539426	hyper	0.0483767	ngDMR	6	0.0620722	0.219135	0.157063	RMND5B;RP11-1277A3.1;N4BP3;HNRNPAB;FAM193B;PHYKPL;CLK4;ZNF354A;NSD1;ZNF354B;ZNF879;ZNF354C	enhancer	52.7424
5	179023642	179023856	hyper	0.0282212	ngDMR	6	0.441504	0.684916	0.243412	HNRNPH1	gene_body	32.6061
5	179639670	179640614	hyper	0.0358554	ngDMR	17	0.119415	0.138527	0.0191117	RASGEF1C	enhancer	54.2068
5	180519776	180520262	hyper	0.0450164	ngDMR	6	0.372245	0.561471	0.189226	OR2V1	intergenic	42.5455
6	1763680	1764039	hyper	0.010058	gDMR	5	0.289677	0.442429	0.152752	FOXC1	enhancer	47.1636
6	1832712	1833630	hyper	0.0425966	ngDMR	18	0.246471	0.346736	0.100264	GMDS	enhancer	39.3283
6	2980098	2982538	hyper	0.00213623	gDMR	16	0.257886	0.309706	0.0518201	SERPINB1;LINC01011;NQO2;HTATSF1P2;RIPK1;RP1-40E16.11;PSMG4;RP11-506K6.4;WRNIP1;SERPINB6;MYLK4;RP1-90J20.10;SERPINB9	enhancer	46.2424
6	3516840	3517384	hypo	0.00112499	gDMR	4	0.934122	0.749794	0.184328	SLC22A23	intergenic	21.5909
6	3753263	3753518	hyper	0.0497162	ngDMR	4	0.0338192	0.178908	0.145089	PXDC1;RP1-90J20.2;RP11-420L9.2;RP11-420L9.5;PSMC1P11;FAM136BP;RP11-420L9.4;TUBB2BP1;RP1-140K8.5	enhancer	56.4545
6	5177342	5178452	hyper	0.0434305	ngDMR	11	0.36505	0.745955	0.380905	LYRM4	enhancer	43.0689
6	5246586	5247430	hyper	0.0378473	ngDMR	9	0.267433	0.616936	0.349503	LYRM4	gene_body	45.4444
6	5443090	5444178	hyper	0.0328292	ngDMR	5	0.343061	0.568455	0.225394	FARS2	enhancer	42.2182
6	5593329	5593998	hyper	0.042303	gDMR	16	0.530697	0.789238	0.258541	FARS2	enhancer	45.2443
6	6687074	6687636	hyper	0.0337588	gDMR	17	0.0591885	0.15798	0.0987917	RP3-380B8.4;LY86;RIOK1;LY86-AS1;RP11-69L16.4;RP1-80N2.3	enhancer	46.2371
6	6826102	6827307	hyper	0.00230839	gDMR	19	0.20075	0.297626	0.0968756	LY86	enhancer	44.4753
6	6900674	6901370	hyper	0.0491923	gDMR	15	0.0350305	0.128023	0.0929923	RREB1	enhancer	44.7697
6	10227774	10229924	hypo	0.00514391	gDMR	9	0.948158	0.817526	0.130632	OFCC1	intergenic	25.7778
6	10520744	10522405	hyper	0.0446332	ngDMR	21	0.0610491	0.124718	0.0636691	RNA5SP203;GCNT2;SYCP2L;TMEM14B;C6orf52;PAK1IP1	enhancer	47.5859
6	11143926	11144946	hyper	0.0418367	gDMR	15	0.138959	0.187971	0.0490121	HIVEP1;TMEM170B;NEDD9;RP3-510L9.1;RP4-761I2.5;C6orf52;TFAP2A-AS1	enhancer	44.1293
6	11389950	11390844	hyper	0.0475831	ngDMR	10	0.135033	0.242107	0.107073	NEDD9	enhancer	47.7909
6	11462616	11463972	hyper	0.0215674	gDMR	15	0.146803	0.428422	0.281618	RP3-510L9.1;NEDD9;TMEM170B;RP11-716O23.2;RP11-716O23.1	enhancer	42.5091
6	12582554	12583448	hyper	0.0234263	gDMR	6	0.405753	0.608715	0.202963	PHACTR1	enhancer	46.2222
6	13404443	13405788	hyper	0.00966578	ngDMR	5	0.0280819	0.0600517	0.0319699	RANBP9;SIRT5;GFOD1;GFOD1-AS1	enhancer	45
6	14149389	14149921	hyper	0.00561731	gDMR	5	0.159424	0.311563	0.152138	CD83;RNF182;RNU7-133P	enhancer	42.503
6	14407309	14407840	hyper	0.0319127	gDMR	5	0.424954	0.690041	0.265087	RP3-448I9.1	enhancer	40.7152
6	14841871	14842600	hyper	0.0327919	ngDMR	10	0.0978095	0.247106	0.149297	RP11-146I2.1	enhancer	46.1364
6	14881582	14883476	hyper	0.0478388	gDMR	17	0.329746	0.558005	0.228259	RNU7-133P;RP11-146I2.1;JARID2;RNU7-133P;RP11-146I2.1	enhancer	47.738
6	18171080	18171170	hypo	0.0202964	ngDMR	5	0.951949	0.823862	0.128087	KDM1B	gene_body	35.3091
6	19018386	19019340	hyper	0.0486684	gDMR	4	0.199954	0.49146	0.291507	RNF144B	intergenic	40.9318
6	20377658	20378668	hyper	0.0390566	ngDMR	9	0.344015	0.562107	0.218092	MBOAT1;E2F3	enhancer	43.5589
6	20516534	20516906	hyper	0.0493969	ngDMR	7	0.121885	0.52451	0.402625	CDKAL1;Y_RNA	enhancer	43.619
6	21914087	21915218	hyper	0.0430401	gDMR	10	0.146473	0.271173	0.124701	CASC15	enhancer	42.1606
6	21996906	21998181	hyper	0.00852465	gDMR	7	0.335803	0.475129	0.139326	CASC15;RN7SKP240	enhancer	42.1385
6	22112773	22114814	hyper	0.0359562	ngDMR	12	0.343778	0.562025	0.218247	CASC15	enhancer	41.8586
6	22270584	22272285	hyper	0.0399265	ngDMR	16	0.20708	0.528075	0.320995	RP11-524C21.2;PRL;CASC15	enhancer	41.267
6	22654018	22655078	hyper	0.0299386	ngDMR	8	0.205706	0.576498	0.370793	HDGFL1	enhancer	41.678
6	23584130	23584980	hyper	0.0485214	ngDMR	5	0.29953	0.411378	0.111848	NRSN1	enhancer	38.9152
6	24550184	24550478	hyper	0.0447142	gDMR	5	0.260893	0.551424	0.290531	GPLD1	enhancer	42.8545
6	25342756	25343575	hyper	0.0375208	gDMR	3	0.180575	0.187827	0.00725281	U91328.22;HIST1H3D;TDP2;CMAHP	enhancer	41.7071
6	26850660	26850966	hypo	0.0178122	gDMR	5	0.952438	0.746678	0.20576	ZNF322	intergenic	25.8545
6	28918459	28919077	hyper	0.0341842	ngDMR	15	0.398298	0.503414	0.105116	SUMO2P1;HCG15;ZKSCAN8;ZKSCAN4;ZSCAN12;HCG14;ZKSCAN3;TRIM27;ZSCAN23	enhancer	50.9717
6	29560679	29562006	hyper	0.000981573	gDMR	9	0.295199	0.469402	0.174204	OR2H2	enhancer	43.3064
6	31390567	31392181	hyper	0.0377231	gDMR	7	0.502496	0.704373	0.201877	MICA	enhancer	45.6364
6	33055466	33056696	hyper	0.0402112	gDMR	4	0.331682	0.554231	0.22255	HLA-DPA1	intergenic	45.7348
6	33707140	33708990	hyper	0.0419759	ngDMR	26	0.206811	0.38426	0.177449	HLA-DPB1;RPS18;UQCC2;IP6K3;BAK1	enhancer	48.2471
6	34466418	34466845	hyper	0.00955704	gDMR	2	0.333943	0.681749	0.347807	PACSIN1	gene_body	32.1667
6	34991792	34996838	hyper	0.0327003	gDMR	28	0.257099	0.472747	0.215649	UHRF1BP1;ANKS1A;TCP11;TAF11;ANKS1A;TCP11	enhancer	44.2673
6	36107332	36107561	hyper	0.0103239	ngDMR	6	0.310403	0.374536	0.0641331	MAPK13;MAPK13	enhancer	51.2374
6	36582714	36583414	hyper	0.00589902	ngDMR	6	0.289379	0.373061	0.0836819	Y_RNA;CMTR1;FGD2;MIR3925;LAP3P2;CDKN1A;RAB44;PI16;KCTD20;SRSF3;C6orf89	enhancer	39.6414
6	37098431	37099495	hyper	0.042303	gDMR	16	0.275378	0.401677	0.126298	MDGA1;COX6A1P2;BRPF3;PIM1;C6orf89;CMTR1;RAB44;MTCH1;FGD2;PPIL1	enhancer	37.0246
6	37290244	37290659	hyper	0.0358013	ngDMR	3	0.291619	0.378615	0.0869955	RNF8	enhancer	43.3535
6	39720894	39723498	hyper	0.0131033	ngDMR	14	0.533866	0.603823	0.0699573	DAAM2;KIF6	enhancer	44.4589
6	42247894	42249901	hyper	0.0317149	ngDMR	22	0.122973	0.296584	0.173611	TRERF1;GUCA1A;TAF8;GUCA1B;RP1-139D8.6	enhancer	48.0041
6	43691471	43691956	hyper	0.020546	ngDMR	7	0.0644421	0.16437	0.0999277	NFKBIE;SLC35B2;CAPN11;VEGFA;RP1-261G23.5;CUL9;GTPBP2;CUL7;POLH;MRPS18A;YIPF3;MAD2L1BP;RSPH9;KLHDC3;ABCC10;TJAP1;ZNF318;RRP36	enhancer	50.1775
6	44235304	44236576	hyper	0.0425624	ngDMR	9	0.27555	0.366836	0.0912861	NFKBIE;TMEM151B	enhancer	47.9899
6	44295949	44296782	hyper	0.0181136	gDMR	17	0.213269	0.36796	0.154692	SPATS1	enhancer	33.2014
6	45413054	45416082	hyper	0.0385965	gDMR	17	0.171426	0.30302	0.131594	RP1-244F24.1;RUNX2	enhancer	44.9394
6	45739999	45741986	hyper	0.0452324	ngDMR	12	0.397275	0.447569	0.050294	CLIC5	enhancer	43.1566
6	46971914	46972580	hyper	0.0146623	ngDMR	4	0.322942	0.382954	0.0600115	GPR110	enhancer	42.1212
6	47912662	47913740	hyper	0.0332727	ngDMR	4	0.269195	0.632616	0.363421	PTCHD4	gene_body	40.5227
6	48534339	48535934	hyper	0.0144463	ngDMR	7	0.358999	0.64068	0.281681	PTCHD4	enhancer	44.7835
6	49957560	49958215	hyper	0.0298674	ngDMR	5	0.16865	0.5789	0.41025	DEFB113	intergenic	41.4606
6	51031630	51032887	hyper	0.0316562	ngDMR	6	0.327707	0.656896	0.329189	TFAP2B	intergenic	43.3485
6	51163890	51168993	hyper	0.0148752	gDMR	19	0.434333	0.532509	0.0981763	TFAP2B	enhancer	39.563
6	51195199	51196488	hyper	0.0333322	gDMR	7	0.24905	0.624263	0.375214	TFAP2B	intergenic	40.645
6	52414076	52415154	hyper	0.0393525	ngDMR	8	0.318147	0.570124	0.251977	EFHC1;PAQR8;GSTA5;TRAM2-AS1;TRAM2	enhancer	41.5341
6	52459460	52460468	hyper	0.0487307	ngDMR	6	0.363289	0.445281	0.081992	EFHC1;TRAM2-AS1;TRAM2	enhancer	45.8232
6	53325720	53327010	hyper	0.0298486	ngDMR	8	0.303001	0.444138	0.141137	NANOGP3	enhancer	38.0227
6	55373942	55374855	hyper	0.0304666	gDMR	5	0.305919	0.600464	0.294545	HMGCLL1	gene_body	40.8485
6	55497244	55498616	hyper	0.0353354	ngDMR	4	0.273912	0.57217	0.298258	HMGCLL1	intergenic	46.7121
6	55635942	55638510	hyper	0.0273735	ngDMR	12	0.408468	0.599326	0.190858	BMP5	enhancer	42.8838
6	55689150	55692462	hyper	0.0421897	gDMR	9	0.371184	0.529438	0.158254	BMP5	enhancer	43.6566
6	56403854	56405705	hyper	0.0134052	ngDMR	9	0.137177	0.365847	0.22867	PRIM2;DST	enhancer	43.9293
6	58250135	58250420	hypo	0.000292727	gDMR	6	0.955588	0.74225	0.213338	NA	intergenic	32.9848
6	64113596	64114119	hyper	0.0405526	ngDMR	5	0.178317	0.511	0.332682	LGSN	enhancer	37.1333
6	64450213	64451713	hyper	0.0317861	gDMR	4	0.465527	0.649429	0.183902	PHF3	enhancer	42.0227
6	66011177	66011272	hypo	0.0342565	gDMR	5	0.953105	0.768907	0.184198	EYS	enhancer	38.7394
6	71278695	71278843	hypo	0.035931	ngDMR	12	0.967985	0.810459	0.157527	C6orf57	gene_body	35.2045
6	73603638	73604772	hyper	0.0208444	ngDMR	5	0.142744	0.447857	0.305114	KCNQ5	gene_body	40.1939
6	77814337	77816088	hyper	0.0409294	ngDMR	4	0.214084	0.550907	0.336823	HTR1B	intergenic	45.7348
6	79023410	79023791	hyper	0.0183915	gDMR	4	0.252074	0.509861	0.257786	IRAK1BP1	intergenic	35.4167
6	84155092	84155572	hyper	0.0307979	gDMR	5	0.156312	0.269962	0.11365	ME1	intergenic	41.6909
6	85179210	85180383	hyper	0.030945	ngDMR	4	0.075663	0.411232	0.335569	KIAA1009	intergenic	42.6818
6	88320302	88320636	hypo	0.0282742	ngDMR	17	0.981367	0.866304	0.115064	ORC3	gene_body	30.7772
6	90807180	90808918	hyper	0.00904757	ngDMR	21	0.0977668	0.261569	0.163802	RN7SKP110;RP3-453I5.2;BACH2;MAP3K7	enhancer	41.9062
6	91103022	91103734	hyper	0.0333777	ngDMR	6	0.121482	0.238755	0.117273	BACH2	enhancer	44.8081
6	93714226	93714746	hyper	0.0186501	ngDMR	4	0.445942	0.715455	0.269513	EPHA7	intergenic	39.947
6	94345704	94346862	hypo	0.00154707	gDMR	19	0.793877	0.658593	0.135284	EPHA7	enhancer	27.6475
6	95473824	95475519	hyper	0.0250812	ngDMR	4	0.451975	0.660566	0.208591	MANEA	intergenic	41.8712
6	99424708	99427196	hyper	0.0192471	ngDMR	11	0.353772	0.454204	0.100432	FBXL4	enhancer	46.3499
6	99667657	99668566	hyper	0.0478057	gDMR	7	0.21741	0.326632	0.109221	FAXC	enhancer	48.1255
6	101448222	101449009	hyper	0.0497162	ngDMR	4	0.248457	0.356847	0.10839	ASCC3	enhancer	43.7045
6	102940002	102940793	hyper	0.0472806	ngDMR	6	0.22818	0.535	0.306821	NA	intergenic	44.0758
6	106056760	106058218	hyper	0.0408149	gDMR	22	0.0942781	0.358503	0.264225	PRDM1	enhancer	43.1364
6	106517224	106518378	hyper	0.0138558	gDMR	10	0.139578	0.308931	0.169353	ATG5;PRDM1	enhancer	46.4758
6	106787068	106788292	hyper	0.0370811	ngDMR	13	0.207984	0.28793	0.0799459	ATG5;RP11-404H14.1	enhancer	43.2657
6	110417645	110421861	hyper	0.00514391	ngDMR	25	0.380153	0.48086	0.100707	DDO	enhancer	44.1333
6	111351185	111352595	hyper	0.0412284	ngDMR	15	0.375307	0.581276	0.205969	GSTM2P1;SLC16A10	enhancer	48.2949
6	111520644	111522520	hyper	0.00856484	gDMR	10	0.312446	0.548389	0.235943	SLC16A10;RP11-428F8.2	enhancer	41.5939
6	114199533	114201987	hyper	0.00668151	ngDMR	7	0.124322	0.208458	0.0841362	MARCKS	enhancer	40.4069
6	116786044	116786877	hyper	0.0226359	ngDMR	10	0.294292	0.340108	0.045816	DSE;RP1-93H18.6;RP11-259P20.1;TRAPPC3L;RWDD1;TSPYL1	enhancer	46.3697
6	117772170	117773522	hyper	0.0110717	ngDMR	5	0.045257	0.231091	0.185834	RP1-92C8.3;DCBLD1	enhancer	42.5636
6	118455866	118456490	hyper	0.0322618	ngDMR	6	0.209821	0.412529	0.202708	SLC35F1	enhancer	40.1869
6	118608460	118610500	hyper	0.0201906	ngDMR	7	0.326009	0.448766	0.122757	SSXP10;SLC35F1	enhancer	42.3723
6	119088892	119092822	hyper	0.0248946	ngDMR	28	0.157437	0.407669	0.250232	CEP85L;ASF1A;MCM9;FAM184A	enhancer	45.7327
6	119788500	119789772	hyper	0.0399027	gDMR	4	0.191006	0.492177	0.301171	MAN1A1	enhancer	44.4621
6	120877070	120878496	hyper	0.0487618	ngDMR	5	0.234494	0.545979	0.311485	TBC1D32	intergenic	42.2485
6	121510959	121511570	hypo	0.0393784	gDMR	4	0.839625	0.651227	0.188398	TBC1D32	gene_body	20.1591
6	121827916	121829072	hyper	0.0368322	ngDMR	4	0.377387	0.613411	0.236024	GJA1;RNU4-76P	enhancer	33.5303
6	121941913	121942152	hypo	0.000199187	gDMR	4	0.918848	0.66467	0.254178	GJA1	intergenic	31.1742
6	122347271	122348910	hyper	0.0336925	ngDMR	4	0.509788	0.716767	0.206979	HSF2	intergenic	44.5
6	123171010	123171150	hypo	0.0148068	ngDMR	8	0.951742	0.856776	0.0949662	SMPDL3A	intergenic	55.9583
6	125314182	125315005	hyper	0.0433747	ngDMR	9	0.246717	0.592602	0.345885	RNF217	enhancer	44.4882
6	126265107	126268422	hyper	0.0381763	ngDMR	18	0.18604	0.283255	0.097215	NCOA7;HINT3;TRMT11;CENPW;HEY2;RNF217	enhancer	43.8636
6	129917260	129919858	hyper	0.0131181	ngDMR	12	0.336898	0.527588	0.19069	RPL5P21;ARHGAP18	enhancer	40.8611
6	130030644	130031795	hyper	0.0239915	ngDMR	29	0.0121117	0.0513027	0.039191	RP11-73O6.3;L3MBTL3;ARHGAP18	enhancer	45.9613
6	133909880	133910012	hypo	0.0478388	gDMR	7	0.968753	0.791814	0.176939	TCF21	intergenic	34.7403
6	135857040	135857682	hyper	0.00291363	ngDMR	5	0.0748236	0.144354	0.0695304	GAPDHP73;LINC00271	enhancer	39.7879
6	136356246	136358000	hyper	0.044612	ngDMR	9	0.331023	0.455717	0.124693	RP13-143G15.4;PDE7B	enhancer	42.0774
6	136692334	136693594	hyper	0.00561543	gDMR	8	0.425224	0.64099	0.215766	BCLAF1;MAP7;RP3-406A7.5	enhancer	44.553
6	137734527	137735198	hyper	0.0191515	ngDMR	7	0.366109	0.580824	0.214715	OLIG3	enhancer	41.2121
6	137745432	137746503	hyper	0.0368538	gDMR	4	0.41399	0.59304	0.17905	MAP3K5;OLIG3	enhancer	38.1288
6	141242392	141243335	hyper	0.0248601	ngDMR	4	0.128969	0.249324	0.120355	NA	intergenic	44.2197
6	141888333	141890328	hypo	0.00965971	gDMR	16	0.9082	0.725772	0.182427	NMBR	intergenic	21.947
6	143049064	143051170	hyper	0.0491204	ngDMR	15	0.260172	0.320158	0.0599853	RP1-67K17.3	enhancer	40.6747
6	143484518	143486228	hyper	0.00604954	gDMR	9	0.524956	0.641432	0.116477	AIG1;RP1-45I4.2;RP3-468K18.6;LTV1;ADAT2;RP1-95L4.2	enhancer	41.5421
6	144040771	144041142	hypo	0.013448	ngDMR	6	0.872439	0.614392	0.258047	RP3-468K18.5	gene_body	31.596
6	144425654	144427128	hyper	0.0332727	gDMR	5	0.244594	0.305488	0.0608946	STX11;RP1-91J24.3;SF3B5	enhancer	45.0848
6	144510746	144512376	hyper	0.0135108	gDMR	7	0.275593	0.53833	0.262737	STX11	enhancer	43.0087
6	145310055	145311141	hyper	0.0413535	gDMR	6	0.103464	0.241387	0.137923	UTRN	enhancer	39.5909
6	145786190	145786412	hypo	0.000199164	gDMR	6	0.911992	0.679555	0.232437	EPM2A	intergenic	28.3131
6	145823328	145827704	hypo	0.0013371	ngDMR	17	0.677616	0.614492	0.0631237	EPM2A	gene_body	22.7647
6	147155600	147155743	hypo	0.0487618	gDMR	4	0.934739	0.849818	0.0849208	ADGB	intergenic	27.6894
6	149349848	149350701	hyper	0.0183069	gDMR	6	0.129165	0.185798	0.0566325	RPS18P9;LATS1;UST	enhancer	39.6818
6	149554048	149556820	hyper	0.020546	ngDMR	21	0.159736	0.436995	0.277258	RP1-111D6.3;TAB2;NUP43;LATS1;RP1-12G14.7;ZC3H12D	enhancer	45.2828
6	149775119	149776204	hyper	0.0141016	gDMR	21	0.143327	0.262995	0.119668	SUMO4;RP11-350J20.5;GINM1;ZC3H12D	enhancer	52.039
6	149813469	149813574	hypo	0.0379498	gDMR	6	0.955875	0.815054	0.14082	RP11-350J20.5;GINM1;PPIL4;RNU7-3P	enhancer	38.3283
6	151796699	151797525	hyper	1.85156e-05	ngDMR	15	0.191159	0.287143	0.0959836	RMND1;CCDC170	enhancer	43.3293
6	153413402	153414252	hyper	0.0323185	gDMR	7	0.311534	0.466905	0.155372	MTRF1L;RGS17	enhancer	45.7965
6	153629658	153630331	hyper	0.0108276	gDMR	7	0.257803	0.616324	0.358521	AL590867.1	gene_body	39.2857
6	154688924	154690294	hyper	0.0207213	ngDMR	14	0.253159	0.43385	0.180691	IPCEF1	enhancer	46.7013
6	156325553	156328756	hyper	0.0378473	ngDMR	15	0.411551	0.568652	0.157101	NOX3	enhancer	41.2121
6	156568930	156569444	hyper	0.049829	gDMR	4	0.456879	0.671372	0.214493	ARID1B	intergenic	40.75
6	157733945	157734400	hyper	0.0307593	gDMR	2	0.821884	0.854865	0.0329811	RP5-933K21.3;LDHAL6FP;ZDHHC14;TMEM242	enhancer	58.5152
6	158135188	158137356	hyper	0.0262341	gDMR	23	0.283322	0.540368	0.257046	SNX9;RP11-52J3.3	enhancer	40.361
6	158492980	158493629	hyper	0.0369825	ngDMR	15	0.163347	0.190347	0.0270005	GTF2H5;SYNJ2;RP5-933K21.3;SERAC1	enhancer	45.3838
6	159256379	159257220	hyper	0.0224205	ngDMR	20	0.0960972	0.383862	0.287764	TMEM181;DYNLT1;SYTL3;EZR	enhancer	47.6909
6	160250393	160250978	hyper	0.0478502	gDMR	5	0.376891	0.393768	0.0168767	TCP1;SNORA29;PNLDC1;MRPL18;SNORA20;ACAT2	enhancer	42.4182
6	160465958	160466565	hyper	0.0484463	ngDMR	6	0.386605	0.625131	0.238525	IGF2R	gene_body	45.096
6	161832980	161833639	hypo	0.0153395	ngDMR	6	0.948663	0.746913	0.20175	AGPAT4	gene_body	27.5253
6	162006441	162006936	hyper	0.0464767	gDMR	5	0.507945	0.747894	0.239949	AGPAT4	gene_body	43.4667
6	162555290	162556528	hyper	0.0315252	ngDMR	6	0.44757	0.712968	0.265398	PACRG	gene_body	41.9192
6	162953618	162954434	hyper	0.0209491	ngDMR	8	0.226834	0.601465	0.37463	PACRG	gene_body	44.3523
6	163290248	163290640	hyper	0.0412764	ngDMR	4	0.436203	0.685774	0.249572	PARK2	gene_body	43.9394
6	164341768	164342350	hyper	0.0480345	gDMR	4	0.416553	0.664028	0.247475	QKI	intergenic	42.4545
6	165539116	165540152	hyper	0.0342937	ngDMR	8	0.253487	0.613937	0.36045	C6orf118	intergenic	43.2879
6	167081344	167081681	hyper	0.0358387	gDMR	7	0.474535	0.689343	0.214808	Z98049.1	gene_body	45.7749
6	167697946	167698170	hypo	0.00230839	gDMR	3	0.918863	0.674452	0.24441	UNC93A	gene_body	52.2525
6	170574778	170575054	hyper	0.0332835	ngDMR	16	0.540962	0.808195	0.267233	RP1-140C12.2	enhancer	55.0682
6	170804028	170805219	hypo	0.000861154	ngDMR	18	0.855536	0.595338	0.260198	PSMB1	intergenic	30.9983
7	630177	630775	hyper	0.00917051	ngDMR	27	0.067838	0.238472	0.170634	PDGFA;PRKAR1B	enhancer	47.7172
7	937472	937740	hyper	0.0452696	ngDMR	9	0.319889	0.532806	0.212916	ADAP1;PRKAR1B;RP11-449P15.2	enhancer	47.3771
7	1233314	1233928	hyper	0.0139415	ngDMR	28	0.121925	0.180419	0.0584934	ZFAND2A	enhancer	51.9686
7	1444064	1444880	hyper	0.0446332	ngDMR	12	0.166198	0.371987	0.205788	MICALL2	enhancer	28.4242
7	1501286	1501346	hyper	0.0463786	ngDMR	4	0.456546	0.597808	0.141262	CHST12;EIF3B;MAFK;INTS1;RP11-1246C19.1;MICALL2;AC102953.4;SUN1	enhancer	47.6742
7	1501401	1502842	hyper	0.0385948	ngDMR	24	0.317148	0.374385	0.0572364	CHST12;EIF3B;MAFK;INTS1;RP11-1246C19.1;MICALL2;AC102953.4;SUN1	enhancer	54.1616
7	1753382	1753754	hyper	0.0455272	gDMR	19	0.288282	0.556773	0.268492	ELFN1	enhancer	48.0447
7	2718197	2718388	hyper	0.000155846	gDMR	5	0.214226	0.351867	0.137641	AMZ1;NUDT1;TTYH3	enhancer	50.7394
7	2836039	2836697	hyper	0.0392321	ngDMR	10	0.476962	0.623367	0.146405	SNX8;LFNG;GNA12	enhancer	45.7606
7	5056566	5056708	hypo	0.0476836	gDMR	4	0.957739	0.851985	0.105754	RBAK	gene_body	23.6288
7	5167344	5167604	hyper	0.0338902	gDMR	7	0.347108	0.614817	0.267709	WIPI2	enhancer	39.0563
7	5479178	5479510	hyper	0.0428366	ngDMR	7	0.33826	0.530714	0.192454	FBXL18;RBAK	enhancer	31.8701
7	5645272	5646048	hyper	0.0396603	ngDMR	29	0.219736	0.58586	0.366124	FSCN1	enhancer	38.2602
7	6012658	6012734	hypo	0.0142688	ngDMR	4	0.935959	0.775754	0.160205	RSPH10B	intergenic	24.3561
7	6017192	6017316	hypo	0.00793737	ngDMR	6	0.950644	0.765339	0.185305	RSPH10B	gene_body	30.7727
7	6021874	6022119	hypo	0.0144636	gDMR	14	0.948274	0.740061	0.208213	RSPH10B	gene_body	32.1818
7	6850440	6850694	hypo	0.00198384	gDMR	4	0.944287	0.755832	0.188455	CCZ1B	gene_body	28.9848
7	7368260	7372387	hyper	0.0348294	gDMR	21	0.214141	0.457543	0.243402	C1GALT1	enhancer	44.0202
7	7800919	7802580	hyper	0.00657976	ngDMR	16	0.143304	0.202929	0.0596259	GLCCI1;RPL23AP51	enhancer	43.4981
7	8208238	8209597	hyper	0.0385948	gDMR	5	0.391997	0.48781	0.095813	ICA1	gene_body	40.9879
7	8329854	8331144	hyper	0.0135108	ngDMR	4	0.272083	0.428307	0.156224	RP4-594A5.1;AC007128.1;ICA1;RP4-594A5.1;AC007128.1;ICA1	enhancer	44.5833
7	10468738	10469916	hyper	0.028262	ngDMR	3	0.186661	0.549712	0.363051	NDUFA4	intergenic	44.0707
7	12537040	12537124	hyper	0.0432234	ngDMR	4	0.540602	0.656036	0.115434	SCIN	intergenic	35.0682
7	12758498	12760078	hyper	0.0051571	gDMR	12	0.2389	0.315693	0.0767932	ARL4A;SNORA64	enhancer	39.1136
7	13313887	13314111	hyper	0.012511	gDMR	3	0.361036	0.679813	0.318777	ARL4A	intergenic	41.8081
7	13482294	13482766	hyper	0.0213437	gDMR	5	0.323393	0.522186	0.198793	ETV1	intergenic	47.4606
7	13616756	13617900	hyper	0.0236972	ngDMR	3	0.485212	0.660118	0.174906	ETV1	intergenic	43.2121
7	15760567	15760931	hyper	0.0355844	ngDMR	3	0.361699	0.54779	0.186091	MEOX2	enhancer	39.3535
7	16176359	16177152	hyper	0.0157136	gDMR	4	0.397248	0.607681	0.210433	ISPD	gene_body	41.6818
7	16885550	16887636	hyper	0.0339016	ngDMR	14	0.174499	0.454192	0.279693	AGR3;AGR2	enhancer	42.3636
7	16968634	16970088	hyper	0.00174447	gDMR	4	0.221865	0.344363	0.122498	AGR3	enhancer	45.2576
7	17445491	17449077	hyper	0.0342206	ngDMR	21	0.372018	0.5444	0.172381	AHR;SNORA63	enhancer	44.9221
7	17461672	17463332	hyper	0.0408006	ngDMR	11	0.333246	0.650609	0.317362	AHR	enhancer	41.2727
7	17711986	17712899	hyper	0.0300398	gDMR	9	0.289826	0.637307	0.347481	SNX13	intergenic	44.0303
7	18429351	18430342	hyper	0.01195	ngDMR	7	0.17402	0.268933	0.0949138	AC010082.2;HDAC9	enhancer	34.9957
7	20814387	20815607	hyper	0.049591	ngDMR	5	0.187794	0.307148	0.119353	ABCB5;SP8	enhancer	48.2485
7	21766520	21766636	hypo	0.0304666	gDMR	4	0.92329	0.679185	0.244105	DNAH11	gene_body	26.2045
7	22521183	22521912	hyper	0.0349221	ngDMR	8	0.114276	0.262519	0.148244	STEAP1B	enhancer	48.4205
7	25604593	25606138	hyper	0.0195901	ngDMR	16	0.337047	0.452544	0.115496	TSEN15P3;U3;AC091705.1	enhancer	41.8977
7	26704208	26707928	hyper	0.00167396	ngDMR	15	0.270811	0.35159	0.0807791	SKAP2	enhancer	41.6505
7	26744604	26746084	hyper	0.0480066	ngDMR	4	0.218887	0.411571	0.192684	HOXA3;HOXA-AS2;HOXA2;SKAP2	enhancer	42.7273
7	28608230	28608520	hyper	0.0225928	ngDMR	4	0.452577	0.596035	0.143458	CREB5	gene_body	48.803
7	30027504	30028190	hyper	0.0412745	gDMR	8	0.186976	0.216426	0.0294502	SCRN1	enhancer	50.2727
7	30317994	30318458	hyper	0.0468515	ngDMR	4	0.410879	0.496016	0.0851369	AC005154.6	enhancer	50.447
7	30800725	30801738	hyper	0.017103	gDMR	13	0.398132	0.680411	0.282279	INMT-FAM188B	enhancer	47.2517
7	31539374	31543004	hypo	0.0162714	gDMR	14	0.755461	0.676724	0.078737	CCDC129	enhancer	26.5736
7	31822070	31822444	hyper	0.0413535	gDMR	5	0.186967	0.310894	0.123926	PPP1R17	gene_body	43.2909
7	32299098	32299744	hyper	0.00537981	ngDMR	5	0.217131	0.364139	0.147009	PDE1C	enhancer	44.7273
7	32580537	32580680	hypo	0.0272982	gDMR	7	0.963342	0.781077	0.182265	AVL9	gene_body	31.974
7	32770560	32771253	hyper	0.021347	ngDMR	4	0.506777	0.52052	0.0137431	KBTBD2	gene_body	47.5682
7	32838862	32840726	hyper	0.0496828	gDMR	14	0.332954	0.425779	0.0928252	KBTBD2	enhancer	39.0195
7	34941865	34942147	hyper	0.0339736	ngDMR	4	0.400043	0.701092	0.301049	DPY19L1	intergenic	40.7424
7	34967398	34968572	hyper	0.0178058	ngDMR	7	0.25644	0.535479	0.279039	DPY19L1	gene_body	45.7489
7	36613326	36614228	hyper	0.0491204	gDMR	10	0.340516	0.558569	0.218054	AOAH	enhancer	41.4576
7	37616704	37617796	hyper	0.0485214	gDMR	5	0.238692	0.373514	0.134821	GPR141	enhancer	40.5394
7	37752170	37754838	hyper	0.0295924	ngDMR	11	0.305931	0.417491	0.111561	NME8;GPR141;EPDR1;Y_RNA;SNORA51	enhancer	42.741
7	37886852	37887896	hypo	0.0246675	gDMR	5	0.87776	0.721724	0.156036	NME8	promoter	19.103
7	38836333	38837317	hyper	0.0385305	gDMR	8	0.292085	0.365267	0.0731818	VPS41	enhancer	43.5682
7	38973194	38973942	hyper	0.0306201	gDMR	3	0.233614	0.594957	0.361343	VPS41	promoter	40.7374
7	40582892	40584304	hyper	0.000288346	ngDMR	8	0.266843	0.452854	0.186012	C7orf10	enhancer	42.6061
7	40684018	40685154	hyper	0.0366246	ngDMR	19	0.105649	0.304264	0.198615	C7orf10	enhancer	46.3876
7	41075842	41076784	hyper	0.0273735	gDMR	6	0.512929	0.71234	0.199411	INHBA	enhancer	41.4798
7	43494518	43495058	hyper	0.013448	ngDMR	7	0.163669	0.220969	0.0573004	COA1;HECW1	enhancer	45.3247
7	44044960	44045750	hypo	0.0386854	gDMR	17	0.865824	0.604659	0.261166	SPDYE1	enhancer	23.8752
7	44257966	44258120	hyper	0.0450053	ngDMR	5	0.477318	0.663093	0.185775	CAMK2B	enhancer	40.2
7	46918524	46919029	hyper	0.0476836	ngDMR	5	0.309792	0.586159	0.276367	AC011294.3	intergenic	42.7455
7	47140360	47140806	hyper	0.0248946	gDMR	4	0.167243	0.442322	0.275078	AC011294.3	enhancer	47.2727
7	47690878	47691546	hyper	0.0441031	ngDMR	5	0.415151	0.504407	0.0892551	C7orf65;C7orf69;AC069282.6;TNS3	enhancer	42.1939
7	47809510	47809726	hyper	0.0375123	ngDMR	3	0.51867	0.788557	0.269887	C7orf69	gene_body	40.5455
7	47811550	47812032	hyper	0.049829	ngDMR	5	0.282326	0.637895	0.355569	C7orf69;PKD1L1;HUS1;ABCA13;LINC00525;TNS3	enhancer	42.1697
7	48029033	48030060	hyper	0.0445666	ngDMR	11	0.229088	0.434764	0.205677	UPP1;SUN3	enhancer	46.0055
7	48138726	48139675	hyper	0.0115532	ngDMR	11	0.461643	0.666187	0.204544	AC069282.6;SUN3;PKD1L1;UPP1;ABCA13;HUS1	enhancer	43.1295
7	49532100	49533783	hyper	0.013778	gDMR	4	0.327606	0.554959	0.227353	VWC2	intergenic	44.3788
7	50483760	50486677	hyper	0.0159511	ngDMR	29	0.452776	0.468067	0.0152912	FIGNL1	enhancer	45.094
7	50495561	50496011	hyper	0.044221	ngDMR	5	0.527103	0.77892	0.251817	FIGNL1	intergenic	45.1636
7	50749206	50750138	hyper	0.0344702	ngDMR	7	0.18342	0.262254	0.0788336	GRB10	enhancer	48.2121
7	51135260	51135746	hyper	0.00917051	gDMR	4	0.084984	0.155851	0.0708668	COBL;RP4-724E13.2	enhancer	49.7652
7	51658437	51659560	hyper	0.0136403	ngDMR	8	0.173596	0.237249	0.0636529	ROBO2P1	enhancer	38.7045
7	51872538	51873442	hyper	0.0356294	gDMR	7	0.382806	0.716611	0.333805	COBL	intergenic	55.013
7	54982360	54982622	hyper	0.0290303	ngDMR	4	0.413082	0.677918	0.264836	EGFR	intergenic	42.5227
7	64615374	64615514	hypo	0.0201844	gDMR	6	0.940062	0.72383	0.216233	ERV3-1	intergenic	18.9192
7	64664992	64665105	hypo	0.00831694	gDMR	4	0.893795	0.668767	0.225027	ZNF92	intergenic	23.5909
7	64676394	64677379	hypo	0.0112187	ngDMR	15	0.35695	0.313269	0.0436806	ZNF92	enhancer	29.8182
7	64724582	64726098	hyper	0.0414703	ngDMR	27	0.0981664	0.330811	0.232645	CRCP;ERV3-1;RP11-746P2.5;ZNF117	enhancer	13.6633
7	65163750	65164988	hyper	0.0100288	ngDMR	10	0.282776	0.533389	0.250614	VKORC1L1	enhancer	31.297
7	65175441	65175536	hypo	0.00158211	gDMR	4	0.920877	0.718767	0.20211	AC104057.1	intergenic	21.5758
7	65635265	65635653	hyper	0.00990479	gDMR	9	0.320526	0.478657	0.158131	RP5-1132H15.1;TPST1;CCT6P1;VKORC1L1	enhancer	36.5017
7	65757589	65757750	hyper	0.0337383	ngDMR	11	0.14703	0.567361	0.420331	TPST1	gene_body	18.8512
7	66743268	66743782	hypo	0.0191597	gDMR	6	0.958996	0.71711	0.241886	SBDS	intergenic	18.9596
7	69500219	69500969	hyper	0.038498	ngDMR	5	0.104766	0.331654	0.226888	AUTS2	enhancer	42.4485
7	69527274	69528115	hyper	0.0305916	ngDMR	10	0.251173	0.607568	0.356395	AUTS2	enhancer	37.5061
7	70181501	70181968	hyper	0.0471233	ngDMR	10	0.308199	0.415346	0.107147	WBSCR17	enhancer	39.2545
7	72025600	72025986	hypo	0.020546	gDMR	9	0.903942	0.640482	0.26346	CALN1	intergenic	20.431
7	72714303	72714465	hypo	0.0439526	ngDMR	4	0.749492	0.491411	0.258081	NSUN5	enhancer	34.6591
7	72974703	72975021	hyper	0.0441031	ngDMR	6	0.526727	0.645968	0.119241	BCL7B;MLXIPL;TBL2	enhancer	52.5354
7	73129672	73131704	hyper	0.0281488	ngDMR	31	0.230202	0.342926	0.112723	RFC2;LAT2;MIR590;STX1A;MIR4284;BCL7B;POM121;NSUN5P2;VPS37D;NSUN5;FKBP6;STAG3L3;POM121B;TBL2	enhancer	48.5826
7	73779558	73780112	hyper	0.0490588	ngDMR	8	0.320662	0.62031	0.299649	CLIP2	enhancer	45.0985
7	74158105	74158782	hyper	0.0348292	ngDMR	12	0.194355	0.405723	0.211367	GTF2I;PHBP15	enhancer	33.0025
7	74241170	74241452	hypo	0.00754764	ngDMR	6	0.961371	0.663169	0.298202	GTF2IRD2	gene_body	16.7071
7	75037054	75037437	hypo	0.0306142	gDMR	10	0.91946	0.773617	0.145843	TRIM73	gene_body	10.4152
7	75140344	75140410	hypo	0.00140291	ngDMR	4	0.927192	0.659918	0.267274	POM121C	intergenic	24.447
7	76088605	76088784	hypo	0.0104304	ngDMR	4	0.832333	0.726042	0.106291	DTX2;DTX2	enhancer	41.3485
7	76434960	76436756	hyper	0.0342206	gDMR	6	0.321075	0.597365	0.27629	POMZP3	enhancer	35.0909
7	76578961	76579292	hypo	0.0190766	gDMR	4	0.954077	0.776231	0.177846	CCDC146	gene_body	28.3258
7	76744780	76744974	hypo	0.0208621	gDMR	4	0.84105	0.64791	0.193139	CCDC146	intergenic	33.9545
7	76787960	76788120	hypo	5.27782e-05	gDMR	4	0.942549	0.742213	0.200336	CCDC146	enhancer	38.1818
7	78483432	78484324	hyper	0.0379304	gDMR	7	0.117293	0.520509	0.403216	MAGI2;MAGI2-AS2;MAGI2-AS1	enhancer	41.9177
7	80072464	80073252	hyper	0.0164573	gDMR	4	0.205413	0.29925	0.0938367	GNAT3	enhancer	43.1061
7	82317804	82318450	hyper	0.046843	ngDMR	5	0.408342	0.599228	0.190886	CACNA2D1	intergenic	42.1333
7	82653877	82654541	hypo	0.0261438	gDMR	9	0.805366	0.670404	0.134962	PCLO	gene_body	30.1448
7	83822929	83825164	hyper	0.0136029	ngDMR	26	0.0582413	0.164796	0.106555	SEMA3A	enhancer	40.0524
7	84433178	84433470	hyper	0.00847307	ngDMR	6	0.261778	0.68557	0.423792	SEMA3A	intergenic	46.197
7	85013064	85014316	hyper	0.0135925	gDMR	7	0.296715	0.657902	0.361186	SEMA3D	intergenic	42.0823
7	85859314	85859454	hypo	0.0261438	gDMR	6	0.925076	0.781117	0.143959	GRM3	intergenic	30.8333
7	87426514	87427794	hyper	0.0291629	ngDMR	6	0.0559916	0.142409	0.0864172	DBF4	gene_body	42.0253
7	88630410	88633492	hyper	0.0215135	gDMR	5	0.151801	0.289285	0.137484	ZNF804B	enhancer	43.9939
7	89258046	89258693	hyper	0.0379304	ngDMR	5	0.116617	0.419271	0.302653	STEAP1	intergenic	40.5515
7	90022249	90022360	hypo	0.0317149	gDMR	6	0.969839	0.782771	0.187067	CLDN12	gene_body	26.6515
7	90208064	90209080	hyper	0.0155942	ngDMR	11	0.219817	0.415777	0.19596	GTPBP10;CDK14	enhancer	41.405
7	90691239	90691460	hyper	0.0396629	ngDMR	4	0.232813	0.571083	0.33827	FZD1	gene_body	48.7727
7	92358078	92359296	hyper	0.0255993	ngDMR	12	0.372955	0.534319	0.161364	RNU6-10P;CDK6	enhancer	41.0556
7	93935034	93935876	hyper	0.0458927	ngDMR	3	0.528477	0.677657	0.14918	COL1A2	intergenic	41.1919
7	94632024	94633732	hyper	0.0332727	ngDMR	5	0.339948	0.61215	0.272202	RNU4-16P;PPP1R9A	enhancer	41.0606
7	94838736	94839720	hyper	0.0399265	gDMR	5	0.385103	0.673323	0.288219	PON2;GS1-293C5.1;PPP1R9A;RNU4-16P;PON1;CASD1	enhancer	41.0424
7	95466304	95466948	hyper	0.0224205	ngDMR	6	0.475363	0.703337	0.227974	DYNC1I1	gene_body	29.404
7	95618482	95618946	hyper	0.0417992	ngDMR	3	0.233611	0.483302	0.249691	DYNC1I1	enhancer	43.6263
7	97815954	97816725	hyper	0.0489684	ngDMR	5	0.273823	0.477766	0.203943	LMTK2;RP11-307C18.1;TECPR1	enhancer	45.3818
7	98927906	98928801	hyper	0.0232843	ngDMR	8	0.153807	0.267842	0.114034	ZNF394;ZNF655;ZSCAN25;PTCD1;CYP3A5;TRIM4;ZSCAN21;ZNF3;AP4M1;ARPC1A;ARPC1B;BUD31;PDAP1;TRRAP;CPSF4;SMURF1;TAF6;MBLAC1;RP11-506M12.1	enhancer	46.5038
7	99922322	99922432	hypo	0.0222231	ngDMR	4	0.92324	0.773555	0.149685	PILRB	intergenic	25.9924
7	100433418	100434414	hyper	0.0379725	ngDMR	17	0.0776422	0.205292	0.12765	MEPCE;SAP25;RP11-506M12.1;AP4M1;STAG3L5P;ZNF3;GIGYF1;PILRB;FBXO24;SLC12A9;EPHB4;ZSCAN21;LRCH4;PPP1R35;CLDN15;ACHE;SRRT;PCOLCE-AS1;TRIM4;PCOLCE	enhancer	46.5241
7	101150518	101151386	hyper	0.0379725	gDMR	14	0.0570086	0.0967366	0.039728	VGF;COL26A1	enhancer	42.8766
7	101426103	101428268	hyper	0.0128739	ngDMR	30	0.38694	0.464427	0.077487	CUX1	enhancer	41.5071
7	102216766	102217443	hyper	0.020546	gDMR	4	0.56124	0.791163	0.229922	POLR2J3	gene_body	54.2652
7	102305105	102305911	hypo	0.0104865	ngDMR	18	0.882629	0.663325	0.219304	POLR2J2	gene_body	35.4663
7	102339447	102341336	hyper	0.0196877	gDMR	12	0.513869	0.583668	0.0697991	POLR2J2	enhancer	43.7727
7	102352768	102352901	hypo	1.85156e-05	gDMR	6	0.860927	0.698061	0.162866	FAM185A	intergenic	30.0606
7	102396970	102397086	hypo	0.00494862	gDMR	4	0.943317	0.77451	0.168806	FAM185A	gene_body	29.7045
7	102408432	102410246	hypo	0.0128555	gDMR	6	0.850179	0.656135	0.194045	FAM185A	gene_body	18.8333
7	102839782	102840296	hypo	0.00664271	gDMR	6	0.804833	0.590496	0.214337	NAPEPLD	enhancer	28.0404
7	104389632	104390120	hypo	0.0484463	ngDMR	7	0.821478	0.686929	0.134548	KMT2E	gene_body	24.3983
7	104601262	104604965	hyper	0.0496527	ngDMR	24	0.336952	0.384888	0.0479362	SRPK2;KMT2E;LINC01004	enhancer	47.8169
7	106415175	106415468	hyper	0.0452696	ngDMR	7	0.505935	0.683385	0.17745	CTB-30L5.1;PIK3CG;CTA-363E19.2;COG5;CBLL1;CTB-111H14.1;CCDC71L;ATXN7L1	enhancer	44.3766
7	110861772	110862345	hyper	0.0487311	ngDMR	5	0.324576	0.674919	0.350344	LRRN3	gene_body	42.2303
7	112060104	112063443	hyper	0.0318248	gDMR	25	0.366479	0.440907	0.0744278	LSMEM1;IFRD1;IFRD1;ZNF277;DOCK4	enhancer	44.9806
7	114334924	114335564	hyper	0.0358977	ngDMR	8	0.316615	0.663137	0.346522	MDFIC	intergenic	42.1136
7	114645776	114646106	hyper	0.0473409	gDMR	5	0.448321	0.732537	0.284216	MDFIC	enhancer	46.7273
7	114775012	114777950	hyper	0.0309583	ngDMR	15	0.163503	0.330595	0.167092	RAC1P6	enhancer	44.5394
7	117415038	117416104	hyper	0.00100548	gDMR	5	0.306695	0.534821	0.228126	CAPZA2;CTTNBP2	enhancer	40.0606
7	118740124	118741674	hyper	0.00568712	gDMR	13	0.26833	0.443369	0.175039	RP11-500M10.1	enhancer	45.0396
7	121902206	121903191	hyper	0.0310427	gDMR	5	0.151252	0.406144	0.254892	FEZF1	enhancer	41.5152
7	126208399	126211449	hyper	0.00604018	ngDMR	7	0.28969	0.360413	0.070723	GRM8	enhancer	42.1818
7	128027573	128029888	hyper	0.0357416	ngDMR	27	0.168682	0.26912	0.100438	IMPDH1	enhancer	49.8911
7	128526677	128527330	hyper	0.0390707	ngDMR	8	0.358509	0.410906	0.0523975	ATP6V1F	enhancer	37.8598
7	130706170	130707105	hyper	0.0485214	gDMR	13	0.138092	0.331909	0.193817	RP11-180C16.1;MKLN1	enhancer	45.0559
7	131862145	131862410	hyper	0.046932	ngDMR	5	0.516666	0.668353	0.151686	PLXNA4	gene_body	47.4182
7	132423998	132424920	hyper	0.0117348	ngDMR	6	0.321368	0.379605	0.0582375	PLXNA4	enhancer	43.5303
7	133317664	133318399	hyper	0.0425966	gDMR	4	0.189899	0.424804	0.234905	EXOC4	enhancer	42.7652
7	134199037	134199842	hyper	0.048066	ngDMR	7	0.22758	0.276202	0.0486218	AKR1B10;AKR1B15;AKR1B10	enhancer	40.6494
7	135393444	135393790	hypo	0.0261438	ngDMR	5	0.948576	0.772692	0.175884	SLC13A4	gene_body	32.5636
7	135515188	135515692	hyper	0.045323	ngDMR	6	0.528214	0.763779	0.235566	FAM180A	enhancer	43.404
7	138303441	138303562	hypo	0.0345896	gDMR	2	0.969352	0.826546	0.142807	SVOPL	gene_body	30.8333
7	140736663	140737952	hypo	0.0304666	gDMR	7	0.868198	0.754514	0.113684	MRPS33	intergenic	28.8398
7	141129812	141130938	hyper	0.0232577	ngDMR	13	0.25941	0.432957	0.173547	TMEM178B;RP5-842K16.1;RP5-842K16.2	enhancer	43.6713
7	141797536	141798912	hyper	0.00903533	gDMR	7	0.50778	0.576272	0.0684924	RP11-1220K2.2	enhancer	39.2554
7	141804120	141805602	hyper	0.0187725	ngDMR	11	0.190939	0.408072	0.217133	MGAM;TAS2R38;CLEC5A	enhancer	45.2562
7	142139330	142139832	hyper	0.0204619	gDMR	6	0.337477	0.588507	0.251031	PRSS58	enhancer	37.7677
7	142606072	142606554	hyper	0.0431275	ngDMR	9	0.106319	0.349265	0.242945	EPHB6;KEL;OR9P1P;OR6V1;CASP2;RN7SL535P;TRPV6;TRPV5	enhancer	51.0505
7	142659582	142660798	hyper	0.0390566	ngDMR	4	0.428476	0.695221	0.266745	EPHA1-AS1;ZYX;CASP2;KEL	enhancer	41.0303
7	142767833	142768028	hypo	0.0061642	ngDMR	4	0.96007	0.700272	0.259798	OR6V1	intergenic	26.7045
7	143002216	143002946	hyper	0.0450047	ngDMR	10	0.178961	0.44159	0.26263	FAM131B;TMEM139;ZYX;EPHA1-AS1;EPHA1;GSTK1;CASP2;RN7SL481P;HINT1P1	enhancer	45.7879
7	143013542	143014396	hyper	0.0261405	ngDMR	8	0.54633	0.548813	0.0024834	CLCN1	enhancer	43.0871
7	143282377	143287296	hypo	0.0247889	ngDMR	20	0.738192	0.70292	0.0352714	CTAGE15	intergenic	16.8894
7	143488756	143489945	hypo	0.000806289	ngDMR	11	0.816956	0.607219	0.209738	CTAGE6	intergenic	23.7879
7	144013751	144015486	hypo	0.000288346	ngDMR	14	0.933374	0.711877	0.221497	OR2A1	promoter	22.8052
7	144022646	144023920	hypo	0.00363098	gDMR	6	0.860709	0.600525	0.260184	OR2A1	intergenic	26.4091
7	144214828	144215990	hyper	0.0386854	ngDMR	5	0.402399	0.515728	0.113329	NOBOX	enhancer	43.5879
7	145828042	145829116	hyper	0.0383195	ngDMR	10	0.340973	0.664447	0.323474	CNTNAP2	gene_body	45.2121
7	148031904	148034084	hyper	0.0414723	gDMR	12	0.216856	0.459507	0.242651	ZNF212;EZH2	enhancer	46.2323
7	149587322	149588526	hypo	0.0396629	ngDMR	7	0.850406	0.778532	0.0718743	ATP6V0E2	enhancer	24.3333
7	149670319	149670816	hypo	0.0136403	gDMR	6	0.670701	0.610799	0.0599022	ATP6V0E2	intergenic	27.7525
7	149843200	149843675	hypo	0.0213378	gDMR	3	0.783883	0.497572	0.286311	LRRC61	intergenic	34.202
7	149997470	149997785	hypo	0.0373125	ngDMR	4	0.795913	0.586846	0.209067	LRRC61	enhancer	35.25
7	149999002	149999244	hypo	0.000116016	ngDMR	4	0.910541	0.682203	0.228338	LRRC61	gene_body	27
7	150085774	150086365	hyper	0.0454555	ngDMR	14	0.277098	0.398696	0.121598	ZNF746;REPIN1;ZNF777;ZNF862;RP11-148K1.12;NUB1;LRRC61;ZNF775	enhancer	55.5563
7	150175742	150176756	hyper	0.0348294	ngDMR	6	0.128434	0.365148	0.236714	GIMAP8;GIMAP6;GIMAP4;GIMAP7;GIMAP5;GIMAP1;GIMAP2	enhancer	45.101
7	150638636	150639632	hyper	0.0373125	ngDMR	21	0.0743455	0.285621	0.211276	KCNH2	enhancer	52.2222
7	151534582	151535450	hyper	0.019712	ngDMR	24	0.172014	0.41682	0.244807	GALNTL5;PRKAG2;PRKAG2-AS1	enhancer	52.726
7	151828860	151829221	hyper	0.0483728	ngDMR	8	0.28831	0.503297	0.214987	GALNT11	intergenic	47.5909
7	152156739	152158207	hyper	0.0438712	ngDMR	13	0.257796	0.445602	0.187806	LINC01003;CCT8L1P	enhancer	45.6876
7	155004455	155004805	hyper	0.0461669	gDMR	5	0.533321	0.757098	0.223777	AC099552.4	intergenic	46.8364
7	155466021	155466444	hypo	0.0134881	gDMR	3	0.793129	0.57712	0.216008	AC009403.2	gene_body	17.2121
7	157179776	157180447	hyper	0.00304523	gDMR	18	0.211583	0.276272	0.064689	NOM1;DNAJB6	enhancer	48.0892
8	152464	155402	hyper	0.0239915	ngDMR	17	0.366053	0.512871	0.146818	RP11-585F1.6	enhancer	21.8324
8	937305	938664	hyper	0.0486206	ngDMR	20	0.376438	0.510416	0.133978	DLGAP2	enhancer	45.1712
8	2183010	2183807	hyper	0.0413535	ngDMR	15	0.414558	0.518004	0.103446	MYOM2	intergenic	39.5212
8	3055049	3055192	hypo	0.017529	gDMR	4	0.9519	0.730538	0.221362	NA	gene_body	32.6894
8	3723335	3724184	hyper	0.017395	ngDMR	4	0.408144	0.655903	0.247758	NA	gene_body	44.2348
8	4712366	4712908	hypo	0.0229807	gDMR	7	0.66868	0.59625	0.0724297	CSMD1	gene_body	34.8182
8	4956756	4957020	hyper	0.0213437	ngDMR	4	0.520595	0.714473	0.193879	CSMD1	intergenic	43.3182
8	5014670	5014874	hypo	0.017395	gDMR	2	0.921045	0.753622	0.167423	CSMD1	intergenic	31.6515
8	5035252	5037430	hyper	0.0366598	ngDMR	16	0.306912	0.585188	0.278276	CSMD1	intergenic	42.8258
8	5053874	5054588	hyper	0.0365576	gDMR	5	0.291529	0.588198	0.296669	CSMD1	intergenic	41.4667
8	5112305	5113029	hyper	0.0307593	gDMR	9	0.401075	0.691635	0.29056	CSMD1	intergenic	45.3333
8	5159542	5160128	hypo	0.0332727	gDMR	3	0.897374	0.843041	0.0543335	CSMD1	intergenic	44.3737
8	6182566	6182902	hypo	0.0332727	ngDMR	6	0.928155	0.744148	0.184007	MCPH1	intergenic	21.5
8	6419040	6420134	hyper	0.0473409	gDMR	23	0.216419	0.361883	0.145465	MCPH1;ANGPT2;FAM66B	enhancer	45.0158
8	6713253	6714051	hyper	0.0498688	gDMR	5	0.183184	0.456622	0.273438	GS1-24F4.2;DEFA4;DEFA6;DEFB1	enhancer	44.7758
8	7198178	7198292	hypo	0.00534686	gDMR	3	0.949038	0.730744	0.218294	ZNF705G	intergenic	24.2222
8	7281808	7282310	hypo	0.0142502	ngDMR	7	0.120522	0.0737653	0.0467566	HSPD1P3;DEFB103B	enhancer	18.987
8	7931545	7932451	hypo	0.0461116	ngDMR	8	0.737557	0.557325	0.180232	LRLE1	enhancer	23.7386
8	7999274	7999674	hypo	0.000155846	gDMR	6	0.836616	0.520268	0.316348	FAM85B;FAM85B	enhancer	31.904
8	8025182	8025979	hyper	0.000619538	ngDMR	11	0.152393	0.45978	0.307387	ENPP7P1;LRLE1	enhancer	13.9752
8	8105022	8106062	hyper	0.0421687	ngDMR	9	0.369529	0.49051	0.120981	LRLE1	enhancer	39.9158
8	8328688	8329062	hyper	0.0312862	ngDMR	11	0.384623	0.674867	0.290244	SGK223	intergenic	26.1598
8	8400467	8401452	hyper	0.0221183	gDMR	4	0.33701	0.502873	0.165863	SGK223	enhancer	43.5
8	9047170	9049904	hyper	0.0256147	ngDMR	20	0.43714	0.485988	0.0488483	RP11-10A14.4	enhancer	45.5439
8	9686768	9687812	hyper	0.0131033	gDMR	23	0.327936	0.417579	0.0896429	MIR597	enhancer	39.4993
8	9820448	9822084	hyper	0.0483799	gDMR	26	0.0975687	0.219298	0.121729	LINC00599;ERI1;MSRA	enhancer	40.3904
8	10043996	10046078	hyper	0.0169945	ngDMR	20	0.394803	0.501824	0.107021	MSRA	enhancer	44.35
8	10572909	10574200	hyper	0.0308774	ngDMR	30	0.153529	0.220347	0.0668173	RP1L1;AF131215.9;SOX7;C8orf74	enhancer	52.0111
8	12214424	12216700	hyper	0.0430661	ngDMR	9	0.274758	0.594292	0.319534	DEFB130	intergenic	13.0842
8	12335745	12335818	hypo	0.00475771	ngDMR	3	0.957494	0.668098	0.289396	FAM86B2	intergenic	26.9394
8	12381628	12382138	hypo	0.0100288	gDMR	15	0.827412	0.653453	0.173959	RPS3AP34	enhancer	18.5374
8	13795028	13797277	hyper	0.0225928	gDMR	3	0.761149	0.840728	0.0795786	C8orf48	intergenic	37.9293
8	14955355	14955750	hypo	0.0282742	gDMR	1	0.588739	0.489614	0.099125	SGCZ	gene_body	30.6364
8	16565266	16565557	hypo	0.0159102	gDMR	2	0.836674	0.620429	0.216244	MSR1	intergenic	40.7273
8	17056946	17057275	hypo	0.0126833	gDMR	2	0.903778	0.619949	0.283829	ZDHHC2	gene_body	21.7576
8	17187936	17189306	hyper	0.0324711	gDMR	15	0.430287	0.659637	0.229349	MTMR7	gene_body	48.2444
8	17191302	17191867	hyper	0.017103	ngDMR	5	0.318948	0.445232	0.126284	MTMR7;CNOT7	enhancer	47.7333
8	17612296	17613428	hyper	0.0385948	gDMR	4	0.220218	0.451856	0.231638	RNA5SP256;MTUS1;RP11-468H14.2;RNA5SP256;MTUS1	enhancer	47.8333
8	18254132	18255551	hyper	0.035931	ngDMR	5	0.425243	0.603947	0.178704	NAT2	gene_body	44.3758
8	19562368	19564083	hyper	0.0478985	ngDMR	12	0.402656	0.579384	0.176728	RP11-1105O14.1;CSGALNACT1;INTS10;ATP6V1B2;INTS10;CSGALNACT1;RP11-1105O14.1	enhancer	44.0859
8	20292868	20293714	hyper	0.0332727	ngDMR	16	0.0147058	0.0550021	0.0402963	LZTS1	enhancer	47.7216
8	22454469	22455050	hyper	0.0185788	ngDMR	9	0.0825413	0.0971681	0.0146269	PDLIM2;AC037459.4;C8orf58	enhancer	56.5185
8	22596310	22597222	hyper	0.042303	ngDMR	13	0.133411	0.251334	0.117924	EGR3	enhancer	39.296
8	22842432	22843322	hyper	0.0338054	ngDMR	13	0.304365	0.665639	0.361274	RN7SL303P;LOXL2;CHMP7;TNFRSF10B;RP11-875O11.1;FAM160B2;BIN3;ENTPD4;PEBP4;BMP1;RHOBTB2;RP11-582J16.5;C8orf58	enhancer	49.2098
8	23034118	23035712	hyper	0.031351	ngDMR	13	0.196726	0.307204	0.110478	TNFRSF10B;RP11-582J16.5;BIN3;RP11-1149O23.4;TNFRSF10A;TNFRSF10C;POLR3D;CCAR2;R3HCC1;C8orf58;TNFRSF10D;CHMP7	enhancer	40.4755
8	23267520	23268974	hyper	0.0113183	ngDMR	21	0.101895	0.163357	0.0614623	CTC-756D1.2;ENTPD4;SLC25A37;LOXL2;CHMP7;R3HCC1;RHOBTB2	enhancer	41.1443
8	26624935	26625411	hyper	0.0463786	ngDMR	4	0.270036	0.633614	0.363577	ADRA1A	enhancer	41.3788
8	26939015	26939642	hyper	0.00261953	gDMR	9	0.35982	0.612863	0.253043	RP11-521M14.2	intergenic	47.8653
8	27873585	27874638	hyper	0.0484463	gDMR	7	0.355581	0.463688	0.108108	SCARA5	enhancer	42.0866
8	28090455	28091250	hyper	0.0365622	gDMR	7	0.303198	0.583495	0.280297	PNOC	intergenic	40.7359
8	28319860	28319976	hypo	0.025975	gDMR	7	0.966365	0.802757	0.163608	FBXO16	gene_body	36.8701
8	28810018	28811794	hyper	0.0496527	ngDMR	6	0.345425	0.468098	0.122673	HMBOX1	enhancer	43.3485
8	29034434	29034865	hyper	0.0379725	gDMR	4	0.329648	0.523039	0.193391	HMGB1P23;KIF13B;KIF13B;HMGB1P23	enhancer	44.6742
8	30775978	30776987	hyper	0.0330951	ngDMR	10	0.113136	0.167184	0.0540478	TEX15;RP5-1009N12.1	enhancer	44.3848
8	31752101	31752163	hypo	0.030048	gDMR	5	0.927399	0.792986	0.134413	NRG1	gene_body	36.8909
8	32428841	32430008	hyper	0.0142688	gDMR	4	0.486946	0.574414	0.0874676	NRG1;NRG1-IT3	enhancer	45.3258
8	32753940	32754522	hyper	0.0191597	ngDMR	5	0.478337	0.694812	0.216475	FUT10	intergenic	37.2667
8	33282159	33282480	hyper	0.0113116	ngDMR	4	0.129357	0.206643	0.0772864	FUT10	enhancer	43.6439
8	33626410	33628285	hyper	0.045437	ngDMR	17	0.20251	0.562237	0.359727	DUSP26	intergenic	35.3743
8	35008793	35011798	hyper	0.0191597	ngDMR	17	0.202721	0.315902	0.113181	UNC5D	enhancer	40.3119
8	35344068	35345850	hyper	0.0166236	ngDMR	9	0.404783	0.60291	0.198128	UNC5D	enhancer	41.5825
8	39366416	39367710	hyper	0.00990163	ngDMR	6	0.148849	0.426215	0.277366	ADAM18	intergenic	28.2525
8	40071318	40072716	hyper	0.0396603	ngDMR	10	0.148129	0.478307	0.330178	RP11-470M17.2;RP11-44K6.3	enhancer	42.3636
8	40617954	40618960	hyper	0.0378541	gDMR	7	0.34384	0.502343	0.158503	ZMAT4	enhancer	32.2814
8	42080275	42081280	hyper	0.0396631	ngDMR	11	0.246027	0.561327	0.315301	POLB;PLAT	enhancer	43.124
8	42330216	42331470	hyper	0.0160763	ngDMR	13	0.343429	0.543985	0.200556	SLC20A2;SMIM19;RP11-503E24.2;RP11-1007J8.1;DKK4	enhancer	43.5175
8	48070256	48070898	hypo	0.0412423	gDMR	10	0.487058	0.439708	0.0473498	SPIDR	intergenic	38.2545
8	48195597	48195732	hypo	0.0180593	ngDMR	5	0.969115	0.635061	0.334054	SPIDR	gene_body	18.8485
8	49557676	49558280	hyper	0.0273735	ngDMR	10	0.376212	0.748458	0.372247	EFCAB1	intergenic	47.2303
8	53116024	53116708	hyper	0.0190892	ngDMR	3	0.377376	0.664666	0.28729	ST18	enhancer	44.0202
8	53925897	53926938	hyper	0.017103	ngDMR	5	0.289368	0.420785	0.131417	NPBWR1	intergenic	41.8303
8	54944376	54945319	hyper	0.0399112	gDMR	17	0.391757	0.650586	0.258829	TCEA1	enhancer	13.7897
8	57101591	57102184	hyper	0.0399099	ngDMR	3	0.455198	0.559059	0.10386	PLAG1	enhancer	44.0606
8	57805986	57811724	hyper	0.0446332	gDMR	23	0.33959	0.517831	0.178241	RNU6-13P	enhancer	43.8248
8	58120664	58121070	hypo	0.0191597	ngDMR	14	0.855562	0.678763	0.176799	IMPAD1	enhancer	95.1623
8	58125060	58125424	hypo	0.0229617	ngDMR	14	0.855518	0.689465	0.166053	IMPAD1	intergenic	72.9069
8	58985784	58986960	hyper	0.0158088	ngDMR	10	0.502098	0.747304	0.245205	FAM110B;RP11-648L3.2;RP11-1112C15.2;RP11-1112C15.2;RP11-648L3.2;FAM110B;CYP7A1	enhancer	42.3848
8	59584448	59585382	hyper	0.0458325	ngDMR	13	0.0944997	0.254195	0.159695	NSMAF	enhancer	45.7949
8	59959722	59959841	hypo	0.035931	gDMR	3	0.89277	0.663451	0.229319	TOX	gene_body	30.1313
8	63370572	63372050	hyper	0.0327339	ngDMR	7	0.429214	0.590656	0.161442	NKAIN3;RP11-577N1.1	enhancer	42.1212
8	64112378	64113504	hypo	0.0385948	ngDMR	6	0.509429	0.328753	0.180676	YTHDF3;RP11-16E18.3	enhancer	38.1364
8	65345670	65346964	hyper	0.0232577	ngDMR	5	0.266036	0.548164	0.282128	BHLHE22	intergenic	45.4182
8	66552888	66553776	hyper	0.0415311	gDMR	4	0.50482	0.729115	0.224295	MTFR1	intergenic	46.8333
8	66976192	66977842	hyper	0.0443138	ngDMR	9	0.221535	0.305174	0.0836394	DNAJC5B;CRH;RRS1;ADHFE1	enhancer	42.5758
8	67260290	67261246	hyper	0.0427059	gDMR	5	0.354491	0.474496	0.120005	RRS1	enhancer	41.7939
8	67392036	67392816	hyper	0.0186501	gDMR	9	0.392064	0.661503	0.269439	C8orf46	gene_body	42.2424
8	68401952	68403072	hyper	0.017103	ngDMR	9	0.0926997	0.166141	0.073441	CPA6	enhancer	42.2155
8	68732770	68733550	hyper	0.0467369	gDMR	4	0.230642	0.309423	0.0787811	CPA6	intergenic	40.9621
8	70123900	70125313	hyper	0.0356011	gDMR	7	0.349353	0.59149	0.242137	SULF1	intergenic	42.7965
8	72652504	72653428	hyper	0.0330951	gDMR	4	0.525661	0.550002	0.0243406	RP11-383H13.1	enhancer	37.25
8	74232626	74235309	hyper	0.0176955	ngDMR	14	0.437052	0.493446	0.0563937	RP11-434I12.3;RPL7;RDH10	enhancer	45.0931
8	74705576	74706526	hyper	0.0121736	ngDMR	8	0.0698447	0.162383	0.0925383	STAU2;UBE2W;RP11-463D19.2;RP11-99A14.1	enhancer	39.3447
8	75004822	75007796	hyper	0.0412764	ngDMR	15	0.243566	0.524955	0.281389	LY96	intergenic	42.0929
8	76125798	76126452	hyper	0.046347	ngDMR	3	0.34391	0.623508	0.279598	HNF4G	intergenic	41.9697
8	77752552	77753922	hyper	0.00105244	ngDMR	11	0.421304	0.56223	0.140926	ZFHX4	enhancer	43.9339
8	79556579	79557020	hyper	0.0483748	gDMR	11	0.465459	0.727535	0.262075	RP11-578O24.2	enhancer	41.1488
8	80318976	80320130	hyper	0.0358554	ngDMR	4	0.360002	0.690023	0.330021	STMN2	intergenic	42.6136
8	80800938	80802020	hyper	0.0386412	gDMR	12	0.224677	0.453005	0.228328	HEY1	enhancer	46.4192
8	81242836	81244410	hyper	0.0421444	ngDMR	17	0.418307	0.524742	0.106435	RPL3P9;RP11-941H19.3;SNORA20;Y_RNA;ZBTB10	enhancer	40.2299
8	81408052	81410238	hyper	0.00793737	ngDMR	9	0.173428	0.412445	0.239017	ZBTB10	enhancer	41.3973
8	81833995	81834787	hyper	0.00904757	ngDMR	12	0.365003	0.66411	0.299107	ZNF704	intergenic	41.3737
8	82216790	82217418	hyper	0.0452696	ngDMR	3	0.061344	0.206664	0.14532	FABP5	enhancer	50.697
8	83152486	83153912	hyper	0.0493969	ngDMR	4	0.262061	0.594866	0.332805	HNRNPA1P4	enhancer	45.0455
8	85086404	85087912	hyper	0.0217871	ngDMR	7	0.311369	0.534317	0.222947	RALYL	intergenic	41.9524
8	87018306	87019357	hyper	0.017103	ngDMR	7	0.395634	0.464442	0.0688078	ATP6V0D2;PSKH2;CA2	enhancer	38.7359
8	87147897	87149138	hyper	0.0485141	gDMR	7	0.411395	0.650316	0.238921	PSKH2	gene_body	39.9134
8	87299616	87300028	hypo	0.00558222	gDMR	2	0.884094	0.790854	0.0932402	SLC7A13	gene_body	29.3485
8	87612830	87612950	hypo	0.045056	gDMR	4	0.93139	0.618878	0.312512	RMDN1;CPNE3;CNGB3	enhancer	30.0379
8	92063324	92066268	hyper	0.0488657	ngDMR	16	0.421081	0.520299	0.0992184	TMEM55A	enhancer	41.2178
8	94127370	94128922	hyper	0.0316562	gDMR	6	0.296467	0.601209	0.304742	C8orf87	intergenic	38.5859
8	94341964	94343170	hyper	0.0218966	gDMR	15	0.185408	0.465987	0.280579	LINC00535;LINC00535	enhancer	42.998
8	95005962	95007646	hypo	0.0026927	gDMR	7	0.388636	0.260263	0.128373	LINC00535	enhancer	37.5758
8	95253167	95254001	hyper	0.0432234	gDMR	5	0.244355	0.529544	0.285188	GEM;CDH17	enhancer	43.1394
8	96307388	96308998	hyper	0.0144463	gDMR	10	0.44759	0.560996	0.113406	C8orf37	enhancer	44.7121
8	96565534	96566069	hypo	0.00769173	ngDMR	5	0.831415	0.570264	0.261151	C8orf37	intergenic	10
8	97238852	97239897	hyper	0.00070718	gDMR	6	0.195308	0.440649	0.245341	UQCRB;PTDSS1;GDF6	enhancer	44.3182
8	99309581	99310420	hyper	0.0306688	ngDMR	7	0.273383	0.525624	0.252241	NIPAL2;NIPAL2	enhancer	48.5671
8	99737264	99739176	hyper	0.0453304	ngDMR	8	0.12681	0.304145	0.177335	STK3;RPL19P14	enhancer	44.2311
8	99793476	99794256	hyper	0.0458707	ngDMR	6	0.218293	0.497196	0.278904	STK3	enhancer	41.1162
8	99937382	99938559	hyper	0.0473409	ngDMR	6	0.363559	0.60603	0.242472	STK3;RN7SKP85;OSR2	enhancer	43.2626
8	103209112	103210156	hyper	0.0435633	ngDMR	14	0.0965563	0.156295	0.059739	KLF10;RRM2B;KB-1073A2.1	enhancer	44.2403
8	105524784	105525569	hyper	0.0010391	ngDMR	3	0.300874	0.372525	0.0716505	DPYS	enhancer	43.1414
8	105762627	105763096	hyper	0.0410958	ngDMR	4	0.303408	0.642719	0.339311	RP11-127H5.1	gene_body	43.7348
8	106784837	106785798	hyper	0.0100288	ngDMR	4	0.063269	0.156883	0.0936139	ZFPM2	gene_body	45.5758
8	106791082	106792980	hyper	0.044221	ngDMR	24	0.0690562	0.280371	0.211315	ZFPM2	enhancer	44.3131
8	107777347	107777862	hyper	0.00496991	ngDMR	5	0.244572	0.321987	0.0774142	RNU7-84P;ABRA	enhancer	43.3152
8	108490986	108492313	hyper	0.0232577	ngDMR	5	0.0992457	0.460377	0.361132	ANGPT1	enhancer	41.897
8	108742858	108744336	hyper	0.0353584	ngDMR	5	0.418623	0.698087	0.279463	ANGPT1	intergenic	40.0182
8	109150714	109152967	hyper	0.0158086	gDMR	12	0.192155	0.302999	0.110844	EMC2;RP11-35G22.1	enhancer	34.5303
8	117559016	117561252	hyper	0.0443138	ngDMR	13	0.460271	0.533321	0.0730497	UTP23	intergenic	38.2378
8	117922606	117923195	hypo	0.0105944	ngDMR	5	0.866053	0.751724	0.114329	AARD	intergenic	34.8424
8	119134181	119135214	hyper	0.000337512	ngDMR	7	0.169123	0.373812	0.204689	EXT1	enhancer	43.7489
8	119214116	119214946	hyper	0.0478388	gDMR	4	0.267755	0.661735	0.393981	SAMD12	enhancer	44.0455
8	120928874	120930806	hyper	0.0490334	gDMR	23	0.127302	0.32883	0.201528	KB-1471A8.1;DEPTOR;TAF2;DSCC1	enhancer	40.7181
8	121166640	121167588	hyper	0.0277005	gDMR	6	0.350158	0.538855	0.188697	COL14A1;MTBP;RP11-760H22.2	enhancer	42.6717
8	121387588	121388074	hyper	0.0349703	ngDMR	3	0.238471	0.623563	0.385091	MTBP	intergenic	39.1313
8	121754688	121756082	hyper	0.000589457	ngDMR	8	0.22448	0.333342	0.108862	SNTB1	enhancer	44.7841
8	121805120	121806142	hyper	0.0224964	gDMR	7	0.123899	0.344775	0.220877	SNTB1	enhancer	42.4892
8	122513515	122514160	hyper	0.046205	ngDMR	4	0.194905	0.493805	0.2989	HAS2	enhancer	40.2121
8	122962416	122966372	hyper	0.0319843	ngDMR	26	0.27287	0.515746	0.242876	HAS2	intergenic	41.7343
8	123584168	123585240	hyper	0.0492322	ngDMR	6	0.330209	0.475871	0.145662	ZHX2	enhancer	47.1061
8	124069680	124071087	hyper	0.0405301	ngDMR	9	0.15021	0.199013	0.0488036	TBC1D31;DERL1;RNY4P5;HMGB1P19	enhancer	38.6061
8	124591688	124593820	hyper	0.0495234	gDMR	14	0.404816	0.592076	0.18726	RP11-174I12.2;FBXO32;RN7SKP155;WDYHV1;KLHL38;ATAD2;ANXA13	enhancer	40.9697
8	124751271	124752117	hyper	0.0306142	ngDMR	3	0.0590844	0.164492	0.105407	RP11-158K1.3;ANXA13	enhancer	44.9899
8	125056507	125057226	hyper	0.0468325	gDMR	6	0.12144	0.219752	0.0983125	FER1L6;TMEM65;FER1L6-AS1	enhancer	42.0808
8	127836220	127837518	hyper	0.00685144	gDMR	18	0.134497	0.266643	0.132146	MYC;CASC11;PCAT1;RNU11-4P;FAM84B	enhancer	40.3266
8	127861504	127861964	hyper	0.0160055	ngDMR	5	0.299963	0.624859	0.324895	PCAT1	enhancer	46.7212
8	128047067	128048858	hyper	0.0314416	ngDMR	4	0.171871	0.272378	0.100507	CASC8;PCAT1	enhancer	48.4015
8	128064674	128066688	hyper	0.0301261	gDMR	11	0.143456	0.317085	0.173629	PCAT1	enhancer	46.9559
8	128403366	128404130	hyper	0.0151025	gDMR	11	0.330803	0.384633	0.0538297	PCAT1;POU5F1B;CASC8;MYC	enhancer	42.0744
8	129031660	129031910	hyper	0.027761	ngDMR	5	0.389961	0.589763	0.199802	TMEM75;MIR1207;PVT1;RNU4-25P	enhancer	45.6909
8	129406104	129407058	hyper	0.0433747	ngDMR	5	0.297757	0.460883	0.163126	TMEM75	enhancer	39.8909
8	130176248	130177714	hyper	0.00447297	ngDMR	4	0.476126	0.688917	0.21279	CCDC26;LINC00977;CCDC26;LINC00977	enhancer	42.5227
8	130697286	130698602	hyper	0.0289882	ngDMR	13	0.277995	0.289771	0.011776	LINC00977;CCDC26	enhancer	47.3916
8	131004782	131005548	hyper	0.0263895	ngDMR	15	0.320718	0.52733	0.206613	RP11-473O4.3;RNU7-181P;FAM49B	enhancer	47.6303
8	131027052	131027231	hyper	0.020546	ngDMR	4	0.0608147	0.183087	0.122273	FAM49B;ASAP1;MIR5194	enhancer	53.1364
8	131213388	131214550	hyper	0.0267385	ngDMR	5	0.180809	0.460079	0.27927	ASAP1;SNORA12	enhancer	44.8909
8	133460264	133461238	hyper	0.0100594	gDMR	11	0.291548	0.384792	0.0932447	KCNQ3	gene_body	39.2204
8	133747842	133748714	hyper	0.0432155	gDMR	5	0.432491	0.666742	0.234252	TMEM71;PHF20L1;LRRC6	enhancer	44.2545
8	133777232	133777832	hyper	0.0100288	gDMR	6	0.11732	0.393114	0.275794	TMEM71	enhancer	49.3434
8	133892999	133895368	hyper	0.0306688	ngDMR	33	0.478432	0.480685	0.00225237	WISP1;TG;LRRC6	enhancer	46.0018
8	134714544	134714876	hyper	0.00931253	ngDMR	2	0.361633	0.640627	0.278994	ST3GAL1	enhancer	43.1515
8	134821463	134822280	hyper	0.0394779	gDMR	3	0.216846	0.493547	0.276701	ST3GAL1	enhancer	43.9394
8	135714809	135715023	hypo	0.0416636	gDMR	7	0.972388	0.826077	0.146311	ZFAT	gene_body	33.7835
8	137320067	137320851	hyper	0.020546	gDMR	5	0.4507	0.612919	0.162218	KHDRBS3	intergenic	40.7879
8	140472582	140472818	hyper	0.0310398	gDMR	3	0.461366	0.578092	0.116725	KCNK9	intergenic	12.5253
8	140474574	140474705	hypo	0.0126833	gDMR	4	0.696095	0.53932	0.156775	KCNK9	intergenic	31.0455
8	142085533	142086506	hyper	0.0366598	ngDMR	27	0.160562	0.284499	0.123938	PTK2	enhancer	37.2121
8	142111168	142111540	hyper	0.0358554	ngDMR	7	0.313473	0.538203	0.22473	DENND3	enhancer	52.961
8	142147508	142148683	hyper	0.0307969	ngDMR	25	0.104068	0.234551	0.130483	DENND3	enhancer	52.0497
8	142220923	142221082	hyper	0.0148068	ngDMR	7	0.0910128	0.416965	0.325952	RP11-10J21.3	enhancer	58.7792
8	142442598	142443030	hyper	0.017395	ngDMR	6	0.677591	0.755546	0.0779545	PTP4A3	intergenic	26.4697
9	1429277	1429726	hyper	0.044221	ngDMR	5	0.156671	0.306824	0.150154	DMRT2	intergenic	42.5697
9	1630971	1631343	hyper	0.0306142	ngDMR	5	0.402617	0.620991	0.218375	SMARCA2	intergenic	45.9879
9	3835162	3836530	hyper	0.042303	gDMR	6	0.268014	0.368622	0.100609	RFX3	enhancer	42.6869
9	3916338	3917734	hyper	0.0417992	gDMR	8	0.147067	0.424708	0.277642	GLIS3;GLIS3-AS1	enhancer	44.8939
9	4344710	4345994	hyper	0.0217871	gDMR	8	0.235334	0.420921	0.185587	RP11-358M14.2;GLIS3	enhancer	41.9242
9	5556281	5558712	hyper	0.0369825	ngDMR	14	0.21568	0.379739	0.164059	PDCD1LG2;CD274;PDCD1LG2;KIAA2026;RCL1;CD274	enhancer	41.4177
9	5839070	5839966	hyper	0.0142688	ngDMR	7	0.44529	0.521687	0.0763977	ERMP1	enhancer	45.1775
9	6955287	6955736	hyper	0.0144375	gDMR	5	0.168185	0.338069	0.169884	RP11-403H13.1;KDM4C	enhancer	40.8121
9	7052225	7053292	hyper	0.011742	ngDMR	7	0.312411	0.522258	0.209847	KDM4C;SNRPEP2	enhancer	39.619
9	7211880	7212450	hyper	0.0471438	gDMR	4	0.290645	0.567207	0.276563	KDM4C	intergenic	38.7955
9	8921874	8922496	hyper	0.0308774	gDMR	3	0.258489	0.637467	0.378979	NA	gene_body	42.6263
9	9331154	9331856	hyper	0.0188033	gDMR	7	0.397472	0.643735	0.246263	NA	gene_body	43.2771
9	10020160	10020387	hypo	0.0117956	gDMR	3	0.932607	0.706069	0.226538	PTPRD	gene_body	27.4747
9	11028268	11029718	hypo	0.00255683	gDMR	3	0.715926	0.581859	0.134068	PTPRD	intergenic	35.798
9	11334653	11336630	hyper	0.0076319	gDMR	5	0.377325	0.597763	0.220438	PTPRD	intergenic	42.9394
9	12076424	12077039	hypo	0.0083718	gDMR	5	0.795466	0.681205	0.114261	TYRP1	intergenic	24.303
9	13130954	13131922	hyper	0.0232577	ngDMR	6	0.0896997	0.493217	0.403518	MPDZ	gene_body	41.1061
9	13877988	13879710	hyper	0.0141082	ngDMR	7	0.331337	0.561193	0.229856	LINC00583	enhancer	40.6753
9	14281200	14282110	hyper	0.0261438	ngDMR	3	0.039842	0.23302	0.193178	NFIB	gene_body	46.1212
9	14768492	14769426	hyper	0.0191515	gDMR	9	0.260063	0.339261	0.0791976	FREM1;CER1;ZDHHC21	enhancer	41.7677
9	14777692	14778428	hyper	0.0395811	gDMR	5	0.28452	0.608605	0.324086	CER1	gene_body	39.4364
9	16345539	16346176	hyper	0.0248946	gDMR	7	0.228953	0.556438	0.327484	C9orf92	enhancer	42.9957
9	18361547	18364118	hyper	0.0349406	ngDMR	10	0.313013	0.570926	0.257912	ADAMTSL1;RP11-570H19.2	enhancer	45.4303
9	18819480	18820234	hyper	0.0358387	gDMR	4	0.389312	0.684097	0.294785	FAM154A	gene_body	41.5
9	18910711	18911272	hyper	0.0226359	ngDMR	6	0.357406	0.442533	0.0851276	FAM154A	enhancer	45.8737
9	19173954	19175184	hyper	0.0430814	ngDMR	9	0.270488	0.378702	0.108214	HAUS6;RPS6;RP11-513M16.8;RP11-513M16.7;DENND4C;SCARNA8;PLIN2	enhancer	36.8552
9	19978224	19979258	hyper	0.0281488	gDMR	3	0.274038	0.582861	0.308823	SLC24A2	intergenic	41.8081
9	21381748	21382730	hyper	0.018236	gDMR	4	0.245118	0.408843	0.163725	IFNA2;IFNA13	enhancer	41
9	21777584	21779111	hyper	0.042303	gDMR	5	0.100957	0.34482	0.243864	MTAP;RN7SL151P	enhancer	43.2242
9	22238660	22242200	hyper	0.0291949	gDMR	13	0.403055	0.423412	0.0203576	UBA52P6;RP11-408N14.1;DMRTA1;CDKN2B	enhancer	37.1585
9	23494447	23494916	hyper	0.0478985	ngDMR	3	0.353214	0.58681	0.233596	ELAVL2	intergenic	41.0404
9	24620509	24621767	hyper	0.0401526	ngDMR	6	0.192681	0.431606	0.238925	IZUMO3	enhancer	41.9747
9	25273928	25274218	hyper	0.027332	ngDMR	4	0.520137	0.769587	0.249451	TUSC1	intergenic	46.0758
9	25608056	25608958	hyper	0.0414906	gDMR	5	0.38064	0.573154	0.192513	TUSC1	enhancer	41.1939
9	25779460	25780906	hyper	0.00631464	gDMR	6	0.231731	0.550715	0.318984	TUSC1	intergenic	40.8232
9	27867422	27868482	hyper	0.048117	gDMR	5	0.399336	0.656211	0.256875	C9orf72	intergenic	46.3879
9	28402854	28403856	hyper	0.0461669	gDMR	6	0.32934	0.631237	0.301897	LINGO2	gene_body	39.6162
9	31471298	31472051	hyper	0.000125535	gDMR	4	0.565099	0.733261	0.168162	ACO1	enhancer	40.8712
9	31836994	31837864	hyper	0.0463457	ngDMR	4	0.272793	0.601522	0.32873	ACO1	intergenic	42.0455
9	32352122	32353815	hyper	0.0221377	gDMR	7	0.350399	0.653872	0.303473	ACO1	intergenic	40.1299
9	33286938	33288106	hyper	0.035931	ngDMR	12	0.319201	0.530073	0.210872	ANXA2P2;CHMP5;DDX58;B4GALT1;BAG1;RP11-537H15.3;AQP3;NFX1;TOPORS;SMU1;SPINK4	enhancer	47.803
9	36717068	36717760	hyper	0.0371918	ngDMR	4	0.373994	0.653007	0.279013	MELK	intergenic	42.7727
9	37142978	37143368	hyper	0.0308622	ngDMR	4	0.46494	0.657686	0.192746	PAX5;ZCCHC7	enhancer	39.4773
9	39120559	39120686	hypo	0.00105244	gDMR	5	0.959047	0.719768	0.23928	CNTNAP3	gene_body	39.3394
9	39465414	39465782	hypo	0.0180593	ngDMR	10	0.957782	0.704243	0.253538	SPATA31A1	intergenic	19.2697
9	39485073	39485219	hypo	0.0358554	ngDMR	9	0.87378	0.663737	0.210043	SPATA31A1	intergenic	18.4512
9	40351260	40351978	hypo	0.00070718	ngDMR	8	0.823357	0.556333	0.267025	AL353791.1	intergenic	37.1591
9	40644242	40651077	hypo	0.0083718	gDMR	28	0.855272	0.730217	0.125055	SPATA31A3	intergenic	11.711
9	40669048	40670674	hypo	0.0155942	ngDMR	22	0.781944	0.555993	0.225951	SPATA31A3	intergenic	13.4711
9	40760140	40760370	hypo	0.00320505	gDMR	10	0.955429	0.770142	0.185287	SPATA31A3	intergenic	20.497
9	42283546	42285581	hypo	0.0219701	ngDMR	10	0.721065	0.631999	0.089066	ANKRD20A2	intergenic	14.6455
9	42435211	42437015	hypo	0.020546	ngDMR	15	0.895853	0.745298	0.150554	RP11-146D12.2	gene_body	19.3879
9	42450930	42451738	hypo	0.0180681	ngDMR	6	0.717589	0.607319	0.110269	RP11-146D12.2	gene_body	25.601
9	43423886	43424574	hypo	0.035931	gDMR	12	0.911138	0.687633	0.223505	SPATA31A6	intergenic	10.053
9	43595163	43595254	hypo	0.0342206	gDMR	4	0.799132	0.617536	0.181596	SPATA31A6	intergenic	28.3939
9	43670138	43672246	hypo	0.000170824	gDMR	5	0.767252	0.594408	0.172843	CNTNAP3B	intergenic	22.9879
9	43739358	43740234	hypo	3.37139e-05	gDMR	5	0.875154	0.567088	0.308065	CNTNAP3B	gene_body	29.4606
9	45712927	45714684	hypo	0.00652539	gDMR	3	0.699982	0.588472	0.11151	FAM27A	intergenic	50.8081
9	45990946	45997060	hypo	0.025694	ngDMR	18	0.586271	0.461941	0.124331	FAM27E2	intergenic	10.2138
9	46767236	46767679	hypo	0.0243086	ngDMR	11	0.887663	0.727913	0.159749	FAM27D1	intergenic	26.4435
9	47195410	47197752	hyper	0.0450441	ngDMR	19	0.326528	0.46573	0.139202	AL953854.2	enhancer	44.8501
9	66667238	66676181	hypo	0.000508445	ngDMR	26	0.515197	0.457475	0.0577218	NA	intergenic	24.1737
9	69478620	69479223	hyper	0.0261438	ngDMR	3	0.57033	0.708248	0.137919	ANKRD20A4	intergenic	45.596
9	70578648	70578906	hypo	0.0252335	ngDMR	5	0.850522	0.716917	0.133606	AL591479.1	intergenic	22.7758
9	70624707	70624814	hypo	0.0194886	ngDMR	5	0.89729	0.73027	0.16702	AL591479.1	intergenic	34.2303
9	71122270	71122906	hyper	0.0472925	gDMR	4	0.294494	0.4021	0.107606	RP11-88I18.3;RP11-274B18.4;TMEM252;PGM5	enhancer	41.2197
9	71155616	71156742	hyper	0.0317861	ngDMR	10	0.130165	0.292662	0.162497	TMEM252;RP11-274B18.4	enhancer	43.4212
9	71595288	71596097	hyper	0.00514391	ngDMR	3	0.332333	0.424566	0.0922335	PRKACG;PIP5K1B	enhancer	42.7879
9	72420522	72421990	hyper	0.0229617	ngDMR	9	0.174587	0.317647	0.143059	C9orf135	enhancer	47.1616
9	72668204	72669816	hyper	0.00132733	gDMR	7	0.151374	0.259048	0.107674	MAMDC2;SMC5;MAMDC2-AS1	enhancer	41.4459
9	72811978	72812820	hyper	0.0381763	ngDMR	6	0.327103	0.621329	0.294226	SMC5	gene_body	41.298
9	74189086	74190292	hyper	0.0425966	gDMR	5	0.323237	0.610031	0.286794	TRPM3	intergenic	42.2424
9	74248964	74249130	hypo	0.0434664	gDMR	5	0.941939	0.747615	0.194323	TMEM2	intergenic	35.1576
9	75637926	75638941	hyper	0.00637432	ngDMR	9	0.0368916	0.120682	0.0837908	ALDH1A1	enhancer	42.2896
9	75757600	75757724	hypo	0.00257432	gDMR	4	0.973097	0.623013	0.350084	ANXA1	enhancer	35.3485
9	76971337	76971407	hypo	0.042303	gDMR	6	0.956743	0.758693	0.19805	RORB	intergenic	37.5404
9	77131274	77132462	hyper	0.0368424	ngDMR	5	0.278849	0.578017	0.299168	RORB	gene_body	40.7091
9	77443258	77443658	hyper	0.0177925	gDMR	3	0.242973	0.429035	0.186062	TRPM6	gene_body	38.3131
9	77853156	77854437	hyper	0.00689408	gDMR	16	0.230023	0.300073	0.07005	OSTF1	enhancer	48.1856
9	78550290	78551224	hyper	0.0452696	ngDMR	5	0.219075	0.432952	0.213878	PCSK5	enhancer	42.8242
9	81124973	81125716	hyper	0.0257122	gDMR	5	0.272091	0.662937	0.390846	PSAT1	intergenic	38.8788
9	81619454	81619583	hypo	0.0349703	gDMR	9	0.97523	0.760763	0.214467	TLE4	intergenic	33.0606
9	81971889	81973266	hyper	0.044539	ngDMR	16	0.231114	0.514804	0.28369	CHCHD2P9	enhancer	43.8674
9	82174358	82175528	hyper	0.0465869	ngDMR	4	0.185353	0.336706	0.151352	TLE4	enhancer	44.9621
9	83548491	83550224	hyper	0.0485141	gDMR	7	0.352282	0.650805	0.298523	TLE1	intergenic	39.329
9	84650906	84654776	hyper	0.035576	ngDMR	16	0.307826	0.591422	0.283597	SPATA31D1	intergenic	39.9602
9	84980540	84982656	hyper	0.00397676	ngDMR	9	0.26552	0.573628	0.308108	SPATA31D1	intergenic	42.9327
9	85502530	85503078	hypo	0.0221183	gDMR	6	0.765355	0.637418	0.127937	RASEF	intergenic	34.7475
9	86986242	86987597	hyper	0.0414703	gDMR	15	0.152308	0.378096	0.225789	SLC28A3	enhancer	45.0444
9	87097986	87098262	hypo	0.044221	gDMR	2	0.8419	0.614429	0.227471	SLC28A3	enhancer	30.5455
9	87312447	87312976	hyper	0.0117348	ngDMR	4	0.163312	0.26347	0.100158	NTRK2	enhancer	45.6667
9	89951436	89953120	hyper	0.0176826	ngDMR	30	0.0486487	0.09827	0.0496213	DAPK1	enhancer	40.2182
9	90215834	90216474	hyper	0.00793737	ngDMR	5	0.35852	0.436667	0.0781469	DAPK1-IT1;CTSL;DAPK1	enhancer	47.6727
9	90779439	90779974	hyper	0.0138751	gDMR	3	0.136315	0.253303	0.116988	CDK20	intergenic	36.0707
9	93959200	93960915	hyper	0.0135108	ngDMR	15	0.110465	0.19554	0.0850755	RP11-305L7.7;LINC00475;MTND4P15;NFIL3;RP11-305L7.5;SYK;LINC00484	enhancer	47.198
9	94060076	94061220	hyper	0.0423774	ngDMR	6	0.333834	0.555233	0.2214	RP11-305L7.7;NFIL3;AUH;LINC00484	enhancer	44.3636
9	94662762	94663315	hyper	0.0490379	ngDMR	11	0.423429	0.631324	0.207895	ROR2;SPTLC1;CENPP	enhancer	53.8871
9	94754204	94754372	hyper	0.0281488	ngDMR	4	0.553698	0.801952	0.248254	ROR2;SPTLC1	enhancer	44.6136
9	94860275	94860964	hyper	0.00504501	gDMR	26	0.331607	0.598161	0.266553	FGD3;SPTLC1;ROR2	enhancer	44.9184
9	95057631	95058886	hyper	0.0224942	ngDMR	8	0.172862	0.307083	0.134221	CENPP;IARS;SNORA84;NOL8;SPTLC1;OGN;IPPK	enhancer	44.1098
9	95115012	95115640	hyper	0.000667886	ngDMR	5	0.237435	0.33024	0.0928045	NOL8;OMD;OGN;CENPP	enhancer	39.6061
9	95352150	95353298	hyper	0.0140549	ngDMR	7	0.168372	0.236343	0.0679714	CENPP;PHF2	enhancer	47.9351
9	96299174	96299370	hyper	0.00752241	ngDMR	4	0.342933	0.530721	0.187789	PHF2	gene_body	43.5379
9	97161106	97161584	hypo	0.0001805	gDMR	8	0.83237	0.650715	0.181654	HIATL1	gene_body	18.7765
9	97186552	97186973	hypo	0.000879265	gDMR	4	0.960396	0.653066	0.30733	HIATL1	gene_body	29.6591
9	97316492	97317154	hyper	0.0456297	ngDMR	27	0.161418	0.435926	0.274508	NUTM2F;FBP2	enhancer	52.3928
9	97523042	97523280	hyper	0.0487136	ngDMR	4	0.574799	0.833167	0.258368	ZNF169;FBP1;MIR2278;C9orf3	enhancer	45.0833
9	97627249	97630568	hyper	0.0367729	ngDMR	28	0.0764206	0.310524	0.234103	RP11-49O14.2;RP11-49O14.3;C9orf3	enhancer	48.0812
9	99716746	99717050	hypo	0.0498216	gDMR	6	0.898903	0.69913	0.199773	NUTM2G	gene_body	39.0859
9	99736684	99736870	hypo	0.00514391	ngDMR	4	0.897625	0.650686	0.246939	HIATL2	enhancer	25.4167
9	99979535	99979680	hypo	0.00902022	gDMR	8	0.947426	0.749158	0.198269	CCDC180	intergenic	35.3826
9	102130506	102131298	hyper	0.0483767	gDMR	27	0.0393577	0.0725858	0.0332281	NAMA	enhancer	41.5589
9	103582724	103583886	hyper	0.0225928	gDMR	6	0.254177	0.443824	0.189646	LPPR1	intergenic	39.1465
9	104311824	104312002	hyper	0.0445655	ngDMR	5	0.443269	0.743898	0.30063	RNF20	gene_body	43.303
9	108328436	108328963	hypo	0.0188206	gDMR	3	0.961794	0.709275	0.252519	FKTN	gene_body	31.6162
9	109535398	109537789	hyper	0.0372928	ngDMR	19	0.27042	0.59176	0.32134	RNA5SP292	enhancer	42.0845
9	110463104	110463527	hyper	0.014819	gDMR	5	0.157361	0.244439	0.0870778	AL162389.1	enhancer	43.9515
9	110483958	110484334	hyper	0.0358554	ngDMR	3	0.10429	0.327273	0.222983	AL162389.1	enhancer	41.2424
9	111263840	111264382	hypo	0.0225505	ngDMR	11	0.730315	0.682258	0.0480565	ACTL7B	intergenic	34.9366
9	112578770	112581004	hyper	0.017395	gDMR	22	0.309776	0.374888	0.0651126	PALM2-AKAP2;PALM2	enhancer	42.7658
9	114823382	114823911	hyper	0.039321	gDMR	3	0.130415	0.265932	0.135517	RP11-4O1.2;SUSD1;GNG10	enhancer	45.3838
9	117067754	117068426	hyper	0.00970961	ngDMR	14	0.239166	0.29168	0.0525133	COL27A1;MIR455	enhancer	47.8636
9	117381100	117382326	hyper	0.00917051	gDMR	15	0.084129	0.184821	0.100692	Y_RNA	enhancer	45.2404
9	118040246	118041392	hyper	0.00752968	ngDMR	5	0.321319	0.505155	0.183837	37226	gene_body	43.5152
9	118519495	118520868	hyper	0.0316562	ngDMR	7	0.366548	0.630365	0.263816	PAPPA	intergenic	42.2814
9	119571327	119572584	hyper	0.0483767	ngDMR	8	0.237595	0.417395	0.1798	TRIM32	gene_body	39.75
9	120541154	120542092	hyper	0.0351325	gDMR	4	0.3509	0.514482	0.163583	TLR4	enhancer	40.8864
9	120718902	120720393	hyper	0.0250879	ngDMR	4	0.295242	0.475076	0.179835	TLR4	intergenic	43.697
9	122795509	122795891	hyper	0.0497162	ngDMR	7	0.30441	0.59943	0.29502	RP11-295D22.1	intergenic	43.6147
9	123990029	123990714	hyper	0.0172114	ngDMR	6	0.133014	0.359338	0.226323	RAB14	enhancer	42.798
9	124190856	124192149	hyper	0.0111442	ngDMR	11	0.318337	0.649538	0.331201	STOM	intergenic	21.168
9	126875352	126876178	hyper	0.0209138	ngDMR	5	0.355714	0.472433	0.116719	LHX2	enhancer	37.3576
9	128195946	128196539	hyper	0.0148791	ngDMR	12	0.155147	0.191496	0.0363497	GAPVD1	enhancer	45.2222
9	128525090	128526904	hyper	0.0458872	ngDMR	14	0.242874	0.423669	0.180795	PBX3	enhancer	44.5281
9	129244465	129244994	hyper	0.0362904	ngDMR	23	0.521655	0.673848	0.152193	RP11-205K6.1;SNORD116;MVB12B	enhancer	56.249
9	129601992	129602849	hyper	0.00336544	ngDMR	11	0.348595	0.507915	0.159321	ZBTB34	enhancer	44.6364
9	130348560	130349944	hypo	0.0425692	gDMR	18	0.543867	0.43679	0.107077	RPL12;URM1;ZNF79;PTRH1;TTC16;STXBP1;FPGS;ENG;SNORA65;PIP5KL1;ST6GALNAC4	enhancer	43.3535
9	130439821	130440057	hypo	0.0153522	ngDMR	14	0.930111	0.704811	0.2253	STXBP1;TTC16;MIR3911	enhancer	32.6948
9	130666464	130668176	hyper	0.045437	ngDMR	25	0.0461072	0.100941	0.0548334	RP11-203J24.9;ANGPTL2;ST6GALNAC6;AK1;FAM102A;PIP5KL1;ST6GALNAC4	enhancer	52.0315
9	132338446	132338616	hypo	0.0379304	ngDMR	2	0.870187	0.782688	0.0874989	NTMT1;DOLK;NUP188;C9orf50;TOR1B;GPR107;SET;PKN3	enhancer	38.2879
9	132545498	132546573	hyper	0.0136029	ngDMR	15	0.267493	0.317894	0.0504008	C9orf50;NTMT1;C9orf78;USP20;TOR1A;UBE2V1P4;PRRX2;RP11-483H20.4;PTGES;ASB6	enhancer	39.697
9	132940730	132941032	hyper	0.0117956	ngDMR	9	0.457875	0.690683	0.232808	NCS1	enhancer	43.8013
9	133326420	133327578	hyper	0.0476536	ngDMR	27	0.309705	0.35265	0.0429454	RP11-544A12.4;TOR1B;ASS1;FUBP3;EXOSC2;NUP214;RP11-544A12.8	enhancer	53.6465
9	133933176	133933592	hyper	0.0332727	gDMR	6	0.164398	0.216794	0.0523964	LAMC3;AIF1L;SNORA31	enhancer	46
9	134189594	134189683	hypo	0.0394233	gDMR	6	0.95164	0.831183	0.120457	PPAPDC3	enhancer	35.8434
9	136547848	136547943	hypo	0.00283426	ngDMR	4	0.906481	0.744812	0.161669	DBH	enhancer	18.0455
9	136957748	136958532	hyper	0.0284987	gDMR	10	0.329084	0.508582	0.179498	BRD3	intergenic	23.2303
9	137040144	137040854	hyper	0.0399265	ngDMR	20	0.391376	0.560221	0.168845	SARDH;WDR5;RXRA;LL09NC01-139C3.1	enhancer	35.3955
9	137164208	137164522	hyper	0.0491443	ngDMR	10	0.4065	0.633554	0.227054	RXRA	enhancer	47.7394
9	137231091	137231194	hyper	0.0117174	ngDMR	6	0.180633	0.275991	0.095358	MIR4669;RXRA;BRD3;WDR5;LL09NC01-251B2.3	enhancer	58.803
9	138184153	138185202	hyper	0.042303	gDMR	14	0.223794	0.561271	0.337477	AL390778.1	intergenic	41.7944
9	139040050	139040706	hyper	0.0430935	ngDMR	27	0.0412076	0.169319	0.128111	LHX3	enhancer	45.7565
9	139100062	139100219	hyper	0.00075317	ngDMR	5	0.478144	0.628582	0.150438	LHX3	gene_body	22.8606
9	139524700	139525271	hyper	0.0353476	gDMR	14	0.151771	0.199379	0.0476075	INPP5E;EXD3;INPP5E;SNAPC4;QSOX2;DPH7;EXD3;ANAPC2;MAN1B1	enhancer	53.1385
9	140156619	140156916	hyper	0.0360916	ngDMR	11	0.148816	0.354265	0.205449	NELFB	gene_body	49.0854
9	140584603	140584963	hyper	0.0426011	ngDMR	6	0.424773	0.535622	0.110849	EXD3;MAN1B1;SETP5;SNHG7;EHMT1;ANAPC2;DPH7;MAN1B1;EHMT1;ANAPC2;SETP5;EXD3;DPH7;SNHG7	enhancer	43.303
10	88998	90152	hypo	0.00268681	ngDMR	5	0.713072	0.597819	0.115253	TUBB8	intergenic	21.5394
10	1168418	1169213	hyper	0.0373125	ngDMR	8	0.400516	0.700765	0.300249	WDR37	enhancer	46.5152
10	2271516	2271692	hypo	0.0373125	gDMR	8	0.911838	0.812237	0.0996004	ADARB2	intergenic	29.6629
10	2386565	2387184	hyper	0.0191597	ngDMR	3	0.386103	0.676365	0.290261	ADARB2	intergenic	43.4646
10	2422570	2423096	hyper	0.0488657	gDMR	5	0.381343	0.5812	0.199857	ADARB2	enhancer	42.6485
10	3710224	3711650	hyper	0.00101999	gDMR	30	0.146842	0.20706	0.0602175	KLF6;RP11-184A2.2;RP11-184A2.3	enhancer	44.7818
10	3823484	3823830	hypo	0.0353255	ngDMR	11	0.77804	0.570422	0.207619	KLF6;PITRM1-AS1;RP11-433J20.2;RP11-184A2.3;RP11-482E14.2	enhancer	62.4132
10	4425467	4426924	hyper	0.0252335	ngDMR	11	0.306524	0.51182	0.205297	LINC00703	enhancer	41.7879
10	4607684	4608938	hyper	0.0484463	ngDMR	12	0.32582	0.628742	0.302921	AKR1E2	intergenic	30.9722
10	5083185	5084602	hyper	0.00733168	ngDMR	14	0.30124	0.422386	0.121146	AKR1C3	enhancer	46.1039
10	5586166	5586953	hyper	0.0401102	ngDMR	7	0.0232659	0.129957	0.106691	CALML5;CALML3;RP11-116G8.5;FAM208B;NET1;RP11-336A10.2;NRBF2P5;GDI2;CALML3-AS1;ANKRD16	enhancer	49.1515
10	6460237	6460564	hyper	0.0236226	ngDMR	4	0.298507	0.441807	0.143299	DKFZP667F0711	enhancer	38.8106
10	6557318	6557968	hyper	0.0226141	ngDMR	5	0.184739	0.536346	0.351607	PRKCQ;PRKCQ-AS1	enhancer	46.0667
10	6842222	6842284	hypo	0.049324	gDMR	3	0.933249	0.820929	0.11232	PRKCQ	intergenic	29.4545
10	8058920	8059752	hyper	0.0405418	ngDMR	11	0.497573	0.734827	0.237255	GATA3	enhancer	41.7245
10	9343501	9344588	hyper	0.0111442	gDMR	6	0.332934	0.421771	0.0888371	NA	enhancer	43.7222
10	9911676	9912514	hyper	0.0332727	ngDMR	4	0.352772	0.487218	0.134446	NA	enhancer	37.3939
10	10095346	10096060	hyper	0.0178058	ngDMR	4	0.053628	0.177236	0.123608	CELF2	intergenic	38.4394
10	10367826	10368720	hyper	0.0410958	ngDMR	9	0.275074	0.581833	0.306759	CELF2	enhancer	44.5758
10	11386744	11388312	hyper	0.000830996	ngDMR	27	0.260901	0.40448	0.143579	CELF2-AS1;CELF2-AS1	enhancer	50.9742
10	12565358	12565566	hypo	0.0236696	gDMR	5	0.9614	0.895633	0.0657671	CAMK1D	gene_body	39.7939
10	12775502	12775871	hyper	0.0464514	gDMR	4	0.44916	0.7498	0.300639	OPTN	gene_body	42.0606
10	13162009	13162072	hypo	0.0492032	ngDMR	4	0.963759	0.810509	0.15325	CCDC3	gene_body	33.4924
10	13749050	13750022	hyper	0.000830996	gDMR	28	0.0100477	0.0312219	0.0211741	RP11-295P9.12;RP11-295P9.6;RNA5SP301;RP11-353M9.1;FRMD4A	enhancer	43.3669
10	14619686	14621962	hyper	0.0153509	gDMR	28	0.174322	0.291879	0.117557	OR7E115P;FAM107B	enhancer	47.8366
10	16291660	16292825	hyper	0.0476323	ngDMR	9	0.193748	0.403956	0.210208	PTER	intergenic	39.4276
10	16587001	16587500	hyper	0.0252636	ngDMR	6	0.147261	0.206301	0.0590398	C1QL3	intergenic	39.0707
10	17331851	17332758	hyper	0.0464426	ngDMR	11	0.251475	0.413692	0.162217	VIM	enhancer	41.6309
10	17569356	17570900	hyper	0.0498237	gDMR	12	0.288717	0.46199	0.173273	VIM;PRPF38AP2	enhancer	44.4419
10	17711064	17711892	hypo	0.0158086	ngDMR	11	0.820138	0.675156	0.144981	STAM	enhancer	35.0882
10	17812508	17812674	hypo	0.00438509	ngDMR	6	0.87748	0.707614	0.169867	TMEM236	gene_body	23.4899
10	20347060	20348801	hyper	0.0215154	ngDMR	4	0.296337	0.541928	0.245591	PLXDC2	enhancer	41.4318
10	20961140	20962407	hyper	0.0383458	gDMR	9	0.20908	0.472863	0.263783	C10orf113	intergenic	41.963
10	21171774	21172602	hyper	0.00210871	gDMR	5	0.262249	0.651862	0.389614	C10orf113	gene_body	45.2485
10	21290709	21292729	hyper	0.0459818	ngDMR	19	0.229446	0.487107	0.257661	NEBL;EIF4BP2;NEBL;EIF4BP2	enhancer	41.8006
10	21358892	21359256	hyper	0.0326481	gDMR	6	0.357805	0.540176	0.182371	C10orf113	enhancer	43.8131
10	22015462	22018652	hyper	0.0458707	gDMR	25	0.17845	0.391732	0.213282	MLLT10;RN7SKP219;CASC10;MIR1915	enhancer	43.6255
10	22914458	22914882	hyper	0.0468515	gDMR	6	0.11849	0.415515	0.297025	MSRB2;PIP4K2A;BMI1;COMMD3	enhancer	44.1919
10	23344536	23345473	hyper	0.0441199	gDMR	10	0.251084	0.548138	0.297054	MSRB2;OTUD1;RNA5SP304	enhancer	36.9212
10	24632324	24634190	hyper	0.0427198	ngDMR	14	0.168826	0.303907	0.135081	KIAA1217	enhancer	44.8636
10	25515882	25516535	hyper	0.00652889	ngDMR	5	0.136441	0.20667	0.0702289	GPR158	gene_body	43.1394
10	27486637	27487930	hyper	0.0277005	gDMR	17	0.24673	0.612514	0.365784	YME1L1	gene_body	41.9501
10	28256748	28258157	hypo	0.0492032	gDMR	9	0.898125	0.816725	0.0814004	ARMC4	gene_body	15.3434
10	28628274	28628960	hyper	0.0443754	gDMR	6	0.388092	0.720702	0.33261	ZNF101P1	enhancer	43.9242
10	29799394	29799641	hypo	0.0117956	gDMR	11	0.937183	0.687323	0.24986	SVIL;MIR604	enhancer	31.4711
10	29835160	29837306	hyper	0.0453934	ngDMR	12	0.243638	0.522273	0.278635	SVIL	enhancer	47.1035
10	30527755	30528732	hyper	0.0377752	ngDMR	15	0.129894	0.409796	0.279901	KIAA1462	enhancer	43.3051
10	33845663	33846224	hyper	0.0325041	gDMR	10	0.420266	0.660819	0.240553	NRP1	intergenic	43.4333
10	35408670	35409390	hyper	0.0172114	ngDMR	4	0.352557	0.45748	0.104923	MIR3611;CUL2;RP11-297A16.2;CREM	enhancer	42.2727
10	36222962	36223894	hyper	0.0291667	gDMR	9	0.183495	0.531079	0.347584	FZD8	intergenic	42.1717
10	43436311	43437034	hyper	0.0495593	ngDMR	25	0.247019	0.419352	0.172334	RET	enhancer	47.7685
10	43474608	43475254	hyper	0.0425966	ngDMR	8	0.347624	0.552818	0.205194	RET	enhancer	43.2462
10	43530759	43532010	hyper	0.0484463	ngDMR	8	0.315074	0.431835	0.116762	RET	enhancer	46.3371
10	43573935	43574726	hyper	0.00793737	ngDMR	18	0.317606	0.398477	0.0808717	RET	enhancer	54.3199
10	45586358	45586904	hyper	0.0238746	gDMR	5	0.267096	0.446979	0.179883	C10orf25	enhancer	38.7333
10	45617530	45617944	hyper	0.00596428	gDMR	4	0.301557	0.529383	0.227826	C10orf25	intergenic	34.553
10	46191510	46192130	hyper	0.0393963	ngDMR	8	0.337397	0.480799	0.143401	ZFAND4	intergenic	34.8447
10	46581045	46581114	hypo	0.0332727	ngDMR	4	0.840197	0.495224	0.344973	PTPN20A	gene_body	14.0909
10	47724860	47725488	hypo	0.00965971	ngDMR	11	0.934789	0.756982	0.177808	ANXA8L2	intergenic	27.5785
10	49228620	49229744	hypo	0.0260747	ngDMR	17	0.952256	0.767379	0.184877	FAM25C	intergenic	19.1301
10	49264128	49265228	hypo	0.00904757	ngDMR	9	0.957282	0.805806	0.151477	FAM25C	intergenic	19.8114
10	49759698	49760518	hyper	0.00322602	ngDMR	6	0.186441	0.22948	0.0430391	RP11-541M12.3;ARHGAP22;MAPK8	enhancer	47.4747
10	51634448	51635524	hypo	0.000275144	ngDMR	6	0.949302	0.721593	0.227709	PARGP1	enhancer	22.4798
10	51769666	51769764	hypo	0.0433747	gDMR	4	0.962414	0.748934	0.213479	AGAP6	gene_body	23.6212
10	52519140	52520196	hypo	0.00840593	gDMR	4	0.947557	0.802296	0.145261	ASAH2B	gene_body	23.1288
10	55929979	55930429	hypo	0.0100735	gDMR	4	0.869212	0.730851	0.13836	NA	gene_body	30.2576
10	57047205	57048700	hyper	0.013506	ngDMR	11	0.116745	0.457688	0.340943	MTRNR2L5	gene_body	41.5344
10	60040499	60043184	hyper	0.0471933	ngDMR	19	0.254748	0.496196	0.241448	CISD1;UBE2D1;TFAM	enhancer	44.2663
10	62190314	62191156	hyper	0.0136029	gDMR	5	0.329026	0.61604	0.287014	ANK3	enhancer	45.3576
10	64197362	64197878	hyper	0.0147215	gDMR	5	0.0230151	0.0713907	0.0483756	ZNF365;ZNF365	enhancer	41.3879
10	65147947	65149270	hyper	0.0326615	ngDMR	5	0.139364	0.44274	0.303376	JMJD1C;PRELID1P3;JMJD1C;PRELID1P3	enhancer	39.4424
10	65309709	65311270	hyper	0.0392321	ngDMR	4	0.446919	0.688682	0.241763	JMJD1C;REEP3;NRBF2;MRPL35P2	enhancer	46.0909
10	66961542	66962402	hyper	0.0333565	ngDMR	4	0.488028	0.672683	0.184655	NA	intergenic	36.5758
10	67983256	67984278	hyper	0.0190892	ngDMR	5	0.44081	0.655512	0.214702	LRRTM3	gene_body	42.6606
10	70384330	70384562	hypo	0.0417255	gDMR	3	0.951635	0.723992	0.227643	TET1	gene_body	28.7778
10	71766936	71767208	hyper	0.0413535	ngDMR	5	0.451325	0.72543	0.274105	H2AFY2	intergenic	46.7697
10	72318611	72319470	hyper	0.00389119	gDMR	15	0.258344	0.310021	0.0516769	PALD1;SAR1A;ADAMTS14;TYSND1;PRF1;YY1P1	enhancer	46.0606
10	72320870	72321184	hyper	0.014446	ngDMR	8	0.0553836	0.151278	0.095894	PALD1;SAR1A;ADAMTS14;TYSND1;PRF1;YY1P1	enhancer	52.3598
10	72639682	72640508	hyper	0.0356827	ngDMR	6	0.307829	0.347011	0.0391819	PCBD1;SGPL1	enhancer	47.1313
10	73003708	73004892	hyper	0.000296739	ngDMR	24	0.017623	0.0756608	0.0580378	PCBD1;UNC5B-AS1;UNC5B	enhancer	55.3649
10	73656116	73657494	hyper	0.0359495	ngDMR	12	0.371649	0.513509	0.14186	SLC29A3;DNAJB12;PSAP;RP11-472G21.2	enhancer	43.8333
10	74068314	74068668	hyper	0.0413535	ngDMR	4	0.198778	0.378747	0.179969	DDIT4;DNAJB12;RPL17P50;ECD;Y_RNA;ASCC1;PSAP;ANAPC16	enhancer	49.1364
10	74819578	74821352	hyper	0.0479077	ngDMR	7	0.222918	0.406256	0.183338	OIT3;RP11-344N10.4;P4HA1;RPL17P50	enhancer	40.2468
10	76559512	76560251	hyper	0.0395856	ngDMR	9	0.149431	0.367978	0.218547	RP11-222G7.2;KAT6B;RP11-77G23.5;RP11-77G23.2;DUPD1	enhancer	45.3737
10	77351799	77352396	hyper	0.0481968	ngDMR	22	0.238372	0.625508	0.387136	MIR606;ZNF503;ZNF503-AS2	enhancer	49.7493
10	77727465	77727614	hyper	0.0148791	ngDMR	4	0.399537	0.608091	0.208554	C10orf11	enhancer	33.6212
10	81368576	81368860	hyper	0.001571	ngDMR	6	0.12378	0.18072	0.0569403	SFTPA1	promoter	48.2626
10	81466951	81467205	hypo	0.0362904	ngDMR	5	0.872046	0.78564	0.0864054	NUTM2B	gene_body	33.2485
10	81497120	81498028	hypo	0.0213437	ngDMR	3	0.859638	0.657741	0.201896	NUTM2B	intergenic	18.4848
10	81982226	81984201	hypo	0.0122718	ngDMR	22	0.450536	0.358687	0.0918481	RP11-36D19.8;RPS12P2;RP11-40F6.1;MAT1A	enhancer	30.011
10	83498088	83498552	hypo	0.0381763	gDMR	3	0.786637	0.712044	0.0745925	NRG3	intergenic	36.798
10	85880135	85880573	hyper	0.0421108	gDMR	4	0.251571	0.451682	0.200111	GHITM	intergenic	36.1894
10	88555013	88555883	hyper	0.0450053	ngDMR	4	0.148311	0.396122	0.247812	BMPR1A;OPN4	enhancer	36.7197
10	89063854	89064078	hypo	0.0036664	ngDMR	5	0.966059	0.774499	0.19156	NUTM2D	intergenic	14.7333
10	89213121	89215229	hypo	0.0015498	ngDMR	15	0.884785	0.693678	0.191107	MINPP1	intergenic	10.5051
10	90401759	90402526	hyper	0.0475831	ngDMR	6	0.370709	0.708505	0.337796	LIPF	enhancer	40.202
10	90608062	90613794	hyper	0.0426011	gDMR	23	0.346743	0.409417	0.0626734	IFIT3;IFIT2;FAS;LIPM;STAMBPL1;LIPN;ANKRD22;PTCD2P2;IFIT3;IFIT2;STAMBPL1;ANKRD22	enhancer	45.3083
10	90833722	90834211	hyper	0.0304666	ngDMR	4	0.15217	0.438229	0.286059	ACTA2	enhancer	43.6136
10	90984398	90985624	hyper	0.0432864	ngDMR	18	0.133635	0.372766	0.239131	LIPA;ACTA2-AS1;IFIT1B;IFIT2;FAS	enhancer	41.4007
10	91041086	91044666	hyper	0.0465768	ngDMR	27	0.190484	0.461028	0.270544	LIPA;IFIT2;RP11-149I23.3;RP11-149I23.3;LIPA;IFIT1B;IFIT3;IFIT2	enhancer	42.2233
10	91054978	91056950	hyper	0.0188792	gDMR	8	0.252128	0.36482	0.112692	RP11-149I23.3;IFIT2;IFIT5;LIPA;IFIT1;FAS;IFIT1B;IFIT3	enhancer	35.6477
10	91945456	91945632	hypo	0.013177	gDMR	1	0.930066	0.743931	0.186135	KIF20B	intergenic	33.0606
10	93805810	93805930	hyper	0.0459818	ngDMR	6	0.200049	0.490359	0.29031	BTAF1	enhancer	48.8889
10	95040728	95041420	hyper	0.0414703	gDMR	4	0.459691	0.585664	0.125973	PDE6C;XRCC6P1	enhancer	41.3485
10	95502410	95503124	hyper	0.0428654	ngDMR	7	0.0413643	0.179207	0.137842	FRA10AC1	enhancer	41.3247
10	97093016	97094772	hyper	0.0194149	gDMR	23	0.173889	0.461166	0.287277	SORBS1;PDLIM1	enhancer	45.8353
10	97476004	97476708	hyper	0.0452696	gDMR	7	0.3313	0.434666	0.103366	ENTPD1	enhancer	45.6364
10	97501545	97502961	hyper	0.0305929	ngDMR	10	0.115197	0.179631	0.0644343	PDLIM1;TCTN3;ENTPD1	enhancer	41.1303
10	98099827	98101372	hyper	0.0213437	gDMR	9	0.329833	0.480385	0.150552	OPALIN;OPALIN	enhancer	38.1751
10	100027499	100027642	hyper	0.013506	ngDMR	6	0.0762781	0.276834	0.200556	LOXL4;RP11-34A14.3	enhancer	53.2828
10	100068896	100069866	hyper	0.0495979	ngDMR	22	0.0959928	0.157203	0.0612102	RP11-34A14.3;LOXL4	enhancer	51.3829
10	100647466	100648390	hyper	0.0452696	ngDMR	4	0.473952	0.681282	0.207331	HPSE2	gene_body	34.0455
10	102268312	102271410	hyper	0.0393525	ngDMR	20	0.249495	0.366795	0.117299	SCD;RP11-34D15.2;NDUFB8;SEC31B	enhancer	44.2167
10	102324062	102324994	hyper	0.0304666	ngDMR	5	0.324759	0.440677	0.115918	NDUFB8	intergenic	39.4
10	102626024	102627035	hyper	0.0432864	ngDMR	26	0.143735	0.237193	0.0934571	FAM178A	enhancer	36.9114
10	102800848	102801762	hyper	0.0083718	gDMR	9	0.250135	0.379702	0.129567	RP11-108L7.15;PDZD7;SFXN3	enhancer	42.7475
10	104143370	104144117	hyper	0.0244252	ngDMR	6	0.27257	0.434143	0.161573	NFKB2	enhancer	47.697
10	104305853	104307238	hyper	0.0196313	ngDMR	15	0.233213	0.419317	0.186104	SUFU	enhancer	44.8444
10	104433318	104435044	hyper	0.0272982	ngDMR	26	0.0281405	0.115397	0.0872567	ARL3;SFXN2;CNNM2	enhancer	44.1795
10	104435236	104436610	hyper	0.0438422	ngDMR	20	0.0662712	0.271938	0.205667	ARL3;SFXN2;CNNM2	enhancer	42.6636
10	105000712	105002487	hyper	0.00755147	ngDMR	20	0.193758	0.402707	0.208949	SFXN2;CNNM2;ARL3;NT5C2;INA;RNU11-3P;CALHM2;ST13P13;PFN1P11;CYP17A1;AS3MT;PTGES3P4	enhancer	43.8379
10	111555219	111557726	hypo	0.00461684	gDMR	13	0.779853	0.724911	0.0549416	XPNPEP1	intergenic	27.31
10	111960276	111960918	hyper	0.0289882	ngDMR	4	0.16316	0.369904	0.206744	MXI1	enhancer	46.4924
10	113026442	113028303	hyper	0.0431275	gDMR	9	0.258853	0.384959	0.126105	ADRA2A	enhancer	41.2189
10	114714356	114716642	hyper	0.0492941	ngDMR	27	0.196664	0.364936	0.168272	RP11-25C19.3;VTI1A;TCF7L2;ZDHHC6	enhancer	48.0954
10	114852841	114854594	hyper	0.0316586	ngDMR	18	0.238815	0.454931	0.216116	VTI1A;ZDHHC6;TCF7L2	enhancer	44.6684
10	116407892	116409606	hyper	0.0486206	gDMR	26	0.202006	0.501204	0.299198	RP11-317F20.2;FAM160B1;PPIAP19;ABLIM1;RP11-317F20.2;PPIAP19;ABLIM1	enhancer	40.8963
10	119522116	119522535	hyper	0.0379725	ngDMR	4	0.276363	0.336785	0.0604218	EMX2	intergenic	49.0985
10	120206768	120207775	hyper	0.045915	gDMR	13	0.228864	0.450427	0.221563	FAM204A	intergenic	44.9953
10	120568954	120569292	hyper	0.0248946	ngDMR	3	0.465038	0.513271	0.0482334	CACUL1	enhancer	45.596
10	121446006	121447192	hyper	0.0461669	ngDMR	26	0.0283976	0.129832	0.101434	BAG3;INPP5F;SEC23IP;TIAL1	enhancer	43.697
10	123081130	123082181	hyper	0.0305908	gDMR	5	0.310552	0.589545	0.278993	WDR11;NSMCE4A	enhancer	44.2061
10	123422545	123422751	hyper	0.0306688	ngDMR	5	0.480806	0.584026	0.10322	RP11-62L18.3;RP11-78A18.2;RPS15AP5	enhancer	50.0061
10	124353011	124353257	hypo	0.0180561	ngDMR	4	0.860336	0.730031	0.130304	DMBT1	enhancer	26.8182
10	125185253	125185577	hyper	0.00121406	ngDMR	4	0.256164	0.665124	0.408961	GPR26	intergenic	41.9545
10	125519066	125519736	hyper	0.0486684	ngDMR	10	0.424728	0.628602	0.203874	CPXM2;GPR26	enhancer	43.8242
10	126835518	126836394	hyper	0.020546	ngDMR	13	0.058453	0.111423	0.0529695	MIR4296;FAM53B;CTBP2	enhancer	49.9044
10	128810482	128811902	hyper	0.0287466	ngDMR	31	0.195479	0.33804	0.142561	RP11-223P11.3;RP11-223P11.2;DOCK1	enhancer	50.9384
10	129355006	129356091	hyper	0.00158211	gDMR	13	0.0689746	0.11743	0.0484551	NPS	enhancer	39.7646
10	129652050	129652805	hyper	0.000850996	gDMR	14	0.235891	0.269636	0.0337447	CLRN3	enhancer	49.1558
10	132244942	132246090	hyper	0.0282742	ngDMR	8	0.175595	0.533269	0.357674	GLRX3	intergenic	46.0682
10	133024589	133025330	hyper	0.0294491	ngDMR	16	0.373423	0.67358	0.300157	TCERG1L	gene_body	46.8636
10	133048953	133049838	hyper	0.0445529	gDMR	19	0.304048	0.411824	0.107776	TCERG1L	enhancer	44.2903
10	134352928	134354468	hyper	0.0241952	gDMR	30	0.224444	0.284672	0.0602277	JAKMIP3;PAOX;NKX6-2;INPP5A	enhancer	49.1475
10	134388664	134389881	hyper	0.00669189	ngDMR	29	0.123888	0.132144	0.00825575	TUBGCP2;DPYSL4;INPP5A;JAKMIP3;PWWP2B	enhancer	50.5559
10	134404156	134405486	hyper	0.0458707	gDMR	35	0.441453	0.557186	0.115733	INPP5A	enhancer	43.3039
11	795344	795473	hyper	0.042303	ngDMR	8	0.0345216	0.206154	0.171633	SLC25A22;EPS8L2;AP006621.8;TMEM80	enhancer	40.1856
11	845348	845466	hyper	0.0316562	gDMR	7	0.304627	0.436859	0.132232	SLC25A22;SNORA52;CEND1;RPLP2;AP2A2;PHRF1;BRSK2;RP13-317D12.3;POLR2L;TSPAN4;RP11-1391J7.1;CHID1;B4GALNT4;PSMD13;RIC8A;TMEM80;DEAF1;RP11-754B17.1;BET1L;CD151	enhancer	62.5887
11	1049232	1050046	hyper	0.0395473	ngDMR	20	0.133066	0.267579	0.134513	MUC6	enhancer	52.247
11	1144670	1145782	hyper	0.00475771	gDMR	26	0.212034	0.26282	0.0507861	MUC5AC	enhancer	46.8508
11	1266192	1266376	hypo	0.0184452	gDMR	7	0.963279	0.761882	0.201397	MUC5B	gene_body	29.1299
11	1269765	1270147	hypo	0.0458707	ngDMR	10	0.959608	0.842809	0.116799	MUC5B	gene_body	36.2152
11	2121772	2121910	hyper	0.0217068	ngDMR	6	0.147426	0.28177	0.134344	IGF2;IGF2-AS;MIR483;AC132217.4	enhancer	47.7374
11	2216142	2216819	hyper	0.00514391	ngDMR	13	0.126353	0.195847	0.0694943	MIR4686	enhancer	49.8392
11	2449253	2449774	hyper	0.0348294	gDMR	5	0.263008	0.298808	0.0358002	TSSC4;TSSC2;TNNT3;H19;OSBPL5;TRPM5	enhancer	54.4545
11	3670327	3671370	hyper	0.018513	gDMR	19	0.303931	0.56136	0.25743	ART1	gene_body	39.5327
11	4288192	4289108	hypo	0.0258891	gDMR	5	0.696868	0.556615	0.140253	OR52B4	intergenic	25.8909
11	4529497	4530551	hyper	0.0113183	gDMR	3	0.346981	0.562883	0.215902	OR52K1	enhancer	45.0505
11	8831846	8832708	hyper	0.00448346	ngDMR	29	0.0105045	0.0712138	0.0607093	RNA5SP330;ST5;AKIP1;TMEM9B-AS1;TMEM9B;SCUBE2;RP11-318C2.1;RP11-152H18.3;TRIM66;RP11-152H18.4;RPL27A	enhancer	49.9415
11	9114792	9115282	hyper	0.044268	gDMR	5	0.305272	0.418105	0.112833	KRT8P41;SCUBE2;MIR5691	enhancer	49.8182
11	9340106	9341288	hyper	0.0445529	gDMR	15	0.160782	0.341772	0.18099	IPO7;TMEM41B;DENND5A;SCUBE2;TMEM41B;DENND5A;ST5;CTD-2371O3.2;IPO7	enhancer	42.4788
11	9527870	9528667	hyper	0.0190766	gDMR	4	0.243016	0.324966	0.0819508	ZNF143;RPL27A;snoU13;WEE1	enhancer	37.5455
11	10680730	10681728	hyper	0.0288998	ngDMR	13	0.142161	0.231545	0.0893845	MTRNR2L8;LYVE1;CTR9;MRVI1;MRVI1-AS1;ADM	enhancer	45.9627
11	10894823	10894886	hypo	0.0148343	gDMR	5	0.968165	0.775077	0.193088	ZBED5	intergenic	36.2727
11	11534588	11535836	hyper	0.0488915	gDMR	4	0.229134	0.489768	0.260634	GALNT18;RP11-483L5.1;GALNT18;RP11-483L5.1;GALNT18;RP11-483L5.1	enhancer	44.6288
11	11870536	11871550	hyper	0.0289882	gDMR	6	0.453632	0.456528	0.00289639	CTD-2381F24.1;USP47	enhancer	46.8232
11	13793927	13794986	hyper	0.0481968	ngDMR	7	0.0719776	0.311457	0.239479	RP11-23B7.4	enhancer	42.9091
11	17014468	17014982	hyper	0.0383458	ngDMR	3	0.327807	0.638585	0.310778	RPS13;SNORD14B;PLEKHA7;OR7E14P	enhancer	38.3838
11	17735026	17736366	hyper	0.0291667	ngDMR	12	0.47738	0.621647	0.144267	MYOD1	enhancer	45.1212
11	18874678	18875775	hyper	0.0104865	gDMR	5	0.278173	0.378512	0.100339	PTPN5	intergenic	41.8242
11	20034894	20035965	hyper	0.02135	gDMR	8	0.0628547	0.261342	0.198487	NAV2;NAV2-AS3	enhancer	41.1932
11	20934180	20934980	hyper	0.0379725	ngDMR	5	0.152433	0.192676	0.0402431	NELL1	enhancer	42.2182
11	22977680	22980164	hyper	0.0223409	gDMR	6	0.216548	0.430353	0.213805	CCDC179	enhancer	44.9747
11	25896113	25897164	hyper	0.0464261	ngDMR	5	0.419583	0.660536	0.240953	ANO3	intergenic	42.4121
11	27143090	27143486	hyper	0.0373623	ngDMR	4	0.213812	0.599898	0.386086	BBOX1	gene_body	41.4167
11	28311704	28312702	hyper	0.00397777	gDMR	4	0.444734	0.702998	0.258264	KIF18A	gene_body	36.9545
11	28828999	28831808	hyper	0.0348292	ngDMR	7	0.232646	0.553986	0.32134	RP11-115J23.1	enhancer	43.671
11	28856000	28858643	hyper	0.027985	gDMR	11	0.178187	0.44361	0.265423	RP11-115J23.1	enhancer	41.4215
11	32089906	32091498	hyper	0.00939125	gDMR	19	0.387093	0.455736	0.068643	PAX6	enhancer	43.4338
11	33412745	33413002	hyper	0.0373515	ngDMR	4	0.513352	0.745283	0.231931	HIPK3	intergenic	46.553
[truncated: 1,114 more rows]
