# Supplementary material for: DNA methylation changes during acute COVID-19 are associated with long-term transcriptional dysregulation in patients’ airway epithelial cells
Source: EMBO Mol Med. 2025 Mar 21;17(5):923–37. doi: 10.1038/s44321-025-00215-5 (PMC12081608; doi:10.1038/s44321-025-00215-5)
Supplement: Supplementary file 16 — Dataset EV3 [file 44321_2025_215_MOESM16_ESM.xlsx]

## Sheet: Dataset_EV3
Dataset EV3: Spearman correlation of average methylation at the hypo DMR on chr3p21.31 with average pseudo-bulk expression of enhancer target genes in immune cells across all SARS-CoV-2 positive samples with matching scRNA-data (n=14). No correlation coefficient = gene not expressed by respective cell type.
DMR chr_start	cell type	gene	coefficient	p-value	method	alternative
3_46136899	B_cells	LIMD1	-0.58941	0.0265426	Spearman's rank correlation rho	two.sided
3_46136899	B_cells	CCR2	-0.462251	0.0960799	Spearman's rank correlation rho	two.sided
3_46136899	B_cells	CCRL2	-0.384468	0.174688	Spearman's rank correlation rho	two.sided
3_46136899	B_cells	CCDC12	-0.30989	0.28056	Spearman's rank correlation rho	two.sided
3_46136899	B_cells	CXCR6	-0.302758	0.29273	Spearman's rank correlation rho	two.sided
3_46136899	B_cells	CCR5	-0.263068	0.363513	Spearman's rank correlation rho	two.sided
3_46136899	B_cells	CCR1	-0.211124	0.468738	Spearman's rank correlation rho	two.sided
3_46136899	B_cells	FYCO1	-0.180717	0.536402	Spearman's rank correlation rho	two.sided
3_46136899	B_cells	CCR3	-0.103203	0.725522	Spearman's rank correlation rho	two.sided
3_46136899	B_cells	XCR1	-0.103203	0.725522	Spearman's rank correlation rho	two.sided
3_46136899	CD4_Tcells	CCR2	-0.693661	0.00854615	Spearman's rank correlation rho	two.sided
3_46136899	CD4_Tcells	CCRL2	-0.638673	0.0187955	Spearman's rank correlation rho	two.sided
3_46136899	CD4_Tcells	CCR3	-0.497883	0.0833742	Spearman's rank correlation rho	two.sided
3_46136899	CD4_Tcells	FYCO1	-0.406593	0.169504	Spearman's rank correlation rho	two.sided
3_46136899	CD4_Tcells	CCR1	-0.334294	0.264262	Spearman's rank correlation rho	two.sided
3_46136899	CD4_Tcells	CCR5	-0.167813	0.583689	Spearman's rank correlation rho	two.sided
3_46136899	CD4_Tcells	XCR1	-0.0771517	0.802187	Spearman's rank correlation rho	two.sided
3_46136899	CD4_Tcells	CCDC12	-0.0769231	0.80653	Spearman's rank correlation rho	two.sided
3_46136899	CD4_Tcells	LIMD1	0.0331497	0.914386	Spearman's rank correlation rho	two.sided
3_46136899	CD4_Tcells	CXCR6	0.010989	0.978311	Spearman's rank correlation rho	two.sided
3_46136899	CD8_Tcells	CCR1	-0.629987	0.0210117	Spearman's rank correlation rho	two.sided
3_46136899	CD8_Tcells	CCR2	-0.448419	0.124328	Spearman's rank correlation rho	two.sided
3_46136899	CD8_Tcells	LIMD1	-0.398367	0.177586	Spearman's rank correlation rho	two.sided
3_46136899	CD8_Tcells	CXCR6	-0.373626	0.209431	Spearman's rank correlation rho	two.sided
3_46136899	CD8_Tcells	CCR5	-0.346154	0.247007	Spearman's rank correlation rho	two.sided
3_46136899	CD8_Tcells	CCR3	-0.319537	0.287218	Spearman's rank correlation rho	two.sided
3_46136899	CD8_Tcells	XCR1	-0.314485	0.295332	Spearman's rank correlation rho	two.sided
3_46136899	CD8_Tcells	CCDC12	0.269231	0.373301	Spearman's rank correlation rho	two.sided
3_46136899	CD8_Tcells	CCRL2	-0.226079	0.457661	Spearman's rank correlation rho	two.sided
3_46136899	CD8_Tcells	FYCO1	-0.112792	0.713712	Spearman's rank correlation rho	two.sided
3_46136899	DC	LIMD1	-0.640861	0.0247359	Spearman's rank correlation rho	two.sided
3_46136899	DC	CCR1	-0.566434	0.0590341	Spearman's rank correlation rho	two.sided
3_46136899	DC	CCR2	0.419995	0.174049	Spearman's rank correlation rho	two.sided
3_46136899	DC	CCRL2	-0.370629	0.236732	Spearman's rank correlation rho	two.sided
3_46136899	DC	XCR1	-0.290281	0.36005	Spearman's rank correlation rho	two.sided
3_46136899	DC	CCR3	-0.274154	0.388524	Spearman's rank correlation rho	two.sided
3_46136899	DC	CXCR6	-0.201937	0.529093	Spearman's rank correlation rho	two.sided
3_46136899	DC	CCR5	-0.119089	0.7124	Spearman's rank correlation rho	two.sided
3_46136899	DC	FYCO1	-0.0870137	0.788012	Spearman's rank correlation rho	two.sided
3_46136899	DC	CCDC12	-0.0140105	0.96553	Spearman's rank correlation rho	two.sided
3_46136899	DNT	CCR1	-0.462707	0.129848	Spearman's rank correlation rho	two.sided
3_46136899	DNT	CCR5	0.34965	0.266004	Spearman's rank correlation rho	two.sided
3_46136899	DNT	CCR2	-0.297297	0.348017	Spearman's rank correlation rho	two.sided
3_46136899	DNT	CCRL2	-0.27293	0.390731	Spearman's rank correlation rho	two.sided
3_46136899	DNT	CCDC12	0.181818	0.572958	Spearman's rank correlation rho	two.sided
3_46136899	DNT	CCR3	0.131014	0.684849	Spearman's rank correlation rho	two.sided
3_46136899	DNT	FYCO1	0.128134	0.691472	Spearman's rank correlation rho	two.sided
3_46136899	DNT	LIMD1	-0.050758	0.875516	Spearman's rank correlation rho	two.sided
3_46136899	DNT	CXCR6	0.038529	0.90537	Spearman's rank correlation rho	two.sided
3_46136899	DNT	XCR1			Spearman's rank correlation rho	two.sided
3_46136899	MC_Basophil	LIMD1	0.459021	0.182053	Spearman's rank correlation rho	two.sided
3_46136899	MC_Basophil	CCDC12	0.396017	0.257265	Spearman's rank correlation rho	two.sided
3_46136899	MC_Basophil	FYCO1	0.33735	0.340451	Spearman's rank correlation rho	two.sided
3_46136899	MC_Basophil	CCR1	-0.0580259	0.873495	Spearman's rank correlation rho	two.sided
3_46136899	MC_Basophil	CCR5	-0.0580259	0.873495	Spearman's rank correlation rho	two.sided
3_46136899	MC_Basophil	CCR2			Spearman's rank correlation rho	two.sided
3_46136899	MC_Basophil	CCR3			Spearman's rank correlation rho	two.sided
3_46136899	MC_Basophil	CCRL2			Spearman's rank correlation rho	two.sided
3_46136899	MC_Basophil	CXCR6			Spearman's rank correlation rho	two.sided
3_46136899	MC_Basophil	XCR1			Spearman's rank correlation rho	two.sided
3_46136899	mDC	FYCO1	-0.720442	0.00365528	Spearman's rank correlation rho	two.sided
3_46136899	mDC	CCR1	-0.637975	0.0140916	Spearman's rank correlation rho	two.sided
3_46136899	mDC	LIMD1	-0.486697	0.0775854	Spearman's rank correlation rho	two.sided
3_46136899	mDC	CCR2	-0.448272	0.107929	Spearman's rank correlation rho	two.sided
3_46136899	mDC	CCRL2	-0.354236	0.214	Spearman's rank correlation rho	two.sided
3_46136899	mDC	CCR5	-0.292806	0.309664	Spearman's rank correlation rho	two.sided
3_46136899	mDC	CCDC12	-0.22296	0.443567	Spearman's rank correlation rho	two.sided
3_46136899	mDC	XCR1	0.156243	0.593757	Spearman's rank correlation rho	two.sided
3_46136899	mDC	CCR3	-0.0576994	0.844669	Spearman's rank correlation rho	two.sided
3_46136899	mDC	CXCR6	0.00360621	0.990238	Spearman's rank correlation rho	two.sided
3_46136899	moMa	CCR1	-0.56044	0.0498861	Spearman's rank correlation rho	two.sided
3_46136899	moMa	CCR2	-0.463462	0.110691	Spearman's rank correlation rho	two.sided
3_46136899	moMa	XCR1	-0.460728	0.113091	Spearman's rank correlation rho	two.sided
3_46136899	moMa	CXCR6	-0.235864	0.437882	Spearman's rank correlation rho	two.sided
3_46136899	moMa	FYCO1	-0.205168	0.501318	Spearman's rank correlation rho	two.sided
3_46136899	moMa	LIMD1	-0.192167	0.529375	Spearman's rank correlation rho	two.sided
3_46136899	moMa	CCDC12	-0.181319	0.553622	Spearman's rank correlation rho	two.sided
3_46136899	moMa	CCR5	-0.0807878	0.793042	Spearman's rank correlation rho	two.sided
3_46136899	moMa	CCRL2	-0.0604396	0.848989	Spearman's rank correlation rho	two.sided
3_46136899	moMa	CCR3			Spearman's rank correlation rho	two.sided
3_46136899	Neutrophils	XCR1	-0.480384	0.113937	Spearman's rank correlation rho	two.sided
3_46136899	Neutrophils	CCR5	-0.414289	0.180586	Spearman's rank correlation rho	two.sided
3_46136899	Neutrophils	CCDC12	0.370165	0.236254	Spearman's rank correlation rho	two.sided
3_46136899	Neutrophils	CCR3	-0.293726	0.354113	Spearman's rank correlation rho	two.sided
3_46136899	Neutrophils	CCR2	-0.27043	0.395258	Spearman's rank correlation rho	two.sided
3_46136899	Neutrophils	FYCO1	0.205278	0.522152	Spearman's rank correlation rho	two.sided
3_46136899	Neutrophils	CCRL2	-0.160839	0.619356	Spearman's rank correlation rho	two.sided
3_46136899	Neutrophils	LIMD1	0.145023	0.652929	Spearman's rank correlation rho	two.sided
3_46136899	Neutrophils	CCR1	-0.0979021	0.766288	Spearman's rank correlation rho	two.sided
3_46136899	Neutrophils	CXCR6	-0.054586	0.8662	Spearman's rank correlation rho	two.sided
3_46136899	NKT	CCR1	-0.570437	0.0527741	Spearman's rank correlation rho	two.sided
3_46136899	NKT	CXCR6	0.51049	0.0936054	Spearman's rank correlation rho	two.sided
3_46136899	NKT	CCRL2	-0.410556	0.184943	Spearman's rank correlation rho	two.sided
3_46136899	NKT	LIMD1	-0.311799	0.323838	Spearman's rank correlation rho	two.sided
3_46136899	NKT	CCR5	0.301226	0.341372	Spearman's rank correlation rho	two.sided
3_46136899	NKT	CCR2	-0.295656	0.350811	Spearman's rank correlation rho	two.sided
3_46136899	NKT	CCDC12	-0.274655	0.387623	Spearman's rank correlation rho	two.sided
3_46136899	NKT	CCR3	-0.218357	0.495367	Spearman's rank correlation rho	two.sided
3_46136899	NKT	FYCO1	-0.218315	0.49545	Spearman's rank correlation rho	two.sided
3_46136899	NKT	XCR1			Spearman's rank correlation rho	two.sided
3_46136899	nrMa	CCR1	-0.683516	0.00894266	Spearman's rank correlation rho	two.sided
3_46136899	nrMa	XCR1	-0.564671	0.0353954	Spearman's rank correlation rho	two.sided
3_46136899	nrMa	CCR5	-0.473048	0.08757	Spearman's rank correlation rho	two.sided
3_46136899	nrMa	CCR2	-0.451139	0.10542	Spearman's rank correlation rho	two.sided
3_46136899	nrMa	LIMD1	0.415385	0.141207	Spearman's rank correlation rho	two.sided
3_46136899	nrMa	FYCO1	-0.408393	0.147137	Spearman's rank correlation rho	two.sided
3_46136899	nrMa	CCR3	-0.309609	0.281392	Spearman's rank correlation rho	two.sided
3_46136899	nrMa	CCDC12	-0.292629	0.309969	Spearman's rank correlation rho	two.sided
3_46136899	nrMa	CCRL2	0.186813	0.522077	Spearman's rank correlation rho	two.sided
3_46136899	nrMa	CXCR6	-0.132618	0.651303	Spearman's rank correlation rho	two.sided
3_46136899	p_Tcells	CCRL2	-0.461782	0.0964616	Spearman's rank correlation rho	two.sided
3_46136899	p_Tcells	CCR3	-0.421927	0.132909	Spearman's rank correlation rho	two.sided
3_46136899	p_Tcells	CCR5	-0.418621	0.136295	Spearman's rank correlation rho	two.sided
3_46136899	p_Tcells	CCR1	-0.416201	0.13881	Spearman's rank correlation rho	two.sided
3_46136899	p_Tcells	CCDC12	-0.402641	0.153479	Spearman's rank correlation rho	two.sided
3_46136899	p_Tcells	FYCO1	-0.386766	0.171906	Spearman's rank correlation rho	two.sided
3_46136899	p_Tcells	CXCR6	-0.301956	0.294074	Spearman's rank correlation rho	two.sided
3_46136899	p_Tcells	LIMD1	-0.290525	0.313622	Spearman's rank correlation rho	two.sided
3_46136899	p_Tcells	CCR2	-0.199582	0.493927	Spearman's rank correlation rho	two.sided
3_46136899	p_Tcells	XCR1			Spearman's rank correlation rho	two.sided
3_46136899	Plasma_cells	CCRL2	-0.536699	0.0720026	Spearman's rank correlation rho	two.sided
3_46136899	Plasma_cells	LIMD1	-0.358304	0.252773	Spearman's rank correlation rho	two.sided
3_46136899	Plasma_cells	CCR1	-0.296324	0.349672	Spearman's rank correlation rho	two.sided
3_46136899	Plasma_cells	CXCR6	0.131014	0.684849	Spearman's rank correlation rho	two.sided
3_46136899	Plasma_cells	CCR5	0.0752579	0.816186	Spearman's rank correlation rho	two.sided
3_46136899	Plasma_cells	FYCO1	-0.0436713	0.8928	Spearman's rank correlation rho	two.sided
3_46136899	Plasma_cells	CCDC12	-0.0210158	0.948312	Spearman's rank correlation rho	two.sided
3_46136899	Plasma_cells	CCR2			Spearman's rank correlation rho	two.sided
3_46136899	Plasma_cells	CCR3			Spearman's rank correlation rho	two.sided
3_46136899	Plasma_cells	XCR1			Spearman's rank correlation rho	two.sided
3_46136899	rMa	CCR1	-0.562919	0.0360956	Spearman's rank correlation rho	two.sided
3_46136899	rMa	CCRL2	-0.496755	0.0707624	Spearman's rank correlation rho	two.sided
3_46136899	rMa	CXCR6	-0.492364	0.0736863	Spearman's rank correlation rho	two.sided
3_46136899	rMa	XCR1	-0.447214	0.108864	Spearman's rank correlation rho	two.sided
3_46136899	rMa	CCR2	-0.351689	0.217545	Spearman's rank correlation rho	two.sided
3_46136899	rMa	LIMD1	-0.283656	0.325718	Spearman's rank correlation rho	two.sided
3_46136899	rMa	FYCO1	0.172809	0.554668	Spearman's rank correlation rho	two.sided
3_46136899	rMa	CCDC12	-0.0888944	0.7625	Spearman's rank correlation rho	two.sided
3_46136899	rMa	CCR5	-0.086838	0.767855	Spearman's rank correlation rho	two.sided
3_46136899	rMa	CCR3	0.034401	0.907059	Spearman's rank correlation rho	two.sided
