# Supplementary material for: DNA methylation changes during acute COVID-19 are associated with long-term transcriptional dysregulation in patients’ airway epithelial cells
Source: EMBO Mol Med. 2025 Mar 21;17(5):923–37. doi: 10.1038/s44321-025-00215-5 (PMC12081608; doi:10.1038/s44321-025-00215-5)
Supplement: Supplementary file 17 — Dataset EV4 [file 44321_2025_215_MOESM17_ESM.xlsx]

## Sheet: Dataset_EV4
Dataset EV4: Differentially expressed hyperDMR target genes between SARS-CoV-2 infected individuals (n=14) and controls (n=10) in epithelial cells. Differential gene expression was calculated using the MAST test, adjusted for age, sex and fraction of genes detected within each cell.
p-value	avg. log2FC	% of cells expressed gene inSARS-CoV-2 pos.	% of cells expressed gene in controls	FDR-adj. p-val	cell group	gene name	comparison
0	-1.29123	0.335	0.754	0	Epithelial	SCGB1A1	SARS-CoV-2 pos. vs. controls
2.26063e-303	-0.0635581	0.301	0.54	2.72179e-300	Epithelial	STAT1	SARS-CoV-2 pos. vs. controls
1.035e-293	-0.0434488	0.343	0.666	9.9691e-291	Epithelial	MTRNR2L8	SARS-CoV-2 pos. vs. controls
8.50217e-274	0.184943	0.563	0.733	6.82441e-271	Epithelial	RARRES3	SARS-CoV-2 pos. vs. controls
2.02151e-261	-0.643493	0.256	0.724	1.3908e-258	Epithelial	CHST9	SARS-CoV-2 pos. vs. controls
2.56743e-252	-0.210599	0.004	0.246	1.5456e-249	Epithelial	LMO3	SARS-CoV-2 pos. vs. controls
1.12312e-248	-0.402375	0.241	0.655	6.00992e-246	Epithelial	ANK3	SARS-CoV-2 pos. vs. controls
1.98193e-247	-0.155569	0.359	0.685	9.54498e-245	Epithelial	ERH	SARS-CoV-2 pos. vs. controls
4.15e-247	0.0507261	0.37	0.538	1.81695e-244	Epithelial	IFI16	SARS-CoV-2 pos. vs. controls
1.65472e-238	-0.0842704	0.482	0.788	6.13008e-236	Epithelial	COX6A1	SARS-CoV-2 pos. vs. controls
2.01853e-234	0.166705	0.185	0.153	6.48083e-232	Epithelial	IFIT3	SARS-CoV-2 pos. vs. controls
2.09273e-228	-0.137749	0.341	0.64	6.29912e-226	Epithelial	RPS27L	SARS-CoV-2 pos. vs. controls
2.87791e-228	-0.25265	0.26	0.606	8.15296e-226	Epithelial	AKR1C3	SARS-CoV-2 pos. vs. controls
9.31786e-228	-0.2741	0.287	0.65	2.49305e-225	Epithelial	TNRC6B	SARS-CoV-2 pos. vs. controls
1.88388e-225	0.0488486	0.598	0.827	4.77514e-223	Epithelial	ATP1B1	SARS-CoV-2 pos. vs. controls
1.35201e-220	-0.234104	0.255	0.593	3.10062e-218	Epithelial	PDCD5	SARS-CoV-2 pos. vs. controls
1.68511e-219	-0.059806	0.422	0.7	3.68886e-217	Epithelial	SUB1	SARS-CoV-2 pos. vs. controls
1.91475e-219	-0.0107691	0.418	0.663	4.00931e-217	Epithelial	ATP6V1F	SARS-CoV-2 pos. vs. controls
5.40195e-218	-0.282752	0.253	0.606	1.08399e-215	Epithelial	CHD9	SARS-CoV-2 pos. vs. controls
5.45895e-215	-0.345964	0.24	0.607	1.05161e-212	Epithelial	CHL1	SARS-CoV-2 pos. vs. controls
8.13598e-214	-0.175395	0.337	0.65	1.50703e-211	Epithelial	ARPC1B	SARS-CoV-2 pos. vs. controls
8.82087e-212	-0.571165	0.301	0.763	1.57338e-209	Epithelial	APP	SARS-CoV-2 pos. vs. controls
2.7566e-211	0.126415	0.381	0.522	4.74136e-209	Epithelial	NDUFA11	SARS-CoV-2 pos. vs. controls
5.5918e-211	-0.275947	0.178	0.511	9.28624e-209	Epithelial	FLNB	SARS-CoV-2 pos. vs. controls
1.07516e-208	-0.286617	0.277	0.642	1.72599e-206	Epithelial	MSI2	SARS-CoV-2 pos. vs. controls
2.05894e-208	0.104067	0.162	0.165	3.19866e-206	Epithelial	IFIT1	SARS-CoV-2 pos. vs. controls
3.15753e-208	-0.44132	0.324	0.738	4.75208e-206	Epithelial	ABCA13	SARS-CoV-2 pos. vs. controls
1.01117e-207	-0.489349	0.411	0.819	1.47569e-205	Epithelial	ALCAM	SARS-CoV-2 pos. vs. controls
1.52989e-205	-0.0980909	0.283	0.548	2.16704e-203	Epithelial	DNAJC15	SARS-CoV-2 pos. vs. controls
2.41219e-205	-0.0521741	0.387	0.655	3.31918e-203	Epithelial	PSMB3	SARS-CoV-2 pos. vs. controls
4.16744e-204	-0.355719	0.269	0.661	5.5751e-202	Epithelial	ARL6IP5	SARS-CoV-2 pos. vs. controls
3.29503e-203	-0.36793	0.302	0.703	4.28889e-201	Epithelial	TSC22D1	SARS-CoV-2 pos. vs. controls
1.20778e-202	-0.290732	0.214	0.541	1.5307e-200	Epithelial	PFN2	SARS-CoV-2 pos. vs. controls
9.98232e-200	-0.204244	0.321	0.651	1.20187e-197	Epithelial	SLTM	SARS-CoV-2 pos. vs. controls
2.82695e-198	0.24765	0.113	0.011	3.32063e-196	Epithelial	TYROBP	SARS-CoV-2 pos. vs. controls
5.86138e-194	-0.483882	0.413	0.815	6.56474e-192	Epithelial	NCL	SARS-CoV-2 pos. vs. controls
1.88116e-193	-0.0394776	0.407	0.682	2.05902e-191	Epithelial	GSTK1	SARS-CoV-2 pos. vs. controls
1.40627e-192	-0.380332	0.202	0.587	1.50502e-190	Epithelial	UTRN	SARS-CoV-2 pos. vs. controls
3.06368e-191	-0.345149	0.223	0.595	3.13929e-189	Epithelial	RAD50	SARS-CoV-2 pos. vs. controls
3.94556e-191	0.0780959	0.278	0.373	3.95872e-189	Epithelial	GABRP	SARS-CoV-2 pos. vs. controls
8.2753e-191	0.123548	0.124	0.101	8.13344e-189	Epithelial	IFIT2	SARS-CoV-2 pos. vs. controls
5.60677e-190	-0.455671	0.266	0.676	5.40044e-188	Epithelial	ABHD2	SARS-CoV-2 pos. vs. controls
3.76024e-189	-0.232489	0.211	0.509	3.55085e-187	Epithelial	EMB	SARS-CoV-2 pos. vs. controls
6.48773e-188	-0.462747	0.284	0.709	6.00864e-186	Epithelial	TTC3	SARS-CoV-2 pos. vs. controls
1.07992e-185	-0.0869977	0.333	0.594	9.81303e-184	Epithelial	CEBPB	SARS-CoV-2 pos. vs. controls
1.82882e-184	0.17155	0.413	0.53	1.63104e-182	Epithelial	GPR110	SARS-CoV-2 pos. vs. controls
1.04384e-183	-0.159101	0.395	0.705	9.14022e-182	Epithelial	CHMP5	SARS-CoV-2 pos. vs. controls
2.72881e-183	-0.369229	0.376	0.751	2.34678e-181	Epithelial	CYB5A	SARS-CoV-2 pos. vs. controls
5.63329e-183	-0.18846	0.246	0.532	4.75964e-181	Epithelial	PLA2G16	SARS-CoV-2 pos. vs. controls
8.18265e-183	-0.235456	0.232	0.542	6.79442e-181	Epithelial	NFIB	SARS-CoV-2 pos. vs. controls
1.09985e-182	-0.104545	0.421	0.724	8.97773e-181	Epithelial	ACTN4	SARS-CoV-2 pos. vs. controls
1.32519e-182	-0.144241	0.241	0.504	1.06369e-180	Epithelial	NUB1	SARS-CoV-2 pos. vs. controls
6.05784e-182	-0.247767	0.219	0.538	4.78272e-180	Epithelial	CLIC6	SARS-CoV-2 pos. vs. controls
9.34212e-180	-0.220813	0.224	0.528	7.25672e-178	Epithelial	RALGAPA2	SARS-CoV-2 pos. vs. controls
1.69132e-179	-0.322486	0.28	0.65	1.29292e-177	Epithelial	CCT8	SARS-CoV-2 pos. vs. controls
2.24115e-179	-0.494486	0.379	0.762	1.68646e-177	Epithelial	MUC16	SARS-CoV-2 pos. vs. controls
1.17992e-178	-0.307137	0.25	0.606	8.74232e-177	Epithelial	CPD	SARS-CoV-2 pos. vs. controls
3.71977e-178	-0.336632	0.315	0.695	2.67379e-176	Epithelial	HNRNPAB	SARS-CoV-2 pos. vs. controls
1.34458e-176	-0.258407	0.265	0.607	9.38478e-175	Epithelial	RUNX1	SARS-CoV-2 pos. vs. controls
2.11231e-176	-0.011533	0.394	0.633	1.45327e-174	Epithelial	PRELID1	SARS-CoV-2 pos. vs. controls
3.2469e-176	-0.198321	0.229	0.521	2.20241e-174	Epithelial	ATXN10	SARS-CoV-2 pos. vs. controls
1.0549e-173	-0.178586	0.159	0.405	7.05614e-172	Epithelial	RHOBTB3	SARS-CoV-2 pos. vs. controls
1.81639e-173	-0.27279	0.239	0.575	1.19832e-171	Epithelial	SMARCA2	SARS-CoV-2 pos. vs. controls
4.28221e-173	-0.349683	0.225	0.577	2.78691e-171	Epithelial	DEGS2	SARS-CoV-2 pos. vs. controls
1.87783e-172	-0.269377	0.269	0.606	1.17629e-170	Epithelial	CCT7	SARS-CoV-2 pos. vs. controls
1.88069e-172	-0.282924	0.164	0.476	1.17629e-170	Epithelial	PLCB4	SARS-CoV-2 pos. vs. controls
3.21322e-172	-0.146144	0.255	0.53	1.98396e-170	Epithelial	CISD1	SARS-CoV-2 pos. vs. controls
9.60962e-171	-0.199754	0.35	0.678	5.85822e-169	Epithelial	APRT	SARS-CoV-2 pos. vs. controls
1.17393e-170	-0.400441	0.32	0.734	7.06708e-169	Epithelial	MATR3	SARS-CoV-2 pos. vs. controls
1.20082e-169	-0.39344	0.269	0.666	7.13971e-168	Epithelial	TRIP11	SARS-CoV-2 pos. vs. controls
1.11023e-168	-0.154994	0.243	0.512	6.5206e-167	Epithelial	PRMT1	SARS-CoV-2 pos. vs. controls
1.27184e-168	-0.354503	0.348	0.736	7.37974e-167	Epithelial	CCPG1	SARS-CoV-2 pos. vs. controls
4.89678e-168	-0.339465	0.244	0.614	2.80749e-166	Epithelial	KMT2A	SARS-CoV-2 pos. vs. controls
1.50987e-167	-0.146985	0.345	0.642	8.55474e-166	Epithelial	SF3B5	SARS-CoV-2 pos. vs. controls
4.56969e-167	-0.299598	0.244	0.593	2.55903e-165	Epithelial	NKTR	SARS-CoV-2 pos. vs. controls
5.97524e-167	-0.209657	0.178	0.453	3.30768e-165	Epithelial	IQGAP2	SARS-CoV-2 pos. vs. controls
1.16255e-166	-0.241966	0.312	0.655	6.36233e-165	Epithelial	PRPF40A	SARS-CoV-2 pos. vs. controls
3.34989e-166	0.212543	0.366	0.428	1.81271e-164	Epithelial	NFKBIA	SARS-CoV-2 pos. vs. controls
1.20836e-165	-0.203025	0.154	0.395	6.46604e-164	Epithelial	NWD1	SARS-CoV-2 pos. vs. controls
2.76844e-165	-0.591744	0.35	0.793	1.46514e-163	Epithelial	SYNE2	SARS-CoV-2 pos. vs. controls
3.19612e-165	-0.248883	0.138	0.426	1.6731e-163	Epithelial	PCDH7	SARS-CoV-2 pos. vs. controls
1.50796e-164	-0.215159	0.327	0.663	7.80898e-163	Epithelial	ANAPC16	SARS-CoV-2 pos. vs. controls
4.19037e-164	-0.189032	0.346	0.632	2.14689e-162	Epithelial	ARL3	SARS-CoV-2 pos. vs. controls
4.67501e-164	-0.295437	0.255	0.602	2.36998e-162	Epithelial	ANAPC5	SARS-CoV-2 pos. vs. controls
8.14801e-164	-0.148751	0.375	0.679	4.08759e-162	Epithelial	PDCD6	SARS-CoV-2 pos. vs. controls
2.33672e-163	-0.182633	0.282	0.581	1.16017e-161	Epithelial	CHURC1	SARS-CoV-2 pos. vs. controls
2.78189e-163	-0.115097	0.428	0.733	1.3671e-161	Epithelial	PDLIM1	SARS-CoV-2 pos. vs. controls
4.87221e-162	-0.361216	0.243	0.611	2.37016e-160	Epithelial	PCBD1	SARS-CoV-2 pos. vs. controls
8.3886e-162	-0.297106	0.212	0.526	3.99995e-160	Epithelial	CCDC88C	SARS-CoV-2 pos. vs. controls
3.98887e-161	-0.0684752	0.281	0.504	1.88337e-159	Epithelial	CD47	SARS-CoV-2 pos. vs. controls
1.14664e-160	-0.243989	0.21	0.517	5.36137e-159	Epithelial	BDP1	SARS-CoV-2 pos. vs. controls
1.35643e-160	-0.302946	0.137	0.393	6.28133e-159	Epithelial	FOSB	SARS-CoV-2 pos. vs. controls
2.01346e-160	0.0944084	0.312	0.46	9.23506e-159	Epithelial	GLRX	SARS-CoV-2 pos. vs. controls
4.46722e-160	-0.0879568	0.363	0.622	2.02963e-158	Epithelial	SRSF3	SARS-CoV-2 pos. vs. controls
4.57882e-160	-0.249859	0.248	0.564	2.0609e-158	Epithelial	SNRNP200	SARS-CoV-2 pos. vs. controls
7.13383e-160	-0.209989	0.282	0.592	3.18116e-158	Epithelial	SNRNP70	SARS-CoV-2 pos. vs. controls
8.31206e-160	-0.0805787	0.333	0.58	3.67256e-158	Epithelial	OPTN	SARS-CoV-2 pos. vs. controls
1.5914e-159	-0.258204	0.031	0.268	6.96744e-158	Epithelial	C16orf89	SARS-CoV-2 pos. vs. controls
2.50061e-159	-0.206367	0.337	0.659	1.08495e-157	Epithelial	HDGF	SARS-CoV-2 pos. vs. controls
3.18468e-159	-0.329289	0.195	0.544	1.36941e-157	Epithelial	FARP1	SARS-CoV-2 pos. vs. controls
3.58192e-159	-0.215967	0.226	0.522	1.52659e-157	Epithelial	MECOM	SARS-CoV-2 pos. vs. controls
7.61674e-159	-0.188985	0.206	0.476	3.21774e-157	Epithelial	CCDC57	SARS-CoV-2 pos. vs. controls
9.83613e-159	-0.179094	0.063	0.283	4.1192e-157	Epithelial	VAV3	SARS-CoV-2 pos. vs. controls
3.83183e-158	-0.158505	0.282	0.562	1.57727e-156	Epithelial	GTF2H5	SARS-CoV-2 pos. vs. controls
8.86765e-158	-0.344568	0.337	0.713	3.6192e-156	Epithelial	SF3B2	SARS-CoV-2 pos. vs. controls
1.79557e-157	-0.252102	0.225	0.525	7.26678e-156	Epithelial	DGKH	SARS-CoV-2 pos. vs. controls
1.81072e-157	-0.270543	0.176	0.478	7.26704e-156	Epithelial	NUDT14	SARS-CoV-2 pos. vs. controls
8.32329e-157	-0.276251	0.301	0.661	3.31281e-155	Epithelial	XRCC6	SARS-CoV-2 pos. vs. controls
1.1631e-156	-0.356147	0.045	0.346	4.5914e-155	Epithelial	GALNT6	SARS-CoV-2 pos. vs. controls
1.21401e-156	-0.282739	0.403	0.771	4.75338e-155	Epithelial	PRRC2C	SARS-CoV-2 pos. vs. controls
1.45593e-156	-0.289985	0.144	0.454	5.65465e-155	Epithelial	TCF4	SARS-CoV-2 pos. vs. controls
1.03317e-155	-0.295666	0.27	0.622	3.98061e-154	Epithelial	EPS8	SARS-CoV-2 pos. vs. controls
1.54167e-155	-0.179088	0.198	0.446	5.89261e-154	Epithelial	SSRP1	SARS-CoV-2 pos. vs. controls
1.86637e-155	-0.117178	0.269	0.519	7.0775e-154	Epithelial	RABGAP1L	SARS-CoV-2 pos. vs. controls
2.66188e-155	-0.0809941	0.418	0.703	1.00153e-153	Epithelial	RAB11A	SARS-CoV-2 pos. vs. controls
3.67404e-155	-0.239397	0.343	0.665	1.37164e-153	Epithelial	CFDP1	SARS-CoV-2 pos. vs. controls
7.14495e-155	-0.423711	0.228	0.622	2.64693e-153	Epithelial	HSD17B12	SARS-CoV-2 pos. vs. controls
7.65842e-155	0.0292609	0.33	0.503	2.81549e-153	Epithelial	LITAF	SARS-CoV-2 pos. vs. controls
9.08703e-155	-0.146644	0.372	0.683	3.31539e-153	Epithelial	TMEM50A	SARS-CoV-2 pos. vs. controls
1.36286e-154	-0.224215	0.151	0.424	4.89815e-153	Epithelial	IPO5	SARS-CoV-2 pos. vs. controls
1.79237e-154	-0.142442	0.304	0.589	6.39411e-153	Epithelial	MRFAP1	SARS-CoV-2 pos. vs. controls
3.36854e-153	-0.160836	0.262	0.531	1.19286e-151	Epithelial	SMIM19	SARS-CoV-2 pos. vs. controls
4.58192e-153	-0.298038	0.177	0.5	1.6107e-151	Epithelial	IGF2BP2	SARS-CoV-2 pos. vs. controls
4.79427e-153	-0.220082	0.028	0.288	1.67313e-151	Epithelial	PPP1R9A	SARS-CoV-2 pos. vs. controls
1.32015e-152	-0.235845	0.22	0.522	4.574e-151	Epithelial	LONP2	SARS-CoV-2 pos. vs. controls
1.76181e-152	-0.243403	0.235	0.541	6.06062e-151	Epithelial	KIAA1217	SARS-CoV-2 pos. vs. controls
3.26761e-152	-0.212604	0.148	0.401	1.11609e-150	Epithelial	LRIG1	SARS-CoV-2 pos. vs. controls
4.20948e-152	-0.17116	0.223	0.476	1.42766e-150	Epithelial	RBM6	SARS-CoV-2 pos. vs. controls
7.34107e-152	-0.141968	0.263	0.52	2.47235e-150	Epithelial	ZNF326	SARS-CoV-2 pos. vs. controls
1.57821e-151	-0.347475	0.301	0.682	5.27823e-150	Epithelial	KHDRBS1	SARS-CoV-2 pos. vs. controls
1.87402e-151	-0.0241024	0.362	0.578	6.22432e-150	Epithelial	IRF1	SARS-CoV-2 pos. vs. controls
2.34507e-150	-0.0318348	0.387	0.625	7.73551e-149	Epithelial	VMP1	SARS-CoV-2 pos. vs. controls
8.20685e-150	-0.229282	0.382	0.723	2.68872e-148	Epithelial	ARL6IP4	SARS-CoV-2 pos. vs. controls
1.19302e-149	-0.363551	0.159	0.495	3.88216e-148	Epithelial	PDE4DIP	SARS-CoV-2 pos. vs. controls
2.05681e-149	-0.477071	0.295	0.703	6.64807e-148	Epithelial	CCT3	SARS-CoV-2 pos. vs. controls
2.18512e-149	-0.315448	0.323	0.645	7.01568e-148	Epithelial	ARHGAP18	SARS-CoV-2 pos. vs. controls
5.03992e-149	-0.187544	0.209	0.476	1.59686e-147	Epithelial	NT5C	SARS-CoV-2 pos. vs. controls
6.13348e-148	-0.195974	0.224	0.496	1.90573e-146	Epithelial	MBTPS1	SARS-CoV-2 pos. vs. controls
8.37043e-148	-0.195551	0.568	0.849	2.5841e-146	Epithelial	ALDH1A1	SARS-CoV-2 pos. vs. controls
8.54284e-148	-0.14463	0.305	0.561	2.62053e-146	Epithelial	HNRNPH1	SARS-CoV-2 pos. vs. controls
9.69434e-148	-0.159477	0.394	0.711	2.95493e-146	Epithelial	SRSF9	SARS-CoV-2 pos. vs. controls
9.79691e-148	-0.149263	0.29	0.557	2.96742e-146	Epithelial	EWSR1	SARS-CoV-2 pos. vs. controls
2.62776e-147	-0.36206	0.269	0.653	7.86044e-146	Epithelial	PHF3	SARS-CoV-2 pos. vs. controls
3.65423e-147	-0.242369	0.239	0.532	1.08634e-145	Epithelial	MYH9	SARS-CoV-2 pos. vs. controls
3.70514e-147	-0.213946	0.329	0.645	1.09472e-145	Epithelial	TMEM14B	SARS-CoV-2 pos. vs. controls
4.51906e-147	-0.124979	0.342	0.612	1.32706e-145	Epithelial	BUD31	SARS-CoV-2 pos. vs. controls
5.40278e-147	-0.077854	0.283	0.486	1.57696e-145	Epithelial	B4GALT5	SARS-CoV-2 pos. vs. controls
6.99374e-147	-0.201202	0.243	0.511	2.02903e-145	Epithelial	TSHZ2	SARS-CoV-2 pos. vs. controls
1.34857e-146	-0.237523	0.231	0.51	3.88906e-145	Epithelial	SSBP4	SARS-CoV-2 pos. vs. controls
2.20915e-146	-0.207155	0.236	0.529	6.3329e-145	Epithelial	BBX	SARS-CoV-2 pos. vs. controls
3.43912e-146	0.0784652	0.293	0.424	9.80049e-145	Epithelial	ASS1	SARS-CoV-2 pos. vs. controls
7.38014e-146	-0.149691	0.285	0.55	2.09075e-144	Epithelial	RPS19BP1	SARS-CoV-2 pos. vs. controls
1.03513e-145	-0.343421	0.222	0.535	2.91531e-144	Epithelial	CLUAP1	SARS-CoV-2 pos. vs. controls
7.64528e-145	-0.219897	0.213	0.487	2.14068e-143	Epithelial	EML4	SARS-CoV-2 pos. vs. controls
1.26277e-144	-0.257993	0.327	0.672	3.51532e-143	Epithelial	TRIM2	SARS-CoV-2 pos. vs. controls
1.36886e-144	-0.273522	0.259	0.566	3.78876e-143	Epithelial	CCND1	SARS-CoV-2 pos. vs. controls
3.90558e-144	-0.348998	0.225	0.581	1.07481e-142	Epithelial	HIPK3	SARS-CoV-2 pos. vs. controls
9.04086e-144	-0.365599	0.398	0.784	2.45993e-142	Epithelial	UBXN4	SARS-CoV-2 pos. vs. controls
9.5891e-144	-0.0179735	0.503	0.767	2.59444e-142	Epithelial	FAM107B	SARS-CoV-2 pos. vs. controls
1.16965e-143	-0.0957751	0.147	0.32	3.14694e-142	Epithelial	CREB3L1	SARS-CoV-2 pos. vs. controls
1.19801e-143	-0.379929	0.228	0.581	3.20534e-142	Epithelial	TUBGCP2	SARS-CoV-2 pos. vs. controls
1.7895e-143	0.0744001	0.341	0.468	4.76144e-142	Epithelial	YPEL3	SARS-CoV-2 pos. vs. controls
6.54293e-143	-0.342168	0.147	0.474	1.73136e-141	Epithelial	P4HA2	SARS-CoV-2 pos. vs. controls
6.64318e-143	-0.281187	0.261	0.604	1.74828e-141	Epithelial	NCOR1	SARS-CoV-2 pos. vs. controls
1.02915e-142	-0.29231	0.142	0.424	2.6937e-141	Epithelial	ACAT2	SARS-CoV-2 pos. vs. controls
2.28742e-142	-0.315692	0.254	0.616	5.95472e-141	Epithelial	ZNF638	SARS-CoV-2 pos. vs. controls
3.4462e-142	-0.240965	0.261	0.58	8.92306e-141	Epithelial	U2SURP	SARS-CoV-2 pos. vs. controls
3.57844e-142	-0.170378	0.426	0.734	9.1729e-141	Epithelial	ATP5G3	SARS-CoV-2 pos. vs. controls
3.58078e-142	-0.192277	0.215	0.477	9.1729e-141	Epithelial	SRSF1	SARS-CoV-2 pos. vs. controls
3.7943e-142	-0.249476	0.164	0.434	9.66845e-141	Epithelial	ZC3H6	SARS-CoV-2 pos. vs. controls
6.68275e-142	-0.0658164	0.336	0.576	1.6939e-140	Epithelial	PDXK	SARS-CoV-2 pos. vs. controls
1.18102e-141	-0.123327	0.236	0.475	2.97791e-140	Epithelial	RPL26L1	SARS-CoV-2 pos. vs. controls
1.96436e-141	-0.197078	0.197	0.445	4.92728e-140	Epithelial	ATP2B1	SARS-CoV-2 pos. vs. controls
2.63553e-141	-0.166525	0.197	0.428	6.57654e-140	Epithelial	SUGP2	SARS-CoV-2 pos. vs. controls
3.24254e-141	-0.518053	0.291	0.703	8.04953e-140	Epithelial	SPTBN1	SARS-CoV-2 pos. vs. controls
3.44348e-141	-0.168895	0.274	0.561	8.5045e-140	Epithelial	THOC7	SARS-CoV-2 pos. vs. controls
3.80415e-141	-0.223978	0.209	0.494	9.34734e-140	Epithelial	ZFR	SARS-CoV-2 pos. vs. controls
4.87244e-141	-0.15453	0.404	0.707	1.19115e-139	Epithelial	SRSF5	SARS-CoV-2 pos. vs. controls
1.85891e-140	-0.27903	0.088	0.336	4.52148e-139	Epithelial	SLC4A4	SARS-CoV-2 pos. vs. controls
2.61271e-140	-0.200823	0.156	0.41	6.32303e-139	Epithelial	SNX7	SARS-CoV-2 pos. vs. controls
3.05689e-140	-0.12585	0.218	0.447	7.361e-139	Epithelial	MRPL55	SARS-CoV-2 pos. vs. controls
3.27711e-140	-0.128902	0.247	0.493	7.85202e-139	Epithelial	CTBP2	SARS-CoV-2 pos. vs. controls
3.30209e-140	0.10204	0.051	0.009	7.87271e-139	Epithelial	PTPRC	SARS-CoV-2 pos. vs. controls
3.99528e-140	-0.260046	0.28	0.611	9.47845e-139	Epithelial	ARL4A	SARS-CoV-2 pos. vs. controls
5.39674e-139	-0.390949	0.305	0.702	1.26168e-137	Epithelial	EIF4B	SARS-CoV-2 pos. vs. controls
7.96676e-139	-0.262194	0.345	0.701	1.85352e-137	Epithelial	SFPQ	SARS-CoV-2 pos. vs. controls
1.54736e-138	-0.12976	0.223	0.451	3.58274e-137	Epithelial	MRPL21	SARS-CoV-2 pos. vs. controls
1.69266e-138	-0.24694	0.246	0.538	3.9004e-137	Epithelial	ALDH3A2	SARS-CoV-2 pos. vs. controls
2.48563e-138	-0.131242	0.22	0.456	5.70038e-137	Epithelial	PIGP	SARS-CoV-2 pos. vs. controls
3.48067e-138	-0.101387	0.23	0.443	7.94452e-137	Epithelial	PHB2	SARS-CoV-2 pos. vs. controls
5.29704e-138	-0.210484	0.166	0.423	1.20333e-136	Epithelial	OSBPL1A	SARS-CoV-2 pos. vs. controls
1.40219e-137	-0.176074	0.285	0.572	3.1704e-136	Epithelial	CTNNB1	SARS-CoV-2 pos. vs. controls
2.52475e-137	-0.226085	0.311	0.647	5.68188e-136	Epithelial	NPTN	SARS-CoV-2 pos. vs. controls
2.98256e-137	-0.198843	0.242	0.514	6.68094e-136	Epithelial	SLC25A36	SARS-CoV-2 pos. vs. controls
1.65841e-136	-0.221753	0.256	0.55	3.69764e-135	Epithelial	PRPF6	SARS-CoV-2 pos. vs. controls
1.73897e-136	-0.218432	0.234	0.526	3.8594e-135	Epithelial	SMC5	SARS-CoV-2 pos. vs. controls
1.78125e-136	-0.213894	0.344	0.671	3.9351e-135	Epithelial	RSRC2	SARS-CoV-2 pos. vs. controls
2.66338e-136	-0.133268	0.284	0.545	5.857e-135	Epithelial	MRPL18	SARS-CoV-2 pos. vs. controls
3.72852e-136	-0.172762	0.291	0.581	8.16207e-135	Epithelial	RTF1	SARS-CoV-2 pos. vs. controls
4.76451e-136	-0.526491	0.219	0.54	1.03828e-134	Epithelial	FOS	SARS-CoV-2 pos. vs. controls
5.73526e-136	-0.081767	0.147	0.328	1.24419e-134	Epithelial	GLS	SARS-CoV-2 pos. vs. controls
8.33015e-136	-0.173526	0.231	0.499	1.79901e-134	Epithelial	ATG3	SARS-CoV-2 pos. vs. controls
9.07934e-136	-0.307353	0.149	0.449	1.95206e-134	Epithelial	BTG2	SARS-CoV-2 pos. vs. controls
1.0039e-135	-0.131366	0.025	0.191	2.14879e-134	Epithelial	PTGFR	SARS-CoV-2 pos. vs. controls
1.30187e-135	-0.220539	0.197	0.478	2.77425e-134	Epithelial	PAK1	SARS-CoV-2 pos. vs. controls
1.54844e-135	-0.211217	0.208	0.479	3.28515e-134	Epithelial	CDK2AP2	SARS-CoV-2 pos. vs. controls
1.62541e-135	-0.212776	0.208	0.484	3.43333e-134	Epithelial	SDCCAG8	SARS-CoV-2 pos. vs. controls
2.5254e-135	-0.141762	0.252	0.5	5.28941e-134	Epithelial	FAM162A	SARS-CoV-2 pos. vs. controls
2.52609e-135	-0.191825	0.212	0.472	5.28941e-134	Epithelial	EEA1	SARS-CoV-2 pos. vs. controls
2.5716e-135	-0.226198	0.198	0.48	5.36139e-134	Epithelial	CERS6	SARS-CoV-2 pos. vs. controls
2.59884e-135	-0.0611376	0.354	0.606	5.39483e-134	Epithelial	MAP1LC3B	SARS-CoV-2 pos. vs. controls
2.89611e-135	-0.0758855	0.562	0.801	5.98613e-134	Epithelial	DYNLT1	SARS-CoV-2 pos. vs. controls
3.06435e-135	-0.198821	0.223	0.503	6.30681e-134	Epithelial	TBCB	SARS-CoV-2 pos. vs. controls
3.45853e-135	-0.224778	0.271	0.58	7.08778e-134	Epithelial	ZRANB2	SARS-CoV-2 pos. vs. controls
4.08482e-135	-0.399811	0.348	0.687	8.33581e-134	Epithelial	MGST1	SARS-CoV-2 pos. vs. controls
5.69099e-135	-0.232789	0.155	0.422	1.15645e-133	Epithelial	KLF2	SARS-CoV-2 pos. vs. controls
7.62908e-135	-0.268831	0.17	0.465	1.54377e-133	Epithelial	INTS10	SARS-CoV-2 pos. vs. controls
1.60997e-134	-0.147614	0.343	0.631	3.2442e-133	Epithelial	UBXN1	SARS-CoV-2 pos. vs. controls
2.38999e-134	-0.233973	0.174	0.457	4.79591e-133	Epithelial	IMMT	SARS-CoV-2 pos. vs. controls
3.29988e-134	-0.241786	0.158	0.437	6.58937e-133	Epithelial	P4HA1	SARS-CoV-2 pos. vs. controls
3.31111e-134	-0.164519	0.372	0.686	6.58937e-133	Epithelial	PCBP2	SARS-CoV-2 pos. vs. controls
5.4725e-134	-0.212593	0.186	0.456	1.08015e-132	Epithelial	SMAD5	SARS-CoV-2 pos. vs. controls
9.67287e-134	-0.395581	0.4	0.804	1.90141e-132	Epithelial	SON	SARS-CoV-2 pos. vs. controls
2.8211e-133	-0.163482	0.199	0.428	5.4784e-132	Epithelial	ZFHX3	SARS-CoV-2 pos. vs. controls
5.05667e-133	-0.245807	0.297	0.583	9.7803e-132	Epithelial	DMKN	SARS-CoV-2 pos. vs. controls
5.39754e-133	0.0103055	0.22	0.347	1.03978e-131	Epithelial	GPX2	SARS-CoV-2 pos. vs. controls
9.85476e-133	-0.228192	0.236	0.536	1.89086e-131	Epithelial	C9orf78	SARS-CoV-2 pos. vs. controls
1.35603e-132	-0.183899	0.191	0.439	2.59153e-131	Epithelial	ARHGEF28	SARS-CoV-2 pos. vs. controls
1.51619e-132	-0.21984	0.404	0.727	2.88615e-131	Epithelial	MARCKS	SARS-CoV-2 pos. vs. controls
1.76753e-132	-0.205015	0.187	0.454	3.35135e-131	Epithelial	TFAM	SARS-CoV-2 pos. vs. controls
1.89947e-132	-0.265954	0.227	0.537	3.58739e-131	Epithelial	SPEN	SARS-CoV-2 pos. vs. controls
2.54956e-132	-0.301565	0.277	0.63	4.79635e-131	Epithelial	NIPBL	SARS-CoV-2 pos. vs. controls
2.69312e-132	-0.301107	0.194	0.516	5.04671e-131	Epithelial	HOOK1	SARS-CoV-2 pos. vs. controls
3.53576e-132	-0.210305	0.19	0.458	6.60009e-131	Epithelial	TTC19	SARS-CoV-2 pos. vs. controls
3.78618e-132	-0.258361	0.218	0.525	7.04025e-131	Epithelial	TMEM50B	SARS-CoV-2 pos. vs. controls
4.45782e-132	-0.200594	0.312	0.615	8.25725e-131	Epithelial	CHD2	SARS-CoV-2 pos. vs. controls
5.67277e-132	-0.161614	0.303	0.587	1.04675e-130	Epithelial	AKAP13	SARS-CoV-2 pos. vs. controls
8.8224e-132	-0.0628567	0.3	0.494	1.61554e-130	Epithelial	ATF4	SARS-CoV-2 pos. vs. controls
2.02909e-131	-0.199725	0.189	0.453	3.68759e-130	Epithelial	SLC25A29	SARS-CoV-2 pos. vs. controls
2.02483e-131	-0.170334	0.5	0.8	3.68759e-130	Epithelial	PKM	SARS-CoV-2 pos. vs. controls
6.76368e-131	-0.238252	0.174	0.457	1.22e-129	Epithelial	PON2	SARS-CoV-2 pos. vs. controls
7.65104e-131	-0.157915	0.074	0.269	1.3749e-129	Epithelial	IRX5	SARS-CoV-2 pos. vs. controls
1.09925e-130	-0.190371	0.19	0.424	1.96803e-129	Epithelial	ATF7IP2	SARS-CoV-2 pos. vs. controls
1.13652e-130	-0.255467	0.191	0.475	2.02721e-129	Epithelial	NIN	SARS-CoV-2 pos. vs. controls
1.22852e-130	-0.18079	0.504	0.786	2.18323e-129	Epithelial	CYBA	SARS-CoV-2 pos. vs. controls
1.32652e-130	-0.63998	0.233	0.622	2.34871e-129	Epithelial	AGR3	SARS-CoV-2 pos. vs. controls
1.4989e-130	-0.144457	0.344	0.641	2.64421e-129	Epithelial	NSA2	SARS-CoV-2 pos. vs. controls
2.61234e-130	-0.207026	0.523	0.822	4.59161e-129	Epithelial	HSBP1	SARS-CoV-2 pos. vs. controls
2.77982e-130	-0.12157	0.293	0.539	4.86822e-129	Epithelial	BAZ1A	SARS-CoV-2 pos. vs. controls
4.70824e-130	-0.211223	0.217	0.495	8.21554e-129	Epithelial	RBM27	SARS-CoV-2 pos. vs. controls
4.82668e-130	-0.124341	0.372	0.658	8.39181e-129	Epithelial	DNAJB6	SARS-CoV-2 pos. vs. controls
5.59416e-130	-0.197506	0.252	0.53	9.69118e-129	Epithelial	VGLL4	SARS-CoV-2 pos. vs. controls
6.82072e-130	-0.215724	0.178	0.447	1.17316e-128	Epithelial	KAT6B	SARS-CoV-2 pos. vs. controls
1.1632e-129	-0.203386	0.234	0.505	1.99359e-128	Epithelial	MLPH	SARS-CoV-2 pos. vs. controls
1.21561e-129	-0.144855	0.206	0.442	2.07602e-128	Epithelial	DNAJC19	SARS-CoV-2 pos. vs. controls
1.25594e-129	-0.14601	0.034	0.216	2.13732e-128	Epithelial	PDGFA	SARS-CoV-2 pos. vs. controls
1.83379e-129	-0.12067	0.338	0.619	3.10969e-128	Epithelial	NDFIP1	SARS-CoV-2 pos. vs. controls
2.20881e-129	-0.257099	0.144	0.431	3.73251e-128	Epithelial	RASSF9	SARS-CoV-2 pos. vs. controls
2.76617e-129	-0.145062	0.233	0.478	4.65799e-128	Epithelial	PDHB	SARS-CoV-2 pos. vs. controls
2.82079e-129	-0.246861	0.194	0.485	4.73342e-128	Epithelial	IPO7	SARS-CoV-2 pos. vs. controls
3.28523e-129	-0.208842	0.274	0.576	5.49363e-128	Epithelial	NEBL	SARS-CoV-2 pos. vs. controls
4.23648e-129	-0.263114	0.13	0.375	7.05982e-128	Epithelial	TCTEX1D1	SARS-CoV-2 pos. vs. controls
6.03414e-129	-0.0912856	0.062	0.155	1.00208e-127	Epithelial	FAM107A	SARS-CoV-2 pos. vs. controls
6.12927e-129	-0.29547	0.268	0.611	1.01438e-127	Epithelial	ASH1L	SARS-CoV-2 pos. vs. controls
6.84008e-129	-0.407701	0.303	0.71	1.12815e-127	Epithelial	TCEA1	SARS-CoV-2 pos. vs. controls
9.09081e-129	-0.21474	0.473	0.793	1.49424e-127	Epithelial	YWHAB	SARS-CoV-2 pos. vs. controls
1.15006e-128	-0.0867993	0.204	0.381	1.8839e-127	Epithelial	MBD4	SARS-CoV-2 pos. vs. controls
1.25895e-128	-0.161106	0.221	0.457	2.05528e-127	Epithelial	RFC1	SARS-CoV-2 pos. vs. controls
1.38688e-128	-0.252128	0.281	0.607	2.2565e-127	Epithelial	ARID4B	SARS-CoV-2 pos. vs. controls
1.54194e-128	-0.160664	0.204	0.42	2.50033e-127	Epithelial	PBX1	SARS-CoV-2 pos. vs. controls
1.99239e-128	-0.0338505	0.328	0.541	3.21992e-127	Epithelial	ABLIM1	SARS-CoV-2 pos. vs. controls
2.33408e-128	-0.18024	0.258	0.535	3.75951e-127	Epithelial	RDX	SARS-CoV-2 pos. vs. controls
5.37421e-128	-0.222435	0.243	0.54	8.6274e-127	Epithelial	WBP11	SARS-CoV-2 pos. vs. controls
5.4781e-128	-0.249792	0.282	0.606	8.76497e-127	Epithelial	NDUFS7	SARS-CoV-2 pos. vs. controls
5.90127e-128	-0.142977	0.314	0.589	9.41076e-127	Epithelial	ZBTB7A	SARS-CoV-2 pos. vs. controls
6.10425e-128	-0.203049	0.222	0.472	9.70234e-127	Epithelial	IGF1R	SARS-CoV-2 pos. vs. controls
6.79431e-128	-0.196462	0.218	0.483	1.07636e-126	Epithelial	NSD1	SARS-CoV-2 pos. vs. controls
8.28768e-128	-0.303721	0.299	0.623	1.30864e-126	Epithelial	C12orf57	SARS-CoV-2 pos. vs. controls
1.96047e-127	-0.209996	0.223	0.51	3.0855e-126	Epithelial	TMEM230	SARS-CoV-2 pos. vs. controls
2.2601e-127	-0.16417	0.235	0.482	3.53398e-126	Epithelial	TRAK1	SARS-CoV-2 pos. vs. controls
2.484e-127	-0.125403	0.141	0.316	3.8715e-126	Epithelial	ZBTB7C	SARS-CoV-2 pos. vs. controls
2.50969e-127	-0.207765	0.253	0.534	3.89893e-126	Epithelial	SSFA2	SARS-CoV-2 pos. vs. controls
2.64931e-127	-0.0807255	0.223	0.4	4.1026e-126	Epithelial	IRF3	SARS-CoV-2 pos. vs. controls
3.18777e-127	-0.238696	0.29	0.609	4.92062e-126	Epithelial	NUFIP2	SARS-CoV-2 pos. vs. controls
4.38987e-127	-0.14668	0.197	0.407	6.75451e-126	Epithelial	UBE2G2	SARS-CoV-2 pos. vs. controls
5.1019e-127	-0.269037	0.444	0.794	7.82508e-126	Epithelial	HMGN1	SARS-CoV-2 pos. vs. controls
6.76036e-127	-0.0700877	0.318	0.542	1.03358e-125	Epithelial	PRR13	SARS-CoV-2 pos. vs. controls
1.19629e-126	-0.195517	0.201	0.455	1.81746e-125	Epithelial	USP47	SARS-CoV-2 pos. vs. controls
2.25288e-126	-0.0478087	0.215	0.332	3.4119e-125	Epithelial	STAT2	SARS-CoV-2 pos. vs. controls
2.29816e-126	-0.183273	0.27	0.552	3.46958e-125	Epithelial	RWDD1	SARS-CoV-2 pos. vs. controls
3.08097e-126	-0.171913	0.257	0.519	4.63686e-125	Epithelial	FOXP1	SARS-CoV-2 pos. vs. controls
3.74208e-126	0.110657	0.391	0.557	5.61428e-125	Epithelial	RND3	SARS-CoV-2 pos. vs. controls
4.66703e-126	-0.176678	0.194	0.421	6.98025e-125	Epithelial	KIDINS220	SARS-CoV-2 pos. vs. controls
1.03435e-125	-0.198068	0.154	0.399	1.54224e-124	Epithelial	PAXBP1	SARS-CoV-2 pos. vs. controls
1.0558e-125	-0.285436	0.281	0.608	1.56937e-124	Epithelial	KIF2A	SARS-CoV-2 pos. vs. controls
1.45345e-125	-0.215914	0.223	0.508	2.15379e-124	Epithelial	DHX29	SARS-CoV-2 pos. vs. controls
2.23991e-125	-0.321844	0.195	0.458	3.30902e-124	Epithelial	NME5	SARS-CoV-2 pos. vs. controls
3.10681e-125	-0.400747	0.244	0.616	4.57566e-124	Epithelial	SUDS3	SARS-CoV-2 pos. vs. controls
3.16899e-125	-0.106487	0.228	0.425	4.65301e-124	Epithelial	FUCA1	SARS-CoV-2 pos. vs. controls
7.02393e-125	-0.0825099	0.211	0.39	1.02507e-123	Epithelial	SLC25A37	SARS-CoV-2 pos. vs. controls
8.2621e-125	-0.173025	0.268	0.532	1.20212e-123	Epithelial	WSB1	SARS-CoV-2 pos. vs. controls
1.43082e-124	-0.225563	0.277	0.588	2.07555e-123	Epithelial	USP16	SARS-CoV-2 pos. vs. controls
2.10141e-124	-0.151788	0.273	0.535	3.03916e-123	Epithelial	UQCC2	SARS-CoV-2 pos. vs. controls
2.70662e-124	-0.216146	0.249	0.524	3.90273e-123	Epithelial	ZFP36L2	SARS-CoV-2 pos. vs. controls
3.52957e-124	-0.270325	0.177	0.482	5.05906e-123	Epithelial	USP48	SARS-CoV-2 pos. vs. controls
9.75902e-124	-0.176502	0.284	0.568	1.39464e-122	Epithelial	SRSF2	SARS-CoV-2 pos. vs. controls
9.96405e-124	-0.315164	0.281	0.639	1.41973e-122	Epithelial	GDI2	SARS-CoV-2 pos. vs. controls
1.75609e-123	-0.144302	0.204	0.441	2.49479e-122	Epithelial	RILPL2	SARS-CoV-2 pos. vs. controls
2.45841e-123	-0.0250007	0.321	0.512	3.48226e-122	Epithelial	PPP4C	SARS-CoV-2 pos. vs. controls
2.97121e-123	-0.334006	0.323	0.703	4.1963e-122	Epithelial	BCLAF1	SARS-CoV-2 pos. vs. controls
3.75609e-123	-0.182997	0.237	0.509	5.28928e-122	Epithelial	SMARCE1	SARS-CoV-2 pos. vs. controls
5.22049e-123	-0.168776	0.277	0.548	7.32999e-122	Epithelial	MTUS1	SARS-CoV-2 pos. vs. controls
6.68685e-123	-0.179562	0.225	0.474	9.36159e-122	Epithelial	CDK12	SARS-CoV-2 pos. vs. controls
7.14143e-123	-0.319623	0.329	0.678	9.96902e-122	Epithelial	LMO4	SARS-CoV-2 pos. vs. controls
9.43471e-123	-0.269669	0.334	0.69	1.31322e-121	Epithelial	TOMM20	SARS-CoV-2 pos. vs. controls
1.05939e-122	-0.169176	0.213	0.461	1.47032e-121	Epithelial	COMMD3	SARS-CoV-2 pos. vs. controls
1.0947e-122	-0.295803	0.256	0.582	1.51496e-121	Epithelial	KIAA0232	SARS-CoV-2 pos. vs. controls
1.15857e-122	-0.165103	0.269	0.544	1.59877e-121	Epithelial	RSL24D1	SARS-CoV-2 pos. vs. controls
1.51505e-122	-0.276942	0.113	0.365	2.08471e-121	Epithelial	PALMD	SARS-CoV-2 pos. vs. controls
2.52514e-122	-0.188368	0.251	0.509	3.46469e-121	Epithelial	FAM114A1	SARS-CoV-2 pos. vs. controls
3.30487e-122	-0.207497	0.297	0.605	4.49612e-121	Epithelial	PDAP1	SARS-CoV-2 pos. vs. controls
3.34177e-122	-0.315227	0.136	0.397	4.53351e-121	Epithelial	C6orf118	SARS-CoV-2 pos. vs. controls
5.63676e-122	-0.189941	0.225	0.495	7.62546e-121	Epithelial	SUCLG1	SARS-CoV-2 pos. vs. controls
6.10769e-122	-0.198495	0.259	0.538	8.23939e-121	Epithelial	SNW1	SARS-CoV-2 pos. vs. controls
6.84468e-122	-0.270874	0.171	0.413	9.20781e-121	Epithelial	EGFR	SARS-CoV-2 pos. vs. controls
1.24777e-121	-0.136741	0.227	0.454	1.67389e-120	Epithelial	RNF13	SARS-CoV-2 pos. vs. controls
1.52251e-121	-0.250291	0.183	0.444	2.03678e-120	Epithelial	ECE1	SARS-CoV-2 pos. vs. controls
1.96155e-121	-0.28598	0.244	0.577	2.61685e-120	Epithelial	DENR	SARS-CoV-2 pos. vs. controls
3.48051e-121	-0.198459	0.25	0.529	4.63043e-120	Epithelial	NSRP1	SARS-CoV-2 pos. vs. controls
3.92148e-121	0.266994	0.298	0.22	5.18842e-120	Epithelial	ARHGDIB	SARS-CoV-2 pos. vs. controls
5.35379e-121	-0.316464	0.206	0.478	7.06407e-120	Epithelial	EFHC1	SARS-CoV-2 pos. vs. controls
6.24459e-121	-0.0500175	0.207	0.377	8.21692e-120	Epithelial	TIMM10	SARS-CoV-2 pos. vs. controls
7.64764e-121	-0.196425	0.095	0.321	1.00357e-119	Epithelial	ADORA2B	SARS-CoV-2 pos. vs. controls
7.93109e-121	-0.102271	0.12	0.274	1.03794e-119	Epithelial	MB	SARS-CoV-2 pos. vs. controls
9.34063e-121	-0.247746	0.175	0.417	1.21909e-119	Epithelial	WDR66	SARS-CoV-2 pos. vs. controls
3.14169e-120	-0.181715	0.159	0.394	4.08929e-119	Epithelial	IARS	SARS-CoV-2 pos. vs. controls
6.43918e-120	-0.131659	0.247	0.473	8.35879e-119	Epithelial	ZMYND8	SARS-CoV-2 pos. vs. controls
6.86239e-120	-0.172016	0.283	0.568	8.88421e-119	Epithelial	COX7A2L	SARS-CoV-2 pos. vs. controls
7.24173e-120	-0.175631	0.139	0.361	9.32518e-119	Epithelial	CCDC60	SARS-CoV-2 pos. vs. controls
7.82393e-120	-0.238116	0.332	0.658	1.0048e-118	Epithelial	STAU1	SARS-CoV-2 pos. vs. controls
1.06305e-119	-0.258093	0.327	0.668	1.36161e-118	Epithelial	PDCD6IP	SARS-CoV-2 pos. vs. controls
1.20005e-119	-0.119412	0.311	0.56	1.533e-118	Epithelial	NAA20	SARS-CoV-2 pos. vs. controls
1.92723e-119	-0.0705895	0.708	0.911	2.45544e-118	Epithelial	H3F3B	SARS-CoV-2 pos. vs. controls
1.93721e-119	-0.216999	0.223	0.5	2.46163e-118	Epithelial	ZNF644	SARS-CoV-2 pos. vs. controls
2.06025e-119	-0.388504	0.362	0.759	2.6111e-118	Epithelial	GTF2I	SARS-CoV-2 pos. vs. controls
2.61247e-119	-0.199401	0.154	0.405	3.29362e-118	Epithelial	RNASEH2C	SARS-CoV-2 pos. vs. controls
2.71187e-119	-0.175272	0.246	0.498	3.41001e-118	Epithelial	PHF20L1	SARS-CoV-2 pos. vs. controls
3.44916e-119	-0.234035	0.229	0.514	4.32583e-118	Epithelial	EIF4G3	SARS-CoV-2 pos. vs. controls
4.35021e-119	-0.257016	0.216	0.485	5.42762e-118	Epithelial	NME7	SARS-CoV-2 pos. vs. controls
4.39037e-119	-0.192186	0.268	0.553	5.46358e-118	Epithelial	ARFGAP3	SARS-CoV-2 pos. vs. controls
4.43977e-119	-0.121275	0.166	0.34	5.51081e-118	Epithelial	SORL1	SARS-CoV-2 pos. vs. controls
4.58577e-119	-0.146002	0.154	0.348	5.66284e-118	Epithelial	NAV2	SARS-CoV-2 pos. vs. controls
4.98484e-119	-0.179762	0.2	0.441	6.1399e-118	Epithelial	IGF2R	SARS-CoV-2 pos. vs. controls
7.74354e-119	-0.238689	0.232	0.537	9.51349e-118	Epithelial	PPIC	SARS-CoV-2 pos. vs. controls
7.90827e-119	-0.120876	0.18	0.38	9.69115e-118	Epithelial	C12orf10	SARS-CoV-2 pos. vs. controls
8.146e-119	0.117336	0.073	0.015	9.95714e-118	Epithelial	APOBEC3A	SARS-CoV-2 pos. vs. controls
8.84515e-119	-0.20896	0.298	0.602	1.07844e-117	Epithelial	KMT2E	SARS-CoV-2 pos. vs. controls
1.33305e-118	-0.13954	0.327	0.607	1.6212e-117	Epithelial	VPS29	SARS-CoV-2 pos. vs. controls
1.74255e-118	-0.164884	0.279	0.536	2.11388e-117	Epithelial	CNOT1	SARS-CoV-2 pos. vs. controls
1.79441e-118	-0.215362	0.177	0.441	2.17132e-117	Epithelial	CAPN7	SARS-CoV-2 pos. vs. controls
1.90153e-118	-0.0786335	0.314	0.544	2.29518e-117	Epithelial	MLF2	SARS-CoV-2 pos. vs. controls
3.02371e-118	-0.164822	0.203	0.447	3.64055e-117	Epithelial	UBE2E3	SARS-CoV-2 pos. vs. controls
3.59382e-118	-0.197642	0.15	0.393	4.31616e-117	Epithelial	SAV1	SARS-CoV-2 pos. vs. controls
4.72734e-118	-0.124562	0.184	0.387	5.64935e-117	Epithelial	MSRB2	SARS-CoV-2 pos. vs. controls
4.77581e-118	-0.23739	0.349	0.686	5.69314e-117	Epithelial	WASF2	SARS-CoV-2 pos. vs. controls
5.41098e-118	-0.256283	0.243	0.508	6.43439e-117	Epithelial	COPRS	SARS-CoV-2 pos. vs. controls
5.66758e-118	-0.107062	0.191	0.387	6.72293e-117	Epithelial	FGGY	SARS-CoV-2 pos. vs. controls
6.51734e-118	-0.248107	0.196	0.481	7.71192e-117	Epithelial	PACSIN2	SARS-CoV-2 pos. vs. controls
1.11562e-117	-0.174201	0.304	0.57	1.31687e-116	Epithelial	AK1	SARS-CoV-2 pos. vs. controls
1.31713e-117	-0.0579435	0.266	0.471	1.55093e-116	Epithelial	FDX1	SARS-CoV-2 pos. vs. controls
1.48127e-117	-0.20187	0.217	0.484	1.73996e-116	Epithelial	TARDBP	SARS-CoV-2 pos. vs. controls
1.80455e-117	-0.134981	0.201	0.421	2.11453e-116	Epithelial	AP2B1	SARS-CoV-2 pos. vs. controls
2.6711e-117	-0.177234	0.218	0.468	3.12233e-116	Epithelial	DARS	SARS-CoV-2 pos. vs. controls
3.19381e-117	-0.273635	0.175	0.429	3.72431e-116	Epithelial	WDR52	SARS-CoV-2 pos. vs. controls
3.32165e-117	-0.132187	0.143	0.336	3.86403e-116	Epithelial	RNASEH2B	SARS-CoV-2 pos. vs. controls
4.32163e-117	-0.16259	0.176	0.398	5.01517e-116	Epithelial	KIAA2026	SARS-CoV-2 pos. vs. controls
5.1456e-117	-0.133783	0.451	0.748	5.94274e-116	Epithelial	BZW1	SARS-CoV-2 pos. vs. controls
5.492e-117	-0.177382	0.209	0.461	6.32763e-116	Epithelial	SUCLG2	SARS-CoV-2 pos. vs. controls
6.30686e-117	-0.218265	0.196	0.466	7.24913e-116	Epithelial	ZC3H14	SARS-CoV-2 pos. vs. controls
7.26778e-117	-0.353564	0.138	0.411	8.33372e-116	Epithelial	ZBBX	SARS-CoV-2 pos. vs. controls
8.40082e-117	-0.134903	0.195	0.407	9.61006e-116	Epithelial	EIF3B	SARS-CoV-2 pos. vs. controls
1.2872e-116	-0.135617	0.223	0.435	1.46899e-115	Epithelial	PER2	SARS-CoV-2 pos. vs. controls
1.3763e-116	-0.286979	0.312	0.648	1.56696e-115	Epithelial	SERPINB6	SARS-CoV-2 pos. vs. controls
1.46174e-116	-0.161923	0.119	0.323	1.66031e-115	Epithelial	ST6GALNAC2	SARS-CoV-2 pos. vs. controls
1.59188e-116	-0.098378	0.588	0.837	1.80388e-115	Epithelial	VAMP8	SARS-CoV-2 pos. vs. controls
1.72749e-116	-0.13957	0.26	0.51	1.95296e-115	Epithelial	SNF8	SARS-CoV-2 pos. vs. controls
1.79633e-116	-0.175398	0.33	0.639	2.02461e-115	Epithelial	SYF2	SARS-CoV-2 pos. vs. controls
1.79928e-116	-0.153113	0.237	0.473	2.02461e-115	Epithelial	TET2	SARS-CoV-2 pos. vs. controls
3.1958e-116	-0.297013	0.396	0.757	3.58764e-115	Epithelial	EHF	SARS-CoV-2 pos. vs. controls
3.3262e-116	-0.14927	0.173	0.377	3.72535e-115	Epithelial	NFKB1	SARS-CoV-2 pos. vs. controls
4.49351e-116	-0.0766236	0.383	0.616	5.02105e-115	Epithelial	BTG1	SARS-CoV-2 pos. vs. controls
5.19268e-116	-0.17485	0.433	0.736	5.78888e-115	Epithelial	BAG1	SARS-CoV-2 pos. vs. controls
6.44655e-116	-0.0355796	0.203	0.322	7.17011e-115	Epithelial	ZNFX1	SARS-CoV-2 pos. vs. controls
7.4996e-116	-0.0769053	0.203	0.383	8.32213e-115	Epithelial	LYPD6B	SARS-CoV-2 pos. vs. controls
1.00077e-115	-0.122958	0.171	0.36	1.10798e-114	Epithelial	SCIN	SARS-CoV-2 pos. vs. controls
1.06792e-115	-0.150715	0.214	0.441	1.17961e-114	Epithelial	ERCC1	SARS-CoV-2 pos. vs. controls
1.37204e-115	-0.221026	0.258	0.54	1.50862e-114	Epithelial	UPF1	SARS-CoV-2 pos. vs. controls
2.09988e-115	-0.217455	0.155	0.379	2.30364e-114	Epithelial	CD44	SARS-CoV-2 pos. vs. controls
2.34508e-115	-0.268556	0.145	0.407	2.5668e-114	Epithelial	PRSS12	SARS-CoV-2 pos. vs. controls
4.11038e-115	-0.130612	0.23	0.438	4.48879e-114	Epithelial	ERBB2	SARS-CoV-2 pos. vs. controls
4.98921e-115	-0.123326	0.269	0.504	5.43621e-114	Epithelial	EAPP	SARS-CoV-2 pos. vs. controls
5.71419e-115	-0.0747675	0.238	0.426	6.21208e-114	Epithelial	BAX	SARS-CoV-2 pos. vs. controls
1.15465e-114	-0.17204	0.076	0.269	1.25243e-113	Epithelial	SLITRK6	SARS-CoV-2 pos. vs. controls
1.41609e-114	-0.23353	0.218	0.504	1.53255e-113	Epithelial	CALCOCO2	SARS-CoV-2 pos. vs. controls
1.55674e-114	-0.214809	0.25	0.542	1.681e-113	Epithelial	SCOC	SARS-CoV-2 pos. vs. controls
1.69127e-114	-0.361147	0.12	0.387	1.82218e-113	Epithelial	DNAH10	SARS-CoV-2 pos. vs. controls
1.87081e-114	-0.0785489	0.231	0.421	2.01112e-113	Epithelial	RBCK1	SARS-CoV-2 pos. vs. controls
1.9599e-114	-0.29332	0.149	0.433	2.1022e-113	Epithelial	COBL	SARS-CoV-2 pos. vs. controls
1.97808e-114	0.052627	0.184	0.292	2.11699e-113	Epithelial	VIM	SARS-CoV-2 pos. vs. controls
3.85403e-114	-0.112804	0.194	0.386	4.11552e-113	Epithelial	RGCC	SARS-CoV-2 pos. vs. controls
5.83371e-114	-0.129652	0.079	0.251	6.20202e-113	Epithelial	ZBTB10	SARS-CoV-2 pos. vs. controls
7.57336e-114	-0.166623	0.172	0.387	8.01611e-113	Epithelial	IQCB1	SARS-CoV-2 pos. vs. controls
8.94684e-114	-0.156129	0.293	0.561	9.44912e-113	Epithelial	YME1L1	SARS-CoV-2 pos. vs. controls
1.1192e-113	-0.180048	0.141	0.364	1.17944e-112	Epithelial	NBPF1	SARS-CoV-2 pos. vs. controls
1.17081e-113	-0.107407	0.162	0.337	1.23114e-112	Epithelial	C21orf2	SARS-CoV-2 pos. vs. controls
1.46721e-113	-0.211373	0.168	0.409	1.53945e-112	Epithelial	EP400	SARS-CoV-2 pos. vs. controls
2.24522e-113	-0.15469	0.187	0.411	2.34555e-112	Epithelial	FBL	SARS-CoV-2 pos. vs. controls
4.56289e-113	-0.171534	0.082	0.276	4.75646e-112	Epithelial	HEY1	SARS-CoV-2 pos. vs. controls
5.60035e-113	-0.311291	0.133	0.392	5.82533e-112	Epithelial	C12orf55	SARS-CoV-2 pos. vs. controls
8.37157e-113	-0.231256	0.236	0.528	8.65182e-112	Epithelial	PTK2	SARS-CoV-2 pos. vs. controls
1.2663e-112	-0.212113	0.158	0.402	1.30589e-111	Epithelial	CASC3	SARS-CoV-2 pos. vs. controls
1.34898e-112	-0.125923	0.198	0.405	1.38818e-111	Epithelial	GGPS1	SARS-CoV-2 pos. vs. controls
1.85224e-112	-0.185771	0.148	0.381	1.90201e-111	Epithelial	GLIS3	SARS-CoV-2 pos. vs. controls
2.0162e-112	-0.376731	0.114	0.388	2.06596e-111	Epithelial	MAP6	SARS-CoV-2 pos. vs. controls
2.47661e-112	-0.272125	0.328	0.677	2.53235e-111	Epithelial	RAB14	SARS-CoV-2 pos. vs. controls
3.16436e-112	-0.266505	0.249	0.565	3.22872e-111	Epithelial	ARCN1	SARS-CoV-2 pos. vs. controls
3.37093e-112	-0.458658	0.211	0.516	3.43222e-111	Epithelial	DNAH5	SARS-CoV-2 pos. vs. controls
3.53741e-112	-0.165598	0.187	0.413	3.59412e-111	Epithelial	CTCF	SARS-CoV-2 pos. vs. controls
4.4289e-112	-0.175117	0.299	0.586	4.49043e-111	Epithelial	MBP	SARS-CoV-2 pos. vs. controls
1.49911e-111	-0.172272	0.191	0.402	1.51357e-110	Epithelial	SLC15A2	SARS-CoV-2 pos. vs. controls
1.75008e-111	-0.294368	0.25	0.581	1.76326e-110	Epithelial	PLS1	SARS-CoV-2 pos. vs. controls
2.50458e-111	-0.151678	0.249	0.471	2.51293e-110	Epithelial	CD151	SARS-CoV-2 pos. vs. controls
2.95738e-111	-0.136988	0.196	0.403	2.96107e-110	Epithelial	UBAP2L	SARS-CoV-2 pos. vs. controls
3.26367e-111	-0.158866	0.216	0.433	3.26096e-110	Epithelial	CENPC	SARS-CoV-2 pos. vs. controls
3.38923e-111	-0.144236	0.168	0.372	3.3794e-110	Epithelial	C1orf21	SARS-CoV-2 pos. vs. controls
3.48401e-111	-0.0706239	0.163	0.322	3.46674e-110	Epithelial	NQO2	SARS-CoV-2 pos. vs. controls
4.09547e-111	-0.151342	0.164	0.362	4.06676e-110	Epithelial	RUFY3	SARS-CoV-2 pos. vs. controls
4.25893e-111	-0.145781	0.172	0.371	4.22037e-110	Epithelial	AUTS2	SARS-CoV-2 pos. vs. controls
4.8667e-111	-0.159417	0.092	0.285	4.81274e-110	Epithelial	BMPR1B	SARS-CoV-2 pos. vs. controls
4.93172e-111	-0.0102759	0.282	0.432	4.86704e-110	Epithelial	RAB5C	SARS-CoV-2 pos. vs. controls
6.32136e-111	-0.256584	0.426	0.769	6.2257e-110	Epithelial	LRRFIP1	SARS-CoV-2 pos. vs. controls
6.53683e-111	0.172486	0.241	0.26	6.42477e-110	Epithelial	FBP1	SARS-CoV-2 pos. vs. controls
7.01885e-111	-0.241833	0.233	0.52	6.88448e-110	Epithelial	GLYR1	SARS-CoV-2 pos. vs. controls
7.43232e-111	-0.275546	0.301	0.633	7.27521e-110	Epithelial	TCP1	SARS-CoV-2 pos. vs. controls
8.13417e-111	-0.0939894	0.226	0.426	7.94608e-110	Epithelial	FAM204A	SARS-CoV-2 pos. vs. controls
1.19278e-110	-0.202088	0.186	0.408	1.16284e-109	Epithelial	MAPK10	SARS-CoV-2 pos. vs. controls
1.20638e-110	-0.15057	0.021	0.197	1.17372e-109	Epithelial	BEND5	SARS-CoV-2 pos. vs. controls
1.29087e-110	-0.0637801	0.237	0.412	1.25339e-109	Epithelial	PSMD13	SARS-CoV-2 pos. vs. controls
1.33633e-110	-0.311644	0.409	0.777	1.29492e-109	Epithelial	HNRNPC	SARS-CoV-2 pos. vs. controls
1.40258e-110	-0.245714	0.232	0.529	1.35639e-109	Epithelial	MAP7	SARS-CoV-2 pos. vs. controls
2.2844e-110	-0.251797	0.146	0.406	2.20475e-109	Epithelial	RFX2	SARS-CoV-2 pos. vs. controls
2.63452e-110	-0.191474	0.194	0.431	2.53757e-109	Epithelial	SEL1L3	SARS-CoV-2 pos. vs. controls
2.67983e-110	-0.161536	0.219	0.455	2.57606e-109	Epithelial	EP300	SARS-CoV-2 pos. vs. controls
4.34278e-110	-0.258994	0.081	0.327	4.1663e-109	Epithelial	MPDZ	SARS-CoV-2 pos. vs. controls
4.76676e-110	-0.116072	0.244	0.444	4.56396e-109	Epithelial	XRN1	SARS-CoV-2 pos. vs. controls
4.95834e-110	-0.19942	0.157	0.368	4.73797e-109	Epithelial	UNC5B-AS1	SARS-CoV-2 pos. vs. controls
5.04334e-110	-0.390762	0.159	0.44	4.80965e-109	Epithelial	SPEF2	SARS-CoV-2 pos. vs. controls
8.4392e-110	-0.221009	0.199	0.467	8.03225e-109	Epithelial	NFX1	SARS-CoV-2 pos. vs. controls
8.79826e-110	-0.150357	0.173	0.389	8.35748e-109	Epithelial	CHID1	SARS-CoV-2 pos. vs. controls
1.21683e-109	-0.304212	0.168	0.422	1.15359e-108	Epithelial	TEKT1	SARS-CoV-2 pos. vs. controls
1.22065e-109	-0.316354	0.136	0.394	1.15494e-108	Epithelial	DNAH3	SARS-CoV-2 pos. vs. controls
1.61185e-109	-0.187263	0.173	0.406	1.5221e-108	Epithelial	ZBTB1	SARS-CoV-2 pos. vs. controls
1.7948e-109	-0.321078	0.315	0.672	1.69154e-108	Epithelial	PAK2	SARS-CoV-2 pos. vs. controls
2.53026e-109	-0.117927	0.203	0.403	2.37539e-108	Epithelial	TRMT10C	SARS-CoV-2 pos. vs. controls
3.68904e-109	-0.197973	0.259	0.53	3.4565e-108	Epithelial	AHR	SARS-CoV-2 pos. vs. controls
4.24883e-109	-0.147803	0.199	0.412	3.97327e-108	Epithelial	TNPO1	SARS-CoV-2 pos. vs. controls
6.5649e-109	-0.114626	0.176	0.361	6.12724e-108	Epithelial	VILL	SARS-CoV-2 pos. vs. controls
7.65382e-109	-0.169036	0.189	0.414	7.12975e-108	Epithelial	AFG3L2	SARS-CoV-2 pos. vs. controls
7.97296e-109	-0.166236	0.226	0.468	7.4127e-108	Epithelial	GINM1	SARS-CoV-2 pos. vs. controls
8.01403e-109	-0.0834643	0.179	0.341	7.43652e-108	Epithelial	PSMG4	SARS-CoV-2 pos. vs. controls
8.62262e-109	-0.20413	0.269	0.552	7.98587e-108	Epithelial	OSTC	SARS-CoV-2 pos. vs. controls
1.11869e-108	-0.298738	0.206	0.52	1.03409e-107	Epithelial	STAM2	SARS-CoV-2 pos. vs. controls
1.27482e-108	-0.175372	0.206	0.454	1.17616e-107	Epithelial	SIL1	SARS-CoV-2 pos. vs. controls
1.28909e-108	-0.194955	0.175	0.398	1.18705e-107	Epithelial	B9D1	SARS-CoV-2 pos. vs. controls
1.74091e-108	-0.198899	0.171	0.427	1.60004e-107	Epithelial	ZMYM4	SARS-CoV-2 pos. vs. controls
1.79645e-108	-0.331695	0.233	0.548	1.64794e-107	Epithelial	DHRS7	SARS-CoV-2 pos. vs. controls
1.83471e-108	-0.0706486	0.241	0.385	1.67984e-107	Epithelial	SLC6A6	SARS-CoV-2 pos. vs. controls
2.48325e-108	-0.31719	0.366	0.741	2.26933e-107	Epithelial	ARGLU1	SARS-CoV-2 pos. vs. controls
2.9436e-108	-0.183631	0.193	0.433	2.68492e-107	Epithelial	TMEM87B	SARS-CoV-2 pos. vs. controls
4.79463e-108	-0.0648945	0.291	0.489	4.35678e-107	Epithelial	NDFIP2	SARS-CoV-2 pos. vs. controls
5.02994e-108	-0.253549	0.299	0.629	4.56199e-107	Epithelial	ACSL3	SARS-CoV-2 pos. vs. controls
5.09812e-108	-0.164927	0.186	0.409	4.61514e-107	Epithelial	SLBP	SARS-CoV-2 pos. vs. controls
6.17493e-108	-0.0929498	0.307	0.54	5.57945e-107	Epithelial	ATP6V0D1	SARS-CoV-2 pos. vs. controls
6.34108e-108	-0.286466	0.223	0.521	5.71885e-107	Epithelial	STOM	SARS-CoV-2 pos. vs. controls
7.79253e-108	-0.175362	0.109	0.317	7.01473e-107	Epithelial	ARHGAP42	SARS-CoV-2 pos. vs. controls
8.5638e-108	-0.216839	0.262	0.542	7.69464e-107	Epithelial	NET1	SARS-CoV-2 pos. vs. controls
1.12164e-107	-0.0760679	0.332	0.576	1.00593e-106	Epithelial	B4GALT1	SARS-CoV-2 pos. vs. controls
1.2173e-107	-0.229202	0.135	0.357	1.08969e-106	Epithelial	CCDC181	SARS-CoV-2 pos. vs. controls
1.25862e-107	-0.230485	0.191	0.458	1.12459e-106	Epithelial	WEE1	SARS-CoV-2 pos. vs. controls
1.50735e-107	-0.280503	0.273	0.591	1.34433e-106	Epithelial	SUN1	SARS-CoV-2 pos. vs. controls
2.22014e-107	-0.17643	0.161	0.392	1.97638e-106	Epithelial	API5	SARS-CoV-2 pos. vs. controls
3.54092e-107	-0.38894	0.347	0.746	3.14053e-106	Epithelial	RTN4	SARS-CoV-2 pos. vs. controls
4.58242e-107	-0.12027	0.159	0.336	4.05679e-106	Epithelial	GPATCH2L	SARS-CoV-2 pos. vs. controls
6.78404e-107	-0.528829	0.298	0.656	5.99485e-106	Epithelial	JUN	SARS-CoV-2 pos. vs. controls
7.63857e-107	-0.265461	0.144	0.391	6.73761e-106	Epithelial	PACRG	SARS-CoV-2 pos. vs. controls
9.02786e-107	-0.0420909	0.295	0.481	7.93397e-106	Epithelial	SERINC2	SARS-CoV-2 pos. vs. controls
9.63585e-107	-0.450082	0.356	0.77	8.45287e-106	Epithelial	TMED10	SARS-CoV-2 pos. vs. controls
1.20346e-106	-0.181771	0.321	0.622	1.05379e-105	Epithelial	FAM177A1	SARS-CoV-2 pos. vs. controls
1.31265e-106	-0.120231	0.288	0.526	1.14732e-105	Epithelial	LEPROT	SARS-CoV-2 pos. vs. controls
1.34313e-106	-0.198139	0.193	0.439	1.17184e-105	Epithelial	AIG1	SARS-CoV-2 pos. vs. controls
1.54841e-106	-0.0591554	0.23	0.392	1.34786e-105	Epithelial	SPTSSA	SARS-CoV-2 pos. vs. controls
1.55049e-106	-0.166858	0.151	0.362	1.34786e-105	Epithelial	DTWD1	SARS-CoV-2 pos. vs. controls
2.21421e-106	-0.151708	0.232	0.458	1.92137e-105	Epithelial	PTPN13	SARS-CoV-2 pos. vs. controls
2.7839e-106	-0.154308	0.294	0.577	2.41138e-105	Epithelial	DYNC1I2	SARS-CoV-2 pos. vs. controls
4.09659e-106	-0.085067	0.206	0.369	3.54204e-105	Epithelial	QKI	SARS-CoV-2 pos. vs. controls
9.7643e-106	-0.049266	0.12	0.22	8.42739e-105	Epithelial	IRS2	SARS-CoV-2 pos. vs. controls
1.00063e-105	-0.150726	0.156	0.362	8.62079e-105	Epithelial	ZC3H18	SARS-CoV-2 pos. vs. controls
1.0628e-105	-0.185462	0.183	0.416	9.14009e-105	Epithelial	CCDC91	SARS-CoV-2 pos. vs. controls
1.30237e-105	-0.0766521	0.237	0.405	1.11804e-104	Epithelial	RBMS1	SARS-CoV-2 pos. vs. controls
1.31827e-105	-0.132076	0.502	0.768	1.12968e-104	Epithelial	SERPINB1	SARS-CoV-2 pos. vs. controls
1.32791e-105	-0.248837	0.128	0.373	1.13592e-104	Epithelial	ALMS1	SARS-CoV-2 pos. vs. controls
1.41685e-105	-0.182446	0.224	0.48	1.20985e-104	Epithelial	SPTLC2	SARS-CoV-2 pos. vs. controls
1.4384e-105	-0.207382	0.123	0.332	1.22608e-104	Epithelial	SLC22A4	SARS-CoV-2 pos. vs. controls
1.4707e-105	-0.169242	0.197	0.424	1.25139e-104	Epithelial	SBNO1	SARS-CoV-2 pos. vs. controls
1.94049e-105	-0.220157	0.173	0.408	1.64531e-104	Epithelial	C9orf72	SARS-CoV-2 pos. vs. controls
2.11177e-105	-0.240585	0.285	0.605	1.7874e-104	Epithelial	MTCH1	SARS-CoV-2 pos. vs. controls
2.36725e-105	-0.147085	0.211	0.42	2.00012e-104	Epithelial	UBR4	SARS-CoV-2 pos. vs. controls
2.39731e-105	-0.178447	0.202	0.445	2.02197e-104	Epithelial	GLRX3	SARS-CoV-2 pos. vs. controls
2.48308e-105	-0.0567056	0.198	0.326	2.09065e-104	Epithelial	TP53I3	SARS-CoV-2 pos. vs. controls
3.05535e-105	-0.194478	0.242	0.501	2.56799e-104	Epithelial	IRF2BP2	SARS-CoV-2 pos. vs. controls
4.62335e-105	-0.115905	0.312	0.557	3.8791e-104	Epithelial	MIEN1	SARS-CoV-2 pos. vs. controls
4.98836e-105	-0.107841	0.27	0.487	4.17808e-104	Epithelial	RAB1B	SARS-CoV-2 pos. vs. controls
6.12952e-105	-0.12374	0.204	0.4	5.12496e-104	Epithelial	MAT2A	SARS-CoV-2 pos. vs. controls
9.02839e-105	-0.281435	0.139	0.389	7.52261e-104	Epithelial	LRRC6	SARS-CoV-2 pos. vs. controls
1.25733e-104	-0.342832	0.317	0.67	1.04582e-103	Epithelial	TMF1	SARS-CoV-2 pos. vs. controls
1.36408e-104	-0.193877	0.296	0.548	1.13265e-103	Epithelial	HLA-DPA1	SARS-CoV-2 pos. vs. controls
1.77164e-104	-0.131677	0.175	0.374	1.46854e-103	Epithelial	NAE1	SARS-CoV-2 pos. vs. controls
2.02341e-104	-0.203452	0.237	0.505	1.67435e-103	Epithelial	KIF13B	SARS-CoV-2 pos. vs. controls
2.22467e-104	-0.10684	0.233	0.443	1.83774e-103	Epithelial	STRAP	SARS-CoV-2 pos. vs. controls
3.234e-104	-0.199788	0.197	0.434	2.66239e-103	Epithelial	SHROOM3	SARS-CoV-2 pos. vs. controls
4.06021e-104	-0.0953231	0.214	0.37	3.33686e-103	Epithelial	MDM4	SARS-CoV-2 pos. vs. controls
4.30932e-104	-0.121337	0.217	0.426	3.53555e-103	Epithelial	INSR	SARS-CoV-2 pos. vs. controls
4.80048e-104	-0.208464	0.14	0.377	3.93182e-103	Epithelial	KANSL1L	SARS-CoV-2 pos. vs. controls
6.78261e-104	-0.169271	0.129	0.339	5.54585e-103	Epithelial	TXNDC15	SARS-CoV-2 pos. vs. controls
6.94093e-104	-0.163291	0.174	0.391	5.66568e-103	Epithelial	CBY1	SARS-CoV-2 pos. vs. controls
8.70917e-104	-0.171856	0.072	0.277	7.09702e-103	Epithelial	ZNF608	SARS-CoV-2 pos. vs. controls
1.01481e-103	-0.198015	0.164	0.404	8.25563e-103	Epithelial	HTT	SARS-CoV-2 pos. vs. controls
1.30892e-103	-0.249557	0.272	0.591	1.06302e-102	Epithelial	CUL3	SARS-CoV-2 pos. vs. controls
1.3693e-103	-0.15127	0.293	0.562	1.1102e-102	Epithelial	METTL9	SARS-CoV-2 pos. vs. controls
2.55292e-103	-0.165293	0.237	0.476	2.06636e-102	Epithelial	CYB5R3	SARS-CoV-2 pos. vs. controls
3.85707e-103	-0.195666	0.324	0.63	3.11672e-102	Epithelial	TWF1	SARS-CoV-2 pos. vs. controls
4.05229e-103	-0.19588	0.213	0.47	3.26898e-102	Epithelial	CTR9	SARS-CoV-2 pos. vs. controls
4.73815e-103	-0.154704	0.279	0.543	3.81587e-102	Epithelial	CAMTA1	SARS-CoV-2 pos. vs. controls
7.4737e-103	-0.0300823	0.251	0.399	5.99889e-102	Epithelial	SUPT4H1	SARS-CoV-2 pos. vs. controls
8.46617e-103	-0.122221	0.252	0.467	6.7842e-102	Epithelial	OTUB1	SARS-CoV-2 pos. vs. controls
8.49339e-103	-0.247896	0.242	0.497	6.79471e-102	Epithelial	DDIT4	SARS-CoV-2 pos. vs. controls
9.17029e-103	0.161663	0.322	0.377	7.32407e-102	Epithelial	SDCBP2	SARS-CoV-2 pos. vs. controls
9.27668e-103	-0.0695179	0.217	0.374	7.39677e-102	Epithelial	FBXO7	SARS-CoV-2 pos. vs. controls
1.01953e-102	-0.134638	0.246	0.462	8.11576e-102	Epithelial	SUPT5H	SARS-CoV-2 pos. vs. controls
1.27301e-102	-0.180623	0.165	0.386	1.01169e-101	Epithelial	RALGAPA1	SARS-CoV-2 pos. vs. controls
1.28084e-102	-0.0859752	0.079	0.193	1.01623e-101	Epithelial	ELF5	SARS-CoV-2 pos. vs. controls
1.31665e-102	-0.123593	0.219	0.412	1.04293e-101	Epithelial	RAI14	SARS-CoV-2 pos. vs. controls
1.39042e-102	-0.349926	0.434	0.798	1.09955e-101	Epithelial	MORF4L1	SARS-CoV-2 pos. vs. controls
1.79658e-102	-0.148263	0.162	0.358	1.41842e-101	Epithelial	PHC3	SARS-CoV-2 pos. vs. controls
1.83101e-102	-0.0552502	0.22	0.361	1.44323e-101	Epithelial	DAZAP1	SARS-CoV-2 pos. vs. controls
2.14005e-102	-0.0602929	0.143	0.286	1.68407e-101	Epithelial	SRM	SARS-CoV-2 pos. vs. controls
2.189e-102	0.0366862	0.152	0.178	1.71977e-101	Epithelial	GBP4	SARS-CoV-2 pos. vs. controls
2.48389e-102	-0.170844	0.147	0.356	1.94828e-101	Epithelial	WRNIP1	SARS-CoV-2 pos. vs. controls
2.89642e-102	-0.122123	0.205	0.389	2.26815e-101	Epithelial	CREBBP	SARS-CoV-2 pos. vs. controls
3.01891e-102	-0.0228855	0.163	0.225	2.36024e-101	Epithelial	PILRB	SARS-CoV-2 pos. vs. controls
3.17873e-102	-0.202921	0.197	0.456	2.48116e-101	Epithelial	ASCC3	SARS-CoV-2 pos. vs. controls
4.09559e-102	-0.130812	0.144	0.32	3.19164e-101	Epithelial	RBBP8	SARS-CoV-2 pos. vs. controls
4.62461e-102	0.0595171	0.22	0.27	3.59228e-101	Epithelial	LGALS9	SARS-CoV-2 pos. vs. controls
6.92043e-102	-0.127096	0.184	0.387	5.36696e-101	Epithelial	RDH14	SARS-CoV-2 pos. vs. controls
7.7294e-102	-0.174018	0.171	0.4	5.98469e-101	Epithelial	FAM208B	SARS-CoV-2 pos. vs. controls
7.8588e-102	-0.228946	0.308	0.63	6.07512e-101	Epithelial	TC2N	SARS-CoV-2 pos. vs. controls
8.12847e-102	-0.264945	0.14	0.401	6.27351e-101	Epithelial	IQCA1	SARS-CoV-2 pos. vs. controls
9.63409e-102	-0.171622	0.204	0.437	7.41178e-101	Epithelial	SMU1	SARS-CoV-2 pos. vs. controls
1.06522e-101	-0.180186	0.248	0.506	8.18201e-101	Epithelial	ANKLE2	SARS-CoV-2 pos. vs. controls
1.14514e-101	-0.195909	0.234	0.495	8.78184e-101	Epithelial	ADNP	SARS-CoV-2 pos. vs. controls
1.30142e-101	-0.200764	0.267	0.548	9.96447e-101	Epithelial	JMJD1C	SARS-CoV-2 pos. vs. controls
1.3084e-101	-0.100636	0.16	0.32	1.0002e-100	Epithelial	WIPI1	SARS-CoV-2 pos. vs. controls
1.31173e-101	-0.12608	0.088	0.256	1.00116e-100	Epithelial	OXCT1	SARS-CoV-2 pos. vs. controls
2.44268e-101	-0.175436	0.095	0.303	1.85666e-100	Epithelial	CASD1	SARS-CoV-2 pos. vs. controls
2.44419e-101	-0.210191	0.263	0.556	1.85666e-100	Epithelial	SRP54	SARS-CoV-2 pos. vs. controls
4.34963e-101	-0.21501	0.274	0.557	3.29368e-100	Epithelial	ADI1	SARS-CoV-2 pos. vs. controls
5.56984e-101	-0.133436	0.241	0.468	4.21104e-100	Epithelial	AK2	SARS-CoV-2 pos. vs. controls
8.09804e-101	-0.152116	0.184	0.377	6.11288e-100	Epithelial	SATB1	SARS-CoV-2 pos. vs. controls
8.30979e-101	-0.117186	0.212	0.398	6.25312e-100	Epithelial	ARID1A	SARS-CoV-2 pos. vs. controls
9.99795e-101	-0.137903	0.135	0.323	7.50002e-100	Epithelial	TRAP1	SARS-CoV-2 pos. vs. controls
1.78559e-100	-0.28801	0.104	0.363	1.33739e-99	Epithelial	FAM184A	SARS-CoV-2 pos. vs. controls
1.79115e-100	-0.199764	0.506	0.816	1.33947e-99	Epithelial	UQCRB	SARS-CoV-2 pos. vs. controls
4.17533e-100	-0.186679	0.169	0.389	3.11758e-99	Epithelial	CCDC17	SARS-CoV-2 pos. vs. controls
5.96669e-100	-0.105573	0.258	0.459	4.44824e-99	Epithelial	CSNK1D	SARS-CoV-2 pos. vs. controls
6.46008e-100	-0.104483	0.158	0.326	4.80862e-99	Epithelial	NSMCE4A	SARS-CoV-2 pos. vs. controls
1.12623e-99	-0.0830902	0.188	0.35	8.34452e-99	Epithelial	GAR1	SARS-CoV-2 pos. vs. controls
1.18164e-99	-0.206804	0.101	0.313	8.74157e-99	Epithelial	CDC14A	SARS-CoV-2 pos. vs. controls
1.3823e-99	-0.409091	0.401	0.798	1.01947e-98	Epithelial	SRRM2	SARS-CoV-2 pos. vs. controls
1.88348e-99	-0.224361	0.286	0.584	1.38698e-98	Epithelial	SEC14L1	SARS-CoV-2 pos. vs. controls
2.06386e-99	-0.177212	0.129	0.329	1.51749e-98	Epithelial	SYTL3	SARS-CoV-2 pos. vs. controls
2.29751e-99	-0.147631	0.248	0.478	1.68671e-98	Epithelial	TSPYL1	SARS-CoV-2 pos. vs. controls
3.45076e-99	-0.103041	0.116	0.269	2.52951e-98	Epithelial	STEAP1	SARS-CoV-2 pos. vs. controls
4.22215e-99	-0.158129	0.121	0.316	3.09026e-98	Epithelial	PRR7	SARS-CoV-2 pos. vs. controls
4.45784e-99	-0.1968	0.277	0.55	3.25781e-98	Epithelial	SECISBP2L	SARS-CoV-2 pos. vs. controls
8.4384e-99	-0.14567	0.252	0.479	6.15747e-98	Epithelial	NBR1	SARS-CoV-2 pos. vs. controls
8.81217e-99	-0.268033	0.133	0.372	6.42049e-98	Epithelial	CD164L2	SARS-CoV-2 pos. vs. controls
9.33003e-99	-0.283694	0.178	0.428	6.78752e-98	Epithelial	DYX1C1	SARS-CoV-2 pos. vs. controls
1.05695e-98	-0.0714098	0.26	0.449	7.67764e-98	Epithelial	N4BP1	SARS-CoV-2 pos. vs. controls
1.08295e-98	-0.186137	0.178	0.409	7.85467e-98	Epithelial	RNF20	SARS-CoV-2 pos. vs. controls
1.19569e-98	-0.094221	0.266	0.474	8.6593e-98	Epithelial	DAP	SARS-CoV-2 pos. vs. controls
1.42039e-98	-0.0880153	0.183	0.342	1.02712e-97	Epithelial	UBE2E1	SARS-CoV-2 pos. vs. controls
1.65511e-98	-0.0400746	0.208	0.354	1.19327e-97	Epithelial	CAPG	SARS-CoV-2 pos. vs. controls
1.85941e-98	-0.154377	0.172	0.386	1.33656e-97	Epithelial	TXLNA	SARS-CoV-2 pos. vs. controls
2.02685e-98	-0.10125	0.06	0.202	1.45474e-97	Epithelial	PTGER4	SARS-CoV-2 pos. vs. controls
2.14135e-98	-0.081225	0.263	0.461	1.53463e-97	Epithelial	C1D	SARS-CoV-2 pos. vs. controls
2.95044e-98	-0.109359	0.163	0.332	2.10821e-97	Epithelial	PLA2G12A	SARS-CoV-2 pos. vs. controls
3.34136e-98	-0.10673	0.162	0.34	2.384e-97	Epithelial	TP53RK	SARS-CoV-2 pos. vs. controls
3.94059e-98	-0.137131	0.229	0.459	2.80738e-97	Epithelial	CNIH4	SARS-CoV-2 pos. vs. controls
5.62418e-98	-0.145043	0.202	0.422	4.00089e-97	Epithelial	CHD1	SARS-CoV-2 pos. vs. controls
6.23095e-98	-0.108469	0.233	0.41	4.426e-97	Epithelial	C9orf3	SARS-CoV-2 pos. vs. controls
7.0598e-98	-0.168002	0.305	0.591	5e-97	Epithelial	CAPZA2	SARS-CoV-2 pos. vs. controls
7.29548e-98	-0.209924	0.193	0.44	5.15933e-97	Epithelial	EPN2	SARS-CoV-2 pos. vs. controls
8.31414e-98	-0.228127	0.095	0.306	5.8711e-97	Epithelial	TMEM212	SARS-CoV-2 pos. vs. controls
8.5399e-98	-0.139366	0.216	0.433	6.02169e-97	Epithelial	TIAL1	SARS-CoV-2 pos. vs. controls
9.71946e-98	-0.147081	0.115	0.291	6.84341e-97	Epithelial	PPP1R36	SARS-CoV-2 pos. vs. controls
1.18648e-97	-0.110624	0.146	0.303	8.34171e-97	Epithelial	PRKAG2	SARS-CoV-2 pos. vs. controls
1.49135e-97	-0.187757	0.13	0.348	1.04699e-96	Epithelial	TRIM37	SARS-CoV-2 pos. vs. controls
2.41526e-97	-0.0729374	0.252	0.415	1.69314e-96	Epithelial	BCL6	SARS-CoV-2 pos. vs. controls
2.77199e-97	-0.185026	0.144	0.367	1.94039e-96	Epithelial	ACLY	SARS-CoV-2 pos. vs. controls
3.01493e-97	-0.0768033	0.199	0.34	2.10739e-96	Epithelial	DPM1	SARS-CoV-2 pos. vs. controls
3.58043e-97	-0.165846	0.234	0.47	2.49903e-96	Epithelial	RBBP6	SARS-CoV-2 pos. vs. controls
4.98082e-97	-0.0871196	0.302	0.525	3.47143e-96	Epithelial	PHACTR4	SARS-CoV-2 pos. vs. controls
5.63709e-97	-0.128514	0.179	0.36	3.92316e-96	Epithelial	COBLL1	SARS-CoV-2 pos. vs. controls
6.33827e-97	-0.156923	0.119	0.305	4.40478e-96	Epithelial	IFT122	SARS-CoV-2 pos. vs. controls
1.34211e-96	-0.118251	0.227	0.424	9.31353e-96	Epithelial	ELL2	SARS-CoV-2 pos. vs. controls
1.38355e-96	-0.083256	0.116	0.252	9.58728e-96	Epithelial	LYRM4	SARS-CoV-2 pos. vs. controls
1.98708e-96	-0.16382	0.237	0.476	1.37497e-95	Epithelial	TMEM9B	SARS-CoV-2 pos. vs. controls
3.53206e-96	-0.0626044	0.188	0.321	2.44052e-95	Epithelial	REPIN1	SARS-CoV-2 pos. vs. controls
5.1354e-96	-0.163029	0.263	0.502	3.54328e-95	Epithelial	GAPVD1	SARS-CoV-2 pos. vs. controls
5.51601e-96	0.0187352	0.285	0.408	3.80044e-95	Epithelial	EPS8L2	SARS-CoV-2 pos. vs. controls
5.78812e-96	-0.198469	0.095	0.3	3.98223e-95	Epithelial	TTLL7	SARS-CoV-2 pos. vs. controls
6.1822e-96	-0.128548	0.156	0.344	4.24728e-95	Epithelial	RNF8	SARS-CoV-2 pos. vs. controls
6.56914e-96	-0.0418271	0.241	0.365	4.50669e-95	Epithelial	TMEM259	SARS-CoV-2 pos. vs. controls
7.61461e-96	-0.160748	0.132	0.324	5.21649e-95	Epithelial	IFT46	SARS-CoV-2 pos. vs. controls
1.05823e-95	-0.106543	0.172	0.344	7.23926e-95	Epithelial	PWP1	SARS-CoV-2 pos. vs. controls
1.12151e-95	-0.21276	0.116	0.351	7.65043e-95	Epithelial	DNAJB4	SARS-CoV-2 pos. vs. controls
1.37984e-95	-0.150671	0.176	0.377	9.39934e-95	Epithelial	WDR73	SARS-CoV-2 pos. vs. controls
1.41212e-95	-0.134511	0.226	0.422	9.60563e-95	Epithelial	RBM5	SARS-CoV-2 pos. vs. controls
1.42276e-95	-0.145917	0.26	0.496	9.66434e-95	Epithelial	IL6ST	SARS-CoV-2 pos. vs. controls
1.44101e-95	-0.111382	0.186	0.35	9.77451e-95	Epithelial	SFSWAP	SARS-CoV-2 pos. vs. controls
1.83499e-95	-0.162343	0.153	0.354	1.2412e-94	Epithelial	C11orf49	SARS-CoV-2 pos. vs. controls
2.25649e-95	-0.145829	0.22	0.428	1.52416e-94	Epithelial	RALGPS2	SARS-CoV-2 pos. vs. controls
3.07027e-95	-0.265416	0.355	0.707	2.07093e-94	Epithelial	GHITM	SARS-CoV-2 pos. vs. controls
3.53438e-95	-0.0851244	0.273	0.479	2.38064e-94	Epithelial	ETV6	SARS-CoV-2 pos. vs. controls
5.49863e-95	-0.0841896	0.059	0.175	3.69852e-94	Epithelial	ABCC4	SARS-CoV-2 pos. vs. controls
5.54188e-95	0.010226	0.271	0.378	3.72241e-94	Epithelial	NT5C2	SARS-CoV-2 pos. vs. controls
5.81508e-95	-0.156269	0.155	0.361	3.90048e-94	Epithelial	HADH	SARS-CoV-2 pos. vs. controls
5.86938e-95	-0.13008	0.161	0.348	3.93142e-94	Epithelial	PPP2R5A	SARS-CoV-2 pos. vs. controls
6.68971e-95	-0.184734	0.333	0.606	4.47467e-94	Epithelial	PPP1R15A	SARS-CoV-2 pos. vs. controls
1.41541e-94	-0.124313	0.182	0.359	9.45439e-94	Epithelial	NCOR2	SARS-CoV-2 pos. vs. controls
1.77615e-94	-0.439451	0.076	0.361	1.18476e-93	Epithelial	MAP1B	SARS-CoV-2 pos. vs. controls
2.06094e-94	-0.156767	0.152	0.348	1.37282e-93	Epithelial	XPC	SARS-CoV-2 pos. vs. controls
2.11087e-94	-0.137838	0.15	0.339	1.40414e-93	Epithelial	KCTD1	SARS-CoV-2 pos. vs. controls
2.26208e-94	0.0774429	0.068	0.015	1.50265e-93	Epithelial	OASL	SARS-CoV-2 pos. vs. controls
2.59621e-94	-0.321664	0.172	0.443	1.72222e-93	Epithelial	RFX3	SARS-CoV-2 pos. vs. controls
2.65271e-94	-0.15508	0.214	0.433	1.75728e-93	Epithelial	ADAM10	SARS-CoV-2 pos. vs. controls
4.23123e-94	-0.184304	0.246	0.502	2.79912e-93	Epithelial	RAB11B	SARS-CoV-2 pos. vs. controls
4.85766e-94	-0.115602	0.202	0.393	3.20912e-93	Epithelial	C1GALT1	SARS-CoV-2 pos. vs. controls
5.06539e-94	-0.080887	0.189	0.324	3.34177e-93	Epithelial	RCC2	SARS-CoV-2 pos. vs. controls
5.45428e-94	-0.122019	0.152	0.325	3.59341e-93	Epithelial	SRRT	SARS-CoV-2 pos. vs. controls
6.82166e-94	-0.12557	0.189	0.381	4.48813e-93	Epithelial	CDK5RAP3	SARS-CoV-2 pos. vs. controls
6.85783e-94	-0.15947	0.165	0.371	4.50577e-93	Epithelial	VPS41	SARS-CoV-2 pos. vs. controls
7.61767e-94	-0.121904	0.211	0.406	4.99819e-93	Epithelial	SCFD1	SARS-CoV-2 pos. vs. controls
9.80303e-94	-0.0976808	0.191	0.34	6.42332e-93	Epithelial	CREBRF	SARS-CoV-2 pos. vs. controls
1.00005e-93	-0.239894	0.231	0.517	6.54378e-93	Epithelial	PRDM2	SARS-CoV-2 pos. vs. controls
1.23133e-93	-0.114762	0.215	0.411	8.04622e-93	Epithelial	DAP3	SARS-CoV-2 pos. vs. controls
1.45298e-93	-0.207474	0.537	0.834	9.48179e-93	Epithelial	H2AFJ	SARS-CoV-2 pos. vs. controls
1.72506e-93	-0.231812	0.298	0.603	1.12421e-92	Epithelial	ARPC1A	SARS-CoV-2 pos. vs. controls
1.87077e-93	-0.0390708	0.29	0.474	1.21752e-92	Epithelial	STK24	SARS-CoV-2 pos. vs. controls
2.02166e-93	-0.152866	0.129	0.324	1.31394e-92	Epithelial	PACS1	SARS-CoV-2 pos. vs. controls
2.40479e-93	-0.332153	0.421	0.785	1.56084e-92	Epithelial	CLINT1	SARS-CoV-2 pos. vs. controls
2.62984e-93	-0.287204	0.23	0.55	1.70462e-92	Epithelial	CUX1	SARS-CoV-2 pos. vs. controls
4.32147e-93	-0.0940292	0.184	0.351	2.79734e-92	Epithelial	COA1	SARS-CoV-2 pos. vs. controls
4.36119e-93	-0.123318	0.178	0.359	2.81926e-92	Epithelial	HEXB	SARS-CoV-2 pos. vs. controls
4.58902e-93	-0.146451	0.277	0.521	2.96256e-92	Epithelial	REEP3	SARS-CoV-2 pos. vs. controls
6.15894e-93	-0.166839	0.095	0.3	3.97074e-92	Epithelial	FUT8	SARS-CoV-2 pos. vs. controls
6.40652e-93	-0.158319	0.19	0.404	4.12484e-92	Epithelial	UBN1	SARS-CoV-2 pos. vs. controls
7.44769e-93	-0.19971	0.251	0.478	4.7888e-92	Epithelial	LRRC23	SARS-CoV-2 pos. vs. controls
8.7215e-93	-0.0955199	0.319	0.553	5.60036e-92	Epithelial	PDLIM5	SARS-CoV-2 pos. vs. controls
9.19845e-93	-0.143157	0.236	0.459	5.89877e-92	Epithelial	EXOC1	SARS-CoV-2 pos. vs. controls
9.29526e-93	0.305017	0.386	0.404	5.95292e-92	Epithelial	CSTA	SARS-CoV-2 pos. vs. controls
1.64713e-92	-0.171716	0.269	0.529	1.05067e-91	Epithelial	BRD4	SARS-CoV-2 pos. vs. controls
1.8792e-92	-0.405794	0.196	0.481	1.19712e-91	Epithelial	MLF1	SARS-CoV-2 pos. vs. controls
3.29231e-92	-0.0733479	0.254	0.439	2.09456e-91	Epithelial	ARL8B	SARS-CoV-2 pos. vs. controls
4.09081e-92	-0.159314	0.144	0.346	2.59912e-91	Epithelial	ST8SIA4	SARS-CoV-2 pos. vs. controls
5.48506e-92	-0.116771	0.203	0.386	3.48038e-91	Epithelial	DDX27	SARS-CoV-2 pos. vs. controls
5.84987e-92	-0.115939	0.143	0.312	3.70697e-91	Epithelial	ORAI1	SARS-CoV-2 pos. vs. controls
9.83278e-92	-0.101686	0.183	0.36	6.22269e-91	Epithelial	LSM6	SARS-CoV-2 pos. vs. controls
1.04476e-91	0.0477845	0.298	0.402	6.59469e-91	Epithelial	TRAF4	SARS-CoV-2 pos. vs. controls
1.0448e-91	-0.435848	0.353	0.741	6.59469e-91	Epithelial	PRKAR1A	SARS-CoV-2 pos. vs. controls
1.30597e-91	-0.115455	0.222	0.409	8.23242e-91	Epithelial	ST5	SARS-CoV-2 pos. vs. controls
1.38454e-91	-0.0715916	0.222	0.368	8.71624e-91	Epithelial	ZNF655	SARS-CoV-2 pos. vs. controls
1.48354e-91	-0.291356	0.126	0.367	9.31519e-91	Epithelial	TEKT2	SARS-CoV-2 pos. vs. controls
1.68504e-91	-0.0656882	0.206	0.344	1.05666e-90	Epithelial	PWWP2B	SARS-CoV-2 pos. vs. controls
1.70267e-91	0.0458637	0.265	0.351	1.06633e-90	Epithelial	SLC16A3	SARS-CoV-2 pos. vs. controls
1.86973e-91	-0.197951	0.296	0.587	1.16943e-90	Epithelial	AFF4	SARS-CoV-2 pos. vs. controls
2.0562e-91	-0.164787	0.189	0.398	1.28439e-90	Epithelial	EXOC4	SARS-CoV-2 pos. vs. controls
2.42842e-91	-0.104055	0.172	0.34	1.51493e-90	Epithelial	TCF7L2	SARS-CoV-2 pos. vs. controls
2.45149e-91	-0.241612	0.4	0.725	1.52735e-90	Epithelial	KLF5	SARS-CoV-2 pos. vs. controls
2.92356e-91	-0.09189	0.167	0.324	1.8191e-90	Epithelial	MRPL35	SARS-CoV-2 pos. vs. controls
3.40855e-91	-0.0898814	0.174	0.339	2.11814e-90	Epithelial	TSSC4	SARS-CoV-2 pos. vs. controls
3.5444e-91	-0.137071	0.217	0.43	2.19972e-90	Epithelial	MARK2	SARS-CoV-2 pos. vs. controls
3.75732e-91	-0.212364	0.344	0.642	2.32886e-90	Epithelial	ZFP36L1	SARS-CoV-2 pos. vs. controls
6.72699e-91	-0.0728363	0.252	0.419	4.16416e-90	Epithelial	PTBP1	SARS-CoV-2 pos. vs. controls
7.40672e-91	-0.217228	0.123	0.342	4.57904e-90	Epithelial	ULK4	SARS-CoV-2 pos. vs. controls
8.66389e-91	-0.142704	0.136	0.327	5.3494e-90	Epithelial	NOL8	SARS-CoV-2 pos. vs. controls
1.49317e-90	-0.15883	0.208	0.432	9.19579e-90	Epithelial	SRPK2	SARS-CoV-2 pos. vs. controls
1.59068e-90	-0.15712	0.127	0.315	9.78378e-90	Epithelial	THADA	SARS-CoV-2 pos. vs. controls
1.61992e-90	-0.13638	0.214	0.411	9.95094e-90	Epithelial	CSNK1G2	SARS-CoV-2 pos. vs. controls
1.7623e-90	0.0725388	0.205	0.232	1.08117e-89	Epithelial	BIRC3	SARS-CoV-2 pos. vs. controls
1.98535e-90	-0.208107	0.147	0.369	1.21647e-89	Epithelial	KIAA1009	SARS-CoV-2 pos. vs. controls
2.00252e-90	-0.117355	0.099	0.26	1.22543e-89	Epithelial	ACO1	SARS-CoV-2 pos. vs. controls
3.12483e-90	-0.248984	0.149	0.376	1.90738e-89	Epithelial	ZDHHC1	SARS-CoV-2 pos. vs. controls
3.80903e-90	-0.116588	0.211	0.393	2.31912e-89	Epithelial	STX12	SARS-CoV-2 pos. vs. controls
3.93474e-90	-0.0957465	0.051	0.151	2.39264e-89	Epithelial	SNCA	SARS-CoV-2 pos. vs. controls
5.98554e-90	-0.179513	0.354	0.662	3.6351e-89	Epithelial	CAPNS1	SARS-CoV-2 pos. vs. controls
7.11333e-90	-0.0976931	0.236	0.429	4.31458e-89	Epithelial	BECN1	SARS-CoV-2 pos. vs. controls
8.56907e-90	-0.0442328	0.135	0.239	5.19102e-89	Epithelial	MRTO4	SARS-CoV-2 pos. vs. controls
1.08742e-89	-0.148034	0.137	0.333	6.57916e-89	Epithelial	LBR	SARS-CoV-2 pos. vs. controls
1.24317e-89	-0.188114	0.118	0.337	7.51205e-89	Epithelial	JRKL	SARS-CoV-2 pos. vs. controls
1.59686e-89	-0.202847	0.104	0.307	9.63718e-89	Epithelial	LRRC71	SARS-CoV-2 pos. vs. controls
2.32112e-89	-0.241015	0.467	0.793	1.39906e-88	Epithelial	POLR2L	SARS-CoV-2 pos. vs. controls
2.92577e-89	-0.103611	0.216	0.408	1.76131e-88	Epithelial	NAPG	SARS-CoV-2 pos. vs. controls
3.61245e-89	-0.149751	0.171	0.373	2.17198e-88	Epithelial	EHMT1	SARS-CoV-2 pos. vs. controls
4.3309e-89	-0.285744	0.285	0.541	2.6007e-88	Epithelial	BASP1	SARS-CoV-2 pos. vs. controls
4.60501e-89	-0.12186	0.155	0.318	2.76186e-88	Epithelial	STT3A	SARS-CoV-2 pos. vs. controls
4.92637e-89	-0.185559	0.191	0.423	2.95092e-88	Epithelial	AGPAT3	SARS-CoV-2 pos. vs. controls
5.40649e-89	-0.123384	0.208	0.402	3.23449e-88	Epithelial	TRAPPC10	SARS-CoV-2 pos. vs. controls
7.19681e-89	-0.140433	0.167	0.355	4.30022e-88	Epithelial	CRBN	SARS-CoV-2 pos. vs. controls
7.83581e-89	-0.118093	0.158	0.327	4.67624e-88	Epithelial	FBXO21	SARS-CoV-2 pos. vs. controls
1.02247e-88	-0.0236553	0.187	0.295	6.08679e-88	Epithelial	MED24	SARS-CoV-2 pos. vs. controls
1.05184e-88	-0.0987204	0.217	0.379	6.25388e-88	Epithelial	TUG1	SARS-CoV-2 pos. vs. controls
1.06606e-88	-0.333245	0.38	0.755	6.33064e-88	Epithelial	PTTG1IP	SARS-CoV-2 pos. vs. controls
1.17922e-88	-0.0652203	0.112	0.222	6.99398e-88	Epithelial	RRP1B	SARS-CoV-2 pos. vs. controls
1.46783e-88	-0.0518446	0.033	0.127	8.69506e-88	Epithelial	CELF2	SARS-CoV-2 pos. vs. controls
1.69419e-88	-0.124043	0.137	0.305	1.00236e-87	Epithelial	ROGDI	SARS-CoV-2 pos. vs. controls
1.74301e-88	-0.102173	0.034	0.171	1.02998e-87	Epithelial	SOX5	SARS-CoV-2 pos. vs. controls
1.78137e-88	-0.143462	0.225	0.431	1.05136e-87	Epithelial	ZNF217	SARS-CoV-2 pos. vs. controls
2.28722e-88	-0.0761457	0.149	0.282	1.34661e-87	Epithelial	CCS	SARS-CoV-2 pos. vs. controls
2.54933e-88	-0.195503	0.161	0.369	1.49909e-87	Epithelial	ANKUB1	SARS-CoV-2 pos. vs. controls
2.77909e-88	-0.08519	0.134	0.27	1.63221e-87	Epithelial	CTDSPL	SARS-CoV-2 pos. vs. controls
3.61894e-88	-0.154987	0.174	0.383	2.11772e-87	Epithelial	TMX1	SARS-CoV-2 pos. vs. controls
5.18472e-88	-0.125892	0.16	0.34	3.03029e-87	Epithelial	ZSWIM7	SARS-CoV-2 pos. vs. controls
6.04239e-88	-0.0683941	0.238	0.391	3.52729e-87	Epithelial	HNRNPL	SARS-CoV-2 pos. vs. controls
7.01737e-88	-0.119506	0.152	0.329	4.09148e-87	Epithelial	ICA1	SARS-CoV-2 pos. vs. controls
9.00879e-88	-0.159793	0.224	0.454	5.24623e-87	Epithelial	GOLGA3	SARS-CoV-2 pos. vs. controls
9.35221e-88	-0.0881304	0.148	0.29	5.43964e-87	Epithelial	NUDT16L1	SARS-CoV-2 pos. vs. controls
1.29531e-87	-0.156915	0.18	0.387	7.52499e-87	Epithelial	POLD3	SARS-CoV-2 pos. vs. controls
1.69289e-87	-0.0872807	0.201	0.339	9.82283e-87	Epithelial	DDI2	SARS-CoV-2 pos. vs. controls
2.31712e-87	-0.205987	0.23	0.443	1.34287e-86	Epithelial	C9orf135	SARS-CoV-2 pos. vs. controls
2.55149e-87	-0.101559	0.143	0.281	1.47692e-86	Epithelial	AGO3	SARS-CoV-2 pos. vs. controls
3.08245e-87	0.0594721	0.315	0.418	1.78212e-86	Epithelial	GLTP	SARS-CoV-2 pos. vs. controls
3.18938e-87	-0.38734	0.199	0.464	1.84173e-86	Epithelial	DYNLRB2	SARS-CoV-2 pos. vs. controls
4.33951e-87	-0.061682	0.123	0.237	2.50289e-86	Epithelial	ID2	SARS-CoV-2 pos. vs. controls
4.83581e-87	-0.117942	0.307	0.549	2.7858e-86	Epithelial	KRAS	SARS-CoV-2 pos. vs. controls
4.90681e-87	-0.104631	0.215	0.4	2.82332e-86	Epithelial	SDF2	SARS-CoV-2 pos. vs. controls
6.62085e-87	-0.0787606	0.16	0.291	3.80502e-86	Epithelial	CNOT6L	SARS-CoV-2 pos. vs. controls
8.01537e-87	-0.0834527	0.413	0.618	4.60096e-86	Epithelial	TPM4	SARS-CoV-2 pos. vs. controls
8.07403e-87	-0.116774	0.146	0.315	4.62911e-86	Epithelial	AMZ2	SARS-CoV-2 pos. vs. controls
8.20227e-87	-0.108527	0.198	0.358	4.69705e-86	Epithelial	LTBR	SARS-CoV-2 pos. vs. controls
8.58458e-87	-0.120804	0.165	0.347	4.91014e-86	Epithelial	ACYP2	SARS-CoV-2 pos. vs. controls
1.31187e-86	-0.347643	0.172	0.425	7.49462e-86	Epithelial	RSPH9	SARS-CoV-2 pos. vs. controls
1.40879e-86	-0.107972	0.11	0.252	8.03876e-86	Epithelial	TAF1B	SARS-CoV-2 pos. vs. controls
1.46948e-86	-0.124082	0.118	0.282	8.37519e-86	Epithelial	BMI1	SARS-CoV-2 pos. vs. controls
1.61612e-86	-0.172162	0.227	0.468	9.20004e-86	Epithelial	LSM14A	SARS-CoV-2 pos. vs. controls
2.06321e-86	-0.197748	0.191	0.43	1.17313e-85	Epithelial	MBNL2	SARS-CoV-2 pos. vs. controls
2.74895e-86	-0.102109	0.135	0.278	1.56119e-85	Epithelial	ATP2A3	SARS-CoV-2 pos. vs. controls
3.25469e-86	-0.347119	0.482	0.828	1.84624e-85	Epithelial	YWHAE	SARS-CoV-2 pos. vs. controls
3.75058e-86	-0.0971242	0.135	0.274	2.12503e-85	Epithelial	PKP2	SARS-CoV-2 pos. vs. controls
3.87343e-86	-0.133303	0.107	0.263	2.19206e-85	Epithelial	C3orf52	SARS-CoV-2 pos. vs. controls
4.15731e-86	-0.0637005	0.249	0.407	2.34996e-85	Epithelial	VAMP2	SARS-CoV-2 pos. vs. controls
4.39202e-86	-0.0578699	0.252	0.412	2.47972e-85	Epithelial	LASP1	SARS-CoV-2 pos. vs. controls
4.45048e-86	0.074345	0.15	0.134	2.50978e-85	Epithelial	OAS3	SARS-CoV-2 pos. vs. controls
4.49802e-86	-0.0919905	0.159	0.292	2.53362e-85	Epithelial	NIPAL2	SARS-CoV-2 pos. vs. controls
4.99504e-86	-0.202186	0.173	0.408	2.81029e-85	Epithelial	MGAT5	SARS-CoV-2 pos. vs. controls
5.88954e-86	-0.042181	0.263	0.432	3.30969e-85	Epithelial	ZNRF1	SARS-CoV-2 pos. vs. controls
6.31974e-86	-0.132686	0.146	0.321	3.5473e-85	Epithelial	MTA1	SARS-CoV-2 pos. vs. controls
7.66038e-86	-0.132281	0.113	0.277	4.2948e-85	Epithelial	ZNF507	SARS-CoV-2 pos. vs. controls
8.92092e-86	-0.144677	0.114	0.292	4.99572e-85	Epithelial	GALNT11	SARS-CoV-2 pos. vs. controls
1.16605e-85	-0.145629	0.159	0.354	6.51474e-85	Epithelial	TRIM27	SARS-CoV-2 pos. vs. controls
1.32904e-85	-0.157166	0.22	0.437	7.41677e-85	Epithelial	DNAJB14	SARS-CoV-2 pos. vs. controls
1.82051e-85	-0.0680669	0.252	0.425	1.01477e-84	Epithelial	SAR1A	SARS-CoV-2 pos. vs. controls
1.91922e-85	-0.163585	0.102	0.288	1.06855e-84	Epithelial	C2orf73	SARS-CoV-2 pos. vs. controls
2.17271e-85	-0.1366	0.156	0.343	1.20689e-84	Epithelial	CSNK1G3	SARS-CoV-2 pos. vs. controls
2.77386e-85	-0.397757	0.553	0.852	1.53904e-84	Epithelial	KRT8	SARS-CoV-2 pos. vs. controls
2.97284e-85	-0.126161	0.172	0.348	1.64755e-84	Epithelial	ARFGEF2	SARS-CoV-2 pos. vs. controls
3.06977e-85	-0.117576	0.12	0.274	1.69931e-84	Epithelial	LIPA	SARS-CoV-2 pos. vs. controls
3.28267e-85	-0.272173	0.191	0.453	1.81508e-84	Epithelial	GALNT7	SARS-CoV-2 pos. vs. controls
4.33214e-85	-0.0913086	0.177	0.324	2.39261e-84	Epithelial	TDP2	SARS-CoV-2 pos. vs. controls
5.04008e-85	-0.126247	0.18	0.353	2.78041e-84	Epithelial	DYRK1A	SARS-CoV-2 pos. vs. controls
5.57773e-85	-0.0986507	0.184	0.342	3.0735e-84	Epithelial	MIS18BP1	SARS-CoV-2 pos. vs. controls
5.61698e-85	-0.0937622	0.154	0.298	3.09158e-84	Epithelial	AGAP1	SARS-CoV-2 pos. vs. controls
8.36902e-85	-0.0802563	0.171	0.297	4.60105e-84	Epithelial	ELK4	SARS-CoV-2 pos. vs. controls
9.01879e-85	-0.134949	0.131	0.302	4.94698e-84	Epithelial	SEMA3A	SARS-CoV-2 pos. vs. controls
9.41252e-85	-0.153131	0.218	0.436	5.15147e-84	Epithelial	PPP2R5E	SARS-CoV-2 pos. vs. controls
9.49286e-85	0.0524483	0.056	0.029	5.18929e-84	Epithelial	PTPRCAP	SARS-CoV-2 pos. vs. controls
1.05859e-84	-0.0465438	0.158	0.273	5.78023e-84	Epithelial	METTL23	SARS-CoV-2 pos. vs. controls
1.09026e-84	-0.0833336	0.088	0.212	5.94642e-84	Epithelial	NT5C3B	SARS-CoV-2 pos. vs. controls
1.15883e-84	-0.234558	0.13	0.316	6.31325e-84	Epithelial	DST	SARS-CoV-2 pos. vs. controls
1.26837e-84	-0.0884304	0.215	0.38	6.90221e-84	Epithelial	CNOT7	SARS-CoV-2 pos. vs. controls
1.55827e-84	-0.167432	0.548	0.831	8.47026e-84	Epithelial	BTF3	SARS-CoV-2 pos. vs. controls
1.58226e-84	-0.0947059	0.182	0.333	8.59093e-84	Epithelial	DIS3	SARS-CoV-2 pos. vs. controls
1.619e-84	-0.0908805	0.186	0.338	8.7805e-84	Epithelial	UBE2Q1	SARS-CoV-2 pos. vs. controls
2.33487e-84	-0.0936109	0.227	0.384	1.26487e-83	Epithelial	EXOC7	SARS-CoV-2 pos. vs. controls
2.89883e-84	-0.0869277	0.136	0.272	1.56862e-83	Epithelial	ATIC	SARS-CoV-2 pos. vs. controls
3.58055e-84	-0.121074	0.235	0.431	1.93534e-83	Epithelial	MEF2A	SARS-CoV-2 pos. vs. controls
3.64944e-84	-0.119685	0.2	0.39	1.97037e-83	Epithelial	MDFIC	SARS-CoV-2 pos. vs. controls
3.83347e-84	-0.186523	0.273	0.547	2.06741e-83	Epithelial	YIPF3	SARS-CoV-2 pos. vs. controls
4.77693e-84	-0.105563	0.178	0.327	2.57334e-83	Epithelial	WDR11	SARS-CoV-2 pos. vs. controls
5.1876e-84	-0.121272	0.236	0.429	2.79145e-83	Epithelial	ERGIC1	SARS-CoV-2 pos. vs. controls
6.87248e-84	-0.162931	0.252	0.497	3.69396e-83	Epithelial	KDM5B	SARS-CoV-2 pos. vs. controls
6.98241e-84	-0.0810987	0.169	0.305	3.74886e-83	Epithelial	CSNK2A2	SARS-CoV-2 pos. vs. controls
7.36416e-84	-0.103669	0.062	0.204	3.94942e-83	Epithelial	DTWD2	SARS-CoV-2 pos. vs. controls
8.55593e-84	-0.138711	0.173	0.369	4.58347e-83	Epithelial	CDKN1B	SARS-CoV-2 pos. vs. controls
1.00569e-83	-0.0838422	0.076	0.198	5.38154e-83	Epithelial	KHDRBS3	SARS-CoV-2 pos. vs. controls
1.05996e-83	-0.0858267	0.16	0.299	5.66566e-83	Epithelial	SAMM50	SARS-CoV-2 pos. vs. controls
1.18741e-83	-0.0548637	0.159	0.274	6.33986e-83	Epithelial	DIMT1	SARS-CoV-2 pos. vs. controls
1.20986e-83	-0.13448	0.15	0.332	6.45258e-83	Epithelial	GART	SARS-CoV-2 pos. vs. controls
1.34913e-83	-0.0632649	0.187	0.312	7.18739e-83	Epithelial	SAMD12	SARS-CoV-2 pos. vs. controls
2.70306e-83	-0.0655769	0.217	0.359	1.43844e-82	Epithelial	SZRD1	SARS-CoV-2 pos. vs. controls
2.75342e-83	-0.12456	0.164	0.334	1.46363e-82	Epithelial	HIVEP1	SARS-CoV-2 pos. vs. controls
2.83366e-83	-0.0845927	0.06	0.175	1.50462e-82	Epithelial	VTCN1	SARS-CoV-2 pos. vs. controls
3.43822e-83	-0.1868	0.199	0.438	1.82362e-82	Epithelial	WWTR1	SARS-CoV-2 pos. vs. controls
3.66905e-83	-0.132105	0.173	0.36	1.94391e-82	Epithelial	MAP4K5	SARS-CoV-2 pos. vs. controls
3.81085e-83	-0.129733	0.108	0.265	2.01682e-82	Epithelial	KIF19	SARS-CoV-2 pos. vs. controls
5.13149e-83	-0.249672	0.278	0.576	2.70979e-82	Epithelial	SPCS3	SARS-CoV-2 pos. vs. controls
7.38217e-83	-0.107384	0.06	0.201	3.89404e-82	Epithelial	HCAR2	SARS-CoV-2 pos. vs. controls
7.84221e-83	-0.0403301	0.218	0.347	4.13217e-82	Epithelial	YPEL2	SARS-CoV-2 pos. vs. controls
7.92193e-83	-0.112298	0.142	0.302	4.16962e-82	Epithelial	RIPK1	SARS-CoV-2 pos. vs. controls
8.33898e-83	-0.0851598	0.131	0.255	4.38434e-82	Epithelial	FAM217B	SARS-CoV-2 pos. vs. controls
8.71971e-83	-0.123244	0.241	0.437	4.57951e-82	Epithelial	ETS2	SARS-CoV-2 pos. vs. controls
8.93947e-83	-0.138754	0.133	0.305	4.68981e-82	Epithelial	ATR	SARS-CoV-2 pos. vs. controls
1.08517e-82	-0.0417435	0.714	0.893	5.6868e-82	Epithelial	FAU	SARS-CoV-2 pos. vs. controls
1.16055e-82	-0.146522	0.277	0.515	6.07521e-82	Epithelial	FBXO34	SARS-CoV-2 pos. vs. controls
1.30084e-82	-0.503645	0.175	0.448	6.80221e-82	Epithelial	C2orf40	SARS-CoV-2 pos. vs. controls
1.55368e-82	-0.0163389	0.152	0.224	8.11555e-82	Epithelial	SYNGR1	SARS-CoV-2 pos. vs. controls
1.78505e-82	-0.111178	0.145	0.305	9.31399e-82	Epithelial	RSPRY1	SARS-CoV-2 pos. vs. controls
1.99694e-82	-0.0433968	0.208	0.313	1.04083e-81	Epithelial	OGFR	SARS-CoV-2 pos. vs. controls
2.0778e-82	-0.139964	0.196	0.388	1.0818e-81	Epithelial	MKLN1	SARS-CoV-2 pos. vs. controls
2.49551e-82	-0.087486	0.081	0.203	1.29788e-81	Epithelial	NEDD9	SARS-CoV-2 pos. vs. controls
2.56731e-82	-0.135529	0.279	0.525	1.33378e-81	Epithelial	SAR1B	SARS-CoV-2 pos. vs. controls
2.66582e-82	-0.116635	0.121	0.273	1.38347e-81	Epithelial	LATS1	SARS-CoV-2 pos. vs. controls
2.68031e-82	-0.183411	0.25	0.498	1.38949e-81	Epithelial	MANF	SARS-CoV-2 pos. vs. controls
2.79021e-82	-0.115766	0.185	0.359	1.44491e-81	Epithelial	SUPT6H	SARS-CoV-2 pos. vs. controls
3.60521e-82	-0.099499	0.247	0.431	1.86495e-81	Epithelial	FAM102A	SARS-CoV-2 pos. vs. controls
4.56604e-82	-0.103271	0.156	0.302	2.35945e-81	Epithelial	DPP8	SARS-CoV-2 pos. vs. controls
4.6158e-82	-0.180548	0.103	0.299	2.3826e-81	Epithelial	IRAK1BP1	SARS-CoV-2 pos. vs. controls
5.01539e-82	-0.0357544	0.226	0.349	2.5861e-81	Epithelial	FNDC3B	SARS-CoV-2 pos. vs. controls
6.43089e-82	-0.0632128	0.055	0.144	3.31242e-81	Epithelial	TCF7L1	SARS-CoV-2 pos. vs. controls
6.82555e-82	-0.137016	0.147	0.325	3.51195e-81	Epithelial	UGGT1	SARS-CoV-2 pos. vs. controls
8.78128e-82	-0.146393	0.164	0.35	4.51341e-81	Epithelial	RHOU	SARS-CoV-2 pos. vs. controls
1.11831e-81	-0.0968162	0.155	0.304	5.74179e-81	Epithelial	COPS8	SARS-CoV-2 pos. vs. controls
1.13086e-81	-0.108059	0.131	0.288	5.80001e-81	Epithelial	ZFPM1	SARS-CoV-2 pos. vs. controls
1.27665e-81	-0.113259	0.137	0.286	6.54082e-81	Epithelial	TCTN3	SARS-CoV-2 pos. vs. controls
1.56896e-81	-0.107775	0.101	0.244	8.02988e-81	Epithelial	CSE1L	SARS-CoV-2 pos. vs. controls
2.17297e-81	-0.0966541	0.187	0.344	1.11094e-80	Epithelial	NR3C1	SARS-CoV-2 pos. vs. controls
2.32201e-81	-0.145281	0.198	0.408	1.18587e-80	Epithelial	ATG5	SARS-CoV-2 pos. vs. controls
2.49152e-81	-0.0697296	0.069	0.166	1.2711e-80	Epithelial	CEP85L	SARS-CoV-2 pos. vs. controls
3.29519e-81	-0.0610122	0.192	0.32	1.67933e-80	Epithelial	FRMD4B	SARS-CoV-2 pos. vs. controls
3.32107e-81	-0.119807	0.329	0.569	1.69072e-80	Epithelial	SCNN1A	SARS-CoV-2 pos. vs. controls
3.33311e-81	-0.0586606	0.248	0.405	1.69506e-80	Epithelial	CYTH2	SARS-CoV-2 pos. vs. controls
3.3518e-81	-0.0607768	0.323	0.528	1.70277e-80	Epithelial	MIDN	SARS-CoV-2 pos. vs. controls
3.42043e-81	-0.152522	0.154	0.344	1.73581e-80	Epithelial	CDH26	SARS-CoV-2 pos. vs. controls
4.67449e-81	-0.109914	0.229	0.413	2.36972e-80	Epithelial	NCOA3	SARS-CoV-2 pos. vs. controls
7.70349e-81	-0.14976	0.182	0.38	3.90116e-80	Epithelial	UBLCP1	SARS-CoV-2 pos. vs. controls
8.21806e-81	-0.0853536	0.203	0.354	4.15737e-80	Epithelial	PSME4	SARS-CoV-2 pos. vs. controls
8.63404e-81	-0.110875	0.211	0.383	4.36322e-80	Epithelial	C6orf89	SARS-CoV-2 pos. vs. controls
9.49101e-81	-0.121426	0.209	0.406	4.79127e-80	Epithelial	PIH1D1	SARS-CoV-2 pos. vs. controls
1.20549e-80	-0.140735	0.232	0.451	6.07923e-80	Epithelial	EMC2	SARS-CoV-2 pos. vs. controls
1.27616e-80	-0.136339	0.13	0.298	6.42885e-80	Epithelial	PPP5C	SARS-CoV-2 pos. vs. controls
1.31268e-80	-0.0650017	0.124	0.23	6.60591e-80	Epithelial	LDLRAP1	SARS-CoV-2 pos. vs. controls
1.31973e-80	-0.32292	0.424	0.79	6.63449e-80	Epithelial	CTNNA1	SARS-CoV-2 pos. vs. controls
2.17872e-80	-0.122957	0.092	0.241	1.09413e-79	Epithelial	FTO	SARS-CoV-2 pos. vs. controls
3.03713e-80	-0.106887	0.173	0.325	1.52363e-79	Epithelial	ELMOD2	SARS-CoV-2 pos. vs. controls
3.62996e-80	-0.100503	0.091	0.226	1.81913e-79	Epithelial	LDLRAD4	SARS-CoV-2 pos. vs. controls
3.74977e-80	-0.0826596	0.162	0.287	1.87722e-79	Epithelial	IRF2BPL	SARS-CoV-2 pos. vs. controls
3.98093e-80	-0.0937861	0.138	0.268	1.99088e-79	Epithelial	YTHDF1	SARS-CoV-2 pos. vs. controls
4.51936e-80	-0.117014	0.213	0.394	2.2578e-79	Epithelial	BHLHE40	SARS-CoV-2 pos. vs. controls
6.145e-80	-0.156785	0.117	0.306	3.06677e-79	Epithelial	UHRF1BP1L	SARS-CoV-2 pos. vs. controls
6.64238e-80	-0.0844447	0.17	0.321	3.31156e-79	Epithelial	EMG1	SARS-CoV-2 pos. vs. controls
6.93531e-80	-0.0285879	0.198	0.301	3.45403e-79	Epithelial	CREM	SARS-CoV-2 pos. vs. controls
7.13415e-80	-0.144206	0.121	0.292	3.54939e-79	Epithelial	SC5D	SARS-CoV-2 pos. vs. controls
9.27602e-80	-0.0557323	0.1	0.189	4.61025e-79	Epithelial	ITM2C	SARS-CoV-2 pos. vs. controls
1.0159e-79	-0.118538	0.134	0.287	5.04388e-79	Epithelial	ANKMY1	SARS-CoV-2 pos. vs. controls
1.07124e-79	-0.078645	0.278	0.479	5.31315e-79	Epithelial	REL	SARS-CoV-2 pos. vs. controls
1.11971e-79	-0.125941	0.152	0.327	5.54789e-79	Epithelial	CUL2	SARS-CoV-2 pos. vs. controls
1.34545e-79	-0.150276	0.285	0.523	6.6595e-79	Epithelial	KLF6	SARS-CoV-2 pos. vs. controls
1.46901e-79	-0.0923166	0.167	0.311	7.26363e-79	Epithelial	TBC1D1	SARS-CoV-2 pos. vs. controls
1.63372e-79	-0.072276	0.237	0.393	8.06973e-79	Epithelial	NCK2	SARS-CoV-2 pos. vs. controls
2.04701e-79	-0.0563009	0.223	0.359	1.01008e-78	Epithelial	MAX	SARS-CoV-2 pos. vs. controls
2.81039e-79	-0.139631	0.153	0.329	1.38393e-78	Epithelial	ACACA	SARS-CoV-2 pos. vs. controls
2.97887e-79	-0.0908306	0.16	0.301	1.4654e-78	Epithelial	UTP3	SARS-CoV-2 pos. vs. controls
3.42372e-79	-0.162288	0.111	0.299	1.68251e-78	Epithelial	GALNS	SARS-CoV-2 pos. vs. controls
3.471e-79	-0.0671914	0.028	0.119	1.70401e-78	Epithelial	LMCD1	SARS-CoV-2 pos. vs. controls
4.49509e-79	-0.0632247	0.245	0.404	2.20452e-78	Epithelial	WIPI2	SARS-CoV-2 pos. vs. controls
4.68423e-79	-0.171399	0.218	0.444	2.29453e-78	Epithelial	STT3B	SARS-CoV-2 pos. vs. controls
4.81412e-79	-0.169032	0.133	0.333	2.35379e-78	Epithelial	CEP89	SARS-CoV-2 pos. vs. controls
5.10357e-79	-0.127664	0.102	0.262	2.49278e-78	Epithelial	ZFP90	SARS-CoV-2 pos. vs. controls
5.17384e-79	-0.124922	0.197	0.376	2.52454e-78	Epithelial	BAG3	SARS-CoV-2 pos. vs. controls
5.39095e-79	-0.0607071	0.189	0.327	2.62781e-78	Epithelial	BLOC1S4	SARS-CoV-2 pos. vs. controls
5.51868e-79	-0.169477	0.173	0.382	2.68736e-78	Epithelial	TM9SF4	SARS-CoV-2 pos. vs. controls
6.66946e-79	-0.112226	0.181	0.338	3.24445e-78	Epithelial	SGPL1	SARS-CoV-2 pos. vs. controls
7.2789e-79	-0.130428	0.133	0.29	3.53735e-78	Epithelial	BCO2	SARS-CoV-2 pos. vs. controls
7.41243e-79	-0.145184	0.238	0.459	3.59862e-78	Epithelial	PTOV1	SARS-CoV-2 pos. vs. controls
9.94174e-79	-0.107308	0.019	0.16	4.81684e-78	Epithelial	NRXN3	SARS-CoV-2 pos. vs. controls
1.10882e-78	-0.112404	0.126	0.277	5.3669e-78	Epithelial	TRAF3	SARS-CoV-2 pos. vs. controls
1.19763e-78	-0.116114	0.119	0.275	5.79093e-78	Epithelial	RRM2B	SARS-CoV-2 pos. vs. controls
1.4715e-78	-0.0510297	0.184	0.306	7.10809e-78	Epithelial	FEZ2	SARS-CoV-2 pos. vs. controls
1.72274e-78	-0.0601452	0.139	0.277	8.30502e-78	Epithelial	ALPL	SARS-CoV-2 pos. vs. controls
2.20198e-78	-0.0736231	0.222	0.363	1.06047e-77	Epithelial	KLHL24	SARS-CoV-2 pos. vs. controls
2.45317e-78	-0.0400063	0.173	0.282	1.17909e-77	Epithelial	NTMT1	SARS-CoV-2 pos. vs. controls
3.24207e-78	-0.0895221	0.187	0.341	1.55671e-77	Epithelial	DERL1	SARS-CoV-2 pos. vs. controls
3.60946e-78	-0.093968	0.131	0.259	1.72967e-77	Epithelial	UTP20	SARS-CoV-2 pos. vs. controls
6.94337e-78	-0.173215	0.184	0.4	3.32398e-77	Epithelial	SNX13	SARS-CoV-2 pos. vs. controls
7.37472e-78	-0.115458	0.106	0.255	3.52697e-77	Epithelial	CYP4V2	SARS-CoV-2 pos. vs. controls
7.6148e-78	-0.0746493	0.186	0.312	3.63818e-77	Epithelial	ATXN7	SARS-CoV-2 pos. vs. controls
7.77418e-78	-0.0656737	0.17	0.305	3.71065e-77	Epithelial	APIP	SARS-CoV-2 pos. vs. controls
8.36861e-78	-0.268663	0.423	0.76	3.99042e-77	Epithelial	JUND	SARS-CoV-2 pos. vs. controls
1.1389e-77	-0.158325	0.131	0.319	5.42527e-77	Epithelial	SCRN1	SARS-CoV-2 pos. vs. controls
1.61034e-77	-0.137682	0.183	0.375	7.65588e-77	Epithelial	STX18	SARS-CoV-2 pos. vs. controls
1.64366e-77	-0.0717212	0.216	0.352	7.80656e-77	Epithelial	BAZ2A	SARS-CoV-2 pos. vs. controls
2.37915e-77	-0.0694598	0.226	0.405	1.12775e-76	Epithelial	NCOA7	SARS-CoV-2 pos. vs. controls
3.69406e-77	-0.124502	0.196	0.367	1.7476e-76	Epithelial	ARID1B	SARS-CoV-2 pos. vs. controls
5.58787e-77	-0.0222124	0.251	0.382	2.64094e-76	Epithelial	UBE2D1	SARS-CoV-2 pos. vs. controls
6.23821e-77	-0.10406	0.107	0.252	2.94541e-76	Epithelial	ABHD10	SARS-CoV-2 pos. vs. controls
6.97097e-77	-0.062492	0.13	0.237	3.28817e-76	Epithelial	BFAR	SARS-CoV-2 pos. vs. controls
7.81978e-77	-0.0490958	0.171	0.287	3.68494e-76	Epithelial	RRP36	SARS-CoV-2 pos. vs. controls
8.10104e-77	-0.111683	0.156	0.308	3.81375e-76	Epithelial	NUP214	SARS-CoV-2 pos. vs. controls
8.12938e-77	-0.102839	0.172	0.322	3.82335e-76	Epithelial	ARFGAP2	SARS-CoV-2 pos. vs. controls
1.06256e-76	-0.124209	0.132	0.286	4.99246e-76	Epithelial	ITGA3	SARS-CoV-2 pos. vs. controls
1.15459e-76	-0.113623	0.132	0.285	5.41962e-76	Epithelial	ATF7	SARS-CoV-2 pos. vs. controls
1.30272e-76	-0.17435	0.137	0.335	6.10894e-76	Epithelial	DUSP18	SARS-CoV-2 pos. vs. controls
1.39079e-76	-0.12706	0.117	0.276	6.51559e-76	Epithelial	UNC119B	SARS-CoV-2 pos. vs. controls
1.46742e-76	-0.0603786	0.201	0.332	6.86126e-76	Epithelial	MLX	SARS-CoV-2 pos. vs. controls
1.9173e-76	-0.0841374	0.169	0.301	8.95608e-76	Epithelial	DGKZ	SARS-CoV-2 pos. vs. controls
2.25061e-76	-0.102755	0.115	0.253	1.05029e-75	Epithelial	APMAP	SARS-CoV-2 pos. vs. controls
2.78522e-76	-0.0928091	0.182	0.333	1.29725e-75	Epithelial	DNAJB12	SARS-CoV-2 pos. vs. controls
3.10185e-76	-0.0964422	0.157	0.294	1.44333e-75	Epithelial	DENND4C	SARS-CoV-2 pos. vs. controls
3.1356e-76	0.0299625	0.016	0.002	1.45763e-75	Epithelial	GIMAP4	SARS-CoV-2 pos. vs. controls
3.93462e-76	-0.016586	0.233	0.338	1.8273e-75	Epithelial	RBM42	SARS-CoV-2 pos. vs. controls
4.21145e-76	-0.0942861	0.185	0.326	1.9521e-75	Epithelial	GANAB	SARS-CoV-2 pos. vs. controls
4.27554e-76	-0.0568023	0.089	0.176	1.9799e-75	Epithelial	TMEM150C	SARS-CoV-2 pos. vs. controls
4.32934e-76	-0.11867	0.128	0.281	2.00289e-75	Epithelial	BCL7A	SARS-CoV-2 pos. vs. controls
4.45844e-76	-0.103931	0.144	0.293	2.06064e-75	Epithelial	GTF2H3	SARS-CoV-2 pos. vs. controls
5.32508e-76	-0.0626836	0.052	0.116	2.45883e-75	Epithelial	RERG	SARS-CoV-2 pos. vs. controls
5.58678e-76	-0.168587	0.224	0.451	2.5772e-75	Epithelial	ELF2	SARS-CoV-2 pos. vs. controls
5.78783e-76	-0.105066	0.143	0.286	2.66739e-75	Epithelial	FAM76A	SARS-CoV-2 pos. vs. controls
6.45524e-76	-0.0691771	0.031	0.124	2.97213e-75	Epithelial	CTTNBP2	SARS-CoV-2 pos. vs. controls
8.54159e-76	-0.0581327	0.172	0.279	3.92897e-75	Epithelial	ANKRD10	SARS-CoV-2 pos. vs. controls
8.56327e-76	-0.117763	0.138	0.3	3.93518e-75	Epithelial	TCF12	SARS-CoV-2 pos. vs. controls
1.3175e-75	-0.0759132	0.139	0.252	6.04292e-75	Epithelial	ADPGK	SARS-CoV-2 pos. vs. controls
1.32003e-75	-0.0419678	0.123	0.218	6.04878e-75	Epithelial	TRIAP1	SARS-CoV-2 pos. vs. controls
1.36989e-75	-0.131826	0.126	0.299	6.27128e-75	Epithelial	GCNT2	SARS-CoV-2 pos. vs. controls
1.38499e-75	-0.129257	0.144	0.312	6.33437e-75	Epithelial	BRD3	SARS-CoV-2 pos. vs. controls
1.50681e-75	-0.0166667	0.165	0.263	6.88499e-75	Epithelial	VEGFA	SARS-CoV-2 pos. vs. controls
1.56807e-75	-0.0913764	0.122	0.247	7.15811e-75	Epithelial	ANGEL2	SARS-CoV-2 pos. vs. controls
1.86963e-75	-0.0960703	0.165	0.299	8.52667e-75	Epithelial	MYSM1	SARS-CoV-2 pos. vs. controls
2.11968e-75	-0.115341	0.13	0.286	9.65787e-75	Epithelial	BRI3BP	SARS-CoV-2 pos. vs. controls
2.24052e-75	-0.179792	0.176	0.395	1.01988e-74	Epithelial	ATF3	SARS-CoV-2 pos. vs. controls
2.32944e-75	-0.455845	0.194	0.461	1.05935e-74	Epithelial	EFCAB1	SARS-CoV-2 pos. vs. controls
2.86515e-75	-0.137384	0.567	0.825	1.30175e-74	Epithelial	AQP3	SARS-CoV-2 pos. vs. controls
2.96336e-75	-0.0942407	0.252	0.428	1.3451e-74	Epithelial	CAB39	SARS-CoV-2 pos. vs. controls
2.98202e-75	-0.19172	0.268	0.52	1.3523e-74	Epithelial	BACE2	SARS-CoV-2 pos. vs. controls
3.18028e-75	-0.0788916	0.091	0.187	1.44085e-74	Epithelial	NR3C2	SARS-CoV-2 pos. vs. controls
3.2664e-75	-0.108873	0.111	0.256	1.47847e-74	Epithelial	C3orf58	SARS-CoV-2 pos. vs. controls
3.96344e-75	-0.0449388	0.135	0.234	1.79229e-74	Epithelial	R3HCC1	SARS-CoV-2 pos. vs. controls
6.13008e-75	-0.078542	0.146	0.263	2.76687e-74	Epithelial	ANKFY1	SARS-CoV-2 pos. vs. controls
6.29186e-75	-0.0638559	0.145	0.256	2.83723e-74	Epithelial	RRP15	SARS-CoV-2 pos. vs. controls
1.1071e-74	-0.0950198	0.145	0.281	4.97832e-74	Epithelial	ZSWIM6	SARS-CoV-2 pos. vs. controls
1.11742e-74	-0.110821	0.088	0.236	5.02003e-74	Epithelial	THRB	SARS-CoV-2 pos. vs. controls
1.42286e-74	-0.084051	0.171	0.317	6.38033e-74	Epithelial	PPP1R35	SARS-CoV-2 pos. vs. controls
1.57034e-74	-0.0818278	0.125	0.243	7.03513e-74	Epithelial	KMT2B	SARS-CoV-2 pos. vs. controls
1.57789e-74	-0.0720339	0.122	0.232	7.06238e-74	Epithelial	CDK6	SARS-CoV-2 pos. vs. controls
2.75857e-74	-0.173645	0.425	0.635	1.23354e-73	Epithelial	MDK	SARS-CoV-2 pos. vs. controls
2.76736e-74	-0.151163	0.178	0.38	1.23633e-73	Epithelial	TARS	SARS-CoV-2 pos. vs. controls
3.11527e-74	-0.1061	0.151	0.301	1.39047e-73	Epithelial	FOXJ3	SARS-CoV-2 pos. vs. controls
3.38632e-74	-0.106396	0.116	0.26	1.51005e-73	Epithelial	TRIM4	SARS-CoV-2 pos. vs. controls
3.56137e-74	-0.0766978	0.158	0.272	1.58664e-73	Epithelial	ATN1	SARS-CoV-2 pos. vs. controls
3.65351e-74	-0.114546	0.091	0.197	1.62618e-73	Epithelial	HSD17B13	SARS-CoV-2 pos. vs. controls
3.83125e-74	-0.0651998	0.13	0.247	1.70372e-73	Epithelial	ZDHHC24	SARS-CoV-2 pos. vs. controls
3.94788e-74	-0.0754949	0.14	0.257	1.75397e-73	Epithelial	CDC42EP4	SARS-CoV-2 pos. vs. controls
4.37594e-74	-0.0353523	0.161	0.239	1.94235e-73	Epithelial	SLC43A2	SARS-CoV-2 pos. vs. controls
6.11625e-74	-0.177987	0.256	0.517	2.71233e-73	Epithelial	ACADM	SARS-CoV-2 pos. vs. controls
6.63102e-74	-0.123898	0.179	0.345	2.9379e-73	Epithelial	SF3A1	SARS-CoV-2 pos. vs. controls
7.28563e-74	-0.0880211	0.086	0.196	3.22496e-73	Epithelial	UNC5B	SARS-CoV-2 pos. vs. controls
9.1942e-74	0.0570252	0.278	0.365	4.06605e-73	Epithelial	VPS37B	SARS-CoV-2 pos. vs. controls
9.81016e-74	-0.408276	0.376	0.772	4.33447e-73	Epithelial	PSAP	SARS-CoV-2 pos. vs. controls
1.0605e-73	-0.0375493	0.237	0.358	4.68137e-73	Epithelial	SIRT7	SARS-CoV-2 pos. vs. controls
1.08287e-73	-0.0630321	0.122	0.23	4.77571e-73	Epithelial	RNF144B	SARS-CoV-2 pos. vs. controls
1.148e-73	-0.0203373	0.212	0.308	5.05836e-73	Epithelial	GRHL1	SARS-CoV-2 pos. vs. controls
1.24227e-73	-0.0140647	0.12	0.185	5.4687e-73	Epithelial	NUDT1	SARS-CoV-2 pos. vs. controls
1.25679e-73	-0.060356	0.177	0.292	5.52758e-73	Epithelial	RSRC1	SARS-CoV-2 pos. vs. controls
1.57731e-73	-0.113175	0.141	0.284	6.92465e-73	Epithelial	RNF43	SARS-CoV-2 pos. vs. controls
1.81098e-73	-0.134385	0.194	0.387	7.94326e-73	Epithelial	GOLGA5	SARS-CoV-2 pos. vs. controls
1.82869e-73	-0.141888	0.139	0.316	8.01363e-73	Epithelial	ZNF302	SARS-CoV-2 pos. vs. controls
1.8668e-73	-0.121493	0.059	0.194	8.17321e-73	Epithelial	FXYD1	SARS-CoV-2 pos. vs. controls
1.91042e-73	-0.119596	0.118	0.276	8.35656e-73	Epithelial	ZNF146	SARS-CoV-2 pos. vs. controls
1.99833e-73	-0.069899	0.108	0.208	8.73318e-73	Epithelial	ANKRD50	SARS-CoV-2 pos. vs. controls
2.0632e-73	-0.0343018	0.205	0.303	9.0085e-73	Epithelial	USF2	SARS-CoV-2 pos. vs. controls
2.60204e-73	-0.155121	0.123	0.309	1.13509e-72	Epithelial	HSF2	SARS-CoV-2 pos. vs. controls
2.73678e-73	-0.0449307	0.08	0.164	1.19279e-72	Epithelial	P2RX4	SARS-CoV-2 pos. vs. controls
3.27442e-73	-0.0862323	0.132	0.266	1.42454e-72	Epithelial	UTP23	SARS-CoV-2 pos. vs. controls
4.92195e-73	-0.0887067	0.158	0.302	2.13936e-72	Epithelial	STX3	SARS-CoV-2 pos. vs. controls
6.31263e-73	-0.183322	0.538	0.829	2.74135e-72	Epithelial	COX5B	SARS-CoV-2 pos. vs. controls
7.57889e-73	-0.0959532	0.11	0.236	3.28828e-72	Epithelial	TARBP1	SARS-CoV-2 pos. vs. controls
7.76451e-73	-0.0602169	0.222	0.369	3.36579e-72	Epithelial	PELI1	SARS-CoV-2 pos. vs. controls
8.94413e-73	-0.162473	0.19	0.406	3.86669e-72	Epithelial	CDC42EP3	SARS-CoV-2 pos. vs. controls
9.56256e-73	-0.141637	0.234	0.431	4.13034e-72	Epithelial	SLC20A2	SARS-CoV-2 pos. vs. controls
1.01809e-72	-0.0756524	0.172	0.299	4.39349e-72	Epithelial	SGPP2	SARS-CoV-2 pos. vs. controls
1.02548e-72	-0.196489	0.211	0.427	4.42143e-72	Epithelial	MYO1E	SARS-CoV-2 pos. vs. controls
1.02849e-72	-0.162699	0.172	0.365	4.43042e-72	Epithelial	MXI1	SARS-CoV-2 pos. vs. controls
1.04981e-72	-0.0822989	0.134	0.257	4.51823e-72	Epithelial	ENOPH1	SARS-CoV-2 pos. vs. controls
1.12251e-72	-0.0921274	0.194	0.328	4.8268e-72	Epithelial	VPS13D	SARS-CoV-2 pos. vs. controls
1.16071e-72	-0.106863	0.106	0.245	4.98658e-72	Epithelial	LEKR1	SARS-CoV-2 pos. vs. controls
1.24906e-72	-0.0481981	0.12	0.211	5.3614e-72	Epithelial	ARHGAP26	SARS-CoV-2 pos. vs. controls
1.33881e-72	-0.0554633	0.15	0.26	5.74152e-72	Epithelial	LYPLAL1	SARS-CoV-2 pos. vs. controls
1.54323e-72	-0.136348	0.127	0.296	6.61229e-72	Epithelial	DOCK1	SARS-CoV-2 pos. vs. controls
1.85417e-72	-0.105254	0.747	0.937	7.93748e-72	Epithelial	UBC	SARS-CoV-2 pos. vs. controls
1.86862e-72	-0.0670729	0.192	0.313	7.99225e-72	Epithelial	FAM84A	SARS-CoV-2 pos. vs. controls
1.88146e-72	-0.114878	0.113	0.262	8.04003e-72	Epithelial	SPRYD3	SARS-CoV-2 pos. vs. controls
1.92901e-72	-0.015746	0.206	0.297	8.23591e-72	Epithelial	LLPH	SARS-CoV-2 pos. vs. controls
2.00009e-72	0.0556896	0.367	0.505	8.53182e-72	Epithelial	FABP5	SARS-CoV-2 pos. vs. controls
2.18509e-72	-0.100608	0.113	0.258	9.31272e-72	Epithelial	BOD1	SARS-CoV-2 pos. vs. controls
3.03345e-72	-0.0872458	0.164	0.292	1.29056e-71	Epithelial	ENTPD4	SARS-CoV-2 pos. vs. controls
3.25806e-72	-0.110497	0.146	0.291	1.38489e-71	Epithelial	DPYD	SARS-CoV-2 pos. vs. controls
8.57937e-72	-0.0708007	0.092	0.187	3.63717e-71	Epithelial	MRPS27	SARS-CoV-2 pos. vs. controls
9.72264e-72	-0.0647119	0.184	0.319	4.11823e-71	Epithelial	NTPCR	SARS-CoV-2 pos. vs. controls
1.05783e-71	-0.0941694	0.06	0.186	4.47671e-71	Epithelial	ZNF704	SARS-CoV-2 pos. vs. controls
1.13367e-71	-0.107126	0.161	0.328	4.79345e-71	Epithelial	ALDH16A1	SARS-CoV-2 pos. vs. controls
1.27834e-71	-0.0711555	0.123	0.224	5.3957e-71	Epithelial	GLCCI1	SARS-CoV-2 pos. vs. controls
1.46747e-71	-0.18658	0.128	0.338	6.18858e-71	Epithelial	PCSK5	SARS-CoV-2 pos. vs. controls
1.51494e-71	-0.135731	0.148	0.316	6.38317e-71	Epithelial	PCMTD2	SARS-CoV-2 pos. vs. controls
1.69097e-71	-0.0568392	0.168	0.275	7.11862e-71	Epithelial	RIN2	SARS-CoV-2 pos. vs. controls
2.02552e-71	-0.0405888	0.112	0.187	8.51956e-71	Epithelial	PTPN6	SARS-CoV-2 pos. vs. controls
2.15799e-71	-0.0438471	0.248	0.392	9.06882e-71	Epithelial	KCNK1	SARS-CoV-2 pos. vs. controls
2.16158e-71	-0.0407664	0.177	0.278	9.07598e-71	Epithelial	CBX6	SARS-CoV-2 pos. vs. controls
2.35489e-71	-0.0570587	0.184	0.311	9.87904e-71	Epithelial	MRPS18A	SARS-CoV-2 pos. vs. controls
3.52173e-71	-0.118178	0.082	0.217	1.47612e-70	Epithelial	PGAP1	SARS-CoV-2 pos. vs. controls
4.68102e-71	-0.0821565	0.226	0.383	1.96033e-70	Epithelial	GALE	SARS-CoV-2 pos. vs. controls
4.72542e-71	-0.0492903	0.163	0.256	1.9772e-70	Epithelial	SNHG7	SARS-CoV-2 pos. vs. controls
8.71859e-71	0.105556	0.217	0.228	3.64486e-70	Epithelial	IRAK3	SARS-CoV-2 pos. vs. controls
1.03683e-70	-0.142501	0.106	0.266	4.33077e-70	Epithelial	KLHL6	SARS-CoV-2 pos. vs. controls
1.20682e-70	-0.107498	0.203	0.379	5.03642e-70	Epithelial	VAMP3	SARS-CoV-2 pos. vs. controls
1.37726e-70	-0.098071	0.098	0.232	5.74274e-70	Epithelial	RIOK1	SARS-CoV-2 pos. vs. controls
1.40804e-70	-0.110974	0.159	0.308	5.86603e-70	Epithelial	TOPORS	SARS-CoV-2 pos. vs. controls
1.55379e-70	-0.104196	0.146	0.29	6.46765e-70	Epithelial	FAM13B	SARS-CoV-2 pos. vs. controls
2.30359e-70	-0.0892018	0.145	0.279	9.57213e-70	Epithelial	MAP2K4	SARS-CoV-2 pos. vs. controls
3.26474e-70	-0.0511867	0.142	0.243	1.35426e-69	Epithelial	SNRNP40	SARS-CoV-2 pos. vs. controls
3.54083e-70	-0.0692144	0.141	0.256	1.46753e-69	Epithelial	VKORC1L1	SARS-CoV-2 pos. vs. controls
3.57055e-70	-0.116493	0.115	0.266	1.47857e-69	Epithelial	URB1	SARS-CoV-2 pos. vs. controls
3.95791e-70	0.0549605	0.157	0.202	1.63757e-69	Epithelial	FER1L6	SARS-CoV-2 pos. vs. controls
4.01579e-70	-0.11327	0.129	0.273	1.66009e-69	Epithelial	FAM178A	SARS-CoV-2 pos. vs. controls
4.30915e-70	-0.044061	0.169	0.259	1.77983e-69	Epithelial	PPTC7	SARS-CoV-2 pos. vs. controls
4.66022e-70	-0.12997	0.14	0.303	1.92319e-69	Epithelial	FBXO36	SARS-CoV-2 pos. vs. controls
5.32746e-70	-0.103686	0.114	0.253	2.19666e-69	Epithelial	ARMC9	SARS-CoV-2 pos. vs. controls
5.50851e-70	-0.0882325	0.156	0.286	2.26937e-69	Epithelial	TMEM181	SARS-CoV-2 pos. vs. controls
5.54491e-70	-0.0589114	0.204	0.336	2.28242e-69	Epithelial	RCOR1	SARS-CoV-2 pos. vs. controls
5.74419e-70	-0.0784063	0.135	0.249	2.36243e-69	Epithelial	DHX38	SARS-CoV-2 pos. vs. controls
5.7606e-70	-0.109191	0.082	0.226	2.36716e-69	Epithelial	LINC00665	SARS-CoV-2 pos. vs. controls
6.98067e-70	-0.0352999	0.174	0.262	2.86606e-69	Epithelial	ZNF226	SARS-CoV-2 pos. vs. controls
8.1966e-70	-0.108382	0.122	0.264	3.36242e-69	Epithelial	PPM1H	SARS-CoV-2 pos. vs. controls
8.3033e-70	-0.0922912	0.114	0.246	3.40329e-69	Epithelial	TMEM260	SARS-CoV-2 pos. vs. controls
1.21876e-69	-0.0234459	0.177	0.251	4.9911e-69	Epithelial	PLEKHG7	SARS-CoV-2 pos. vs. controls
1.38138e-69	-0.13498	0.208	0.398	5.65227e-69	Epithelial	PRPSAP1	SARS-CoV-2 pos. vs. controls
1.46828e-69	-0.128541	0.138	0.305	6.00277e-69	Epithelial	MCPH1	SARS-CoV-2 pos. vs. controls
1.66847e-69	-0.0217451	0.144	0.204	6.81541e-69	Epithelial	EVL	SARS-CoV-2 pos. vs. controls
2.04621e-69	-0.0782794	0.115	0.229	8.35132e-69	Epithelial	CCDC84	SARS-CoV-2 pos. vs. controls
2.26184e-69	-0.0810403	0.151	0.275	9.22358e-69	Epithelial	SH3BP4	SARS-CoV-2 pos. vs. controls
2.46907e-69	-0.0926951	0.116	0.242	1.00601e-68	Epithelial	MCCC1	SARS-CoV-2 pos. vs. controls
2.63405e-69	-0.0572131	0.097	0.18	1.07232e-68	Epithelial	ATAD2B	SARS-CoV-2 pos. vs. controls
3.19793e-69	0.0508924	0.188	0.236	1.30078e-68	Epithelial	CLEC2B	SARS-CoV-2 pos. vs. controls
3.35425e-69	-0.0325474	0.17	0.261	1.36321e-68	Epithelial	DOCK9	SARS-CoV-2 pos. vs. controls
3.47439e-69	-0.055589	0.137	0.242	1.41085e-68	Epithelial	LTV1	SARS-CoV-2 pos. vs. controls
4.52326e-69	-0.15645	0.114	0.294	1.83522e-68	Epithelial	RAB36	SARS-CoV-2 pos. vs. controls
5.024e-69	-0.0603507	0.16	0.279	2.03666e-68	Epithelial	ZNF117	SARS-CoV-2 pos. vs. controls
7.18515e-69	-0.24978	0.388	0.696	2.91032e-68	Epithelial	C19orf33	SARS-CoV-2 pos. vs. controls
8.13119e-69	-0.112826	0.108	0.26	3.29074e-68	Epithelial	NOM1	SARS-CoV-2 pos. vs. controls
9.04721e-69	-0.0944561	0.089	0.22	3.65839e-68	Epithelial	NUDT7	SARS-CoV-2 pos. vs. controls
9.19693e-69	-0.113153	0.109	0.257	3.71581e-68	Epithelial	GALK2	SARS-CoV-2 pos. vs. controls
1.00378e-68	-0.100695	0.134	0.275	4.05214e-68	Epithelial	ERCC4	SARS-CoV-2 pos. vs. controls
1.11811e-68	-0.119889	0.091	0.229	4.50988e-68	Epithelial	WDR93	SARS-CoV-2 pos. vs. controls
1.17427e-68	-0.0465896	0.079	0.161	4.73244e-68	Epithelial	DUSP6	SARS-CoV-2 pos. vs. controls
1.20303e-68	-0.0869534	0.1	0.223	4.84432e-68	Epithelial	ETAA1	SARS-CoV-2 pos. vs. controls
1.22997e-68	-0.130803	0.081	0.234	4.94865e-68	Epithelial	SHANK2	SARS-CoV-2 pos. vs. controls
1.32407e-68	-0.0918826	0.122	0.249	5.32281e-68	Epithelial	ZZZ3	SARS-CoV-2 pos. vs. controls
1.55071e-68	-0.0543126	0.186	0.286	6.2287e-68	Epithelial	KIAA2013	SARS-CoV-2 pos. vs. controls
1.58129e-68	-0.10471	0.123	0.252	6.34624e-68	Epithelial	ARHGAP24	SARS-CoV-2 pos. vs. controls
1.79058e-68	-0.0431695	0.054	0.112	7.18022e-68	Epithelial	MAN1C1	SARS-CoV-2 pos. vs. controls
2.01103e-68	-0.0904755	0.089	0.208	8.05751e-68	Epithelial	ZNF318	SARS-CoV-2 pos. vs. controls
2.01291e-68	-0.0912505	0.154	0.279	8.05834e-68	Epithelial	ZZEF1	SARS-CoV-2 pos. vs. controls
2.10613e-68	-0.0861581	0.111	0.237	8.42454e-68	Epithelial	DRG2	SARS-CoV-2 pos. vs. controls
2.48955e-68	-0.0757965	0.256	0.423	9.94995e-68	Epithelial	YIPF4	SARS-CoV-2 pos. vs. controls
3.72892e-68	-0.141099	0.217	0.418	1.48786e-67	Epithelial	NUCB1	SARS-CoV-2 pos. vs. controls
4.42717e-68	-0.0909917	0.096	0.224	1.76501e-67	Epithelial	C12orf43	SARS-CoV-2 pos. vs. controls
5.03548e-68	-0.0666285	0.168	0.282	2.00586e-67	Epithelial	CWC25	SARS-CoV-2 pos. vs. controls
8.01959e-68	-0.0955493	0.202	0.348	3.19193e-67	Epithelial	PPP6R3	SARS-CoV-2 pos. vs. controls
8.2405e-68	-0.104935	0.237	0.419	3.27715e-67	Epithelial	GMDS	SARS-CoV-2 pos. vs. controls
9.57565e-68	-0.288989	0.649	0.859	3.80498e-67	Epithelial	AGR2	SARS-CoV-2 pos. vs. controls
1.04173e-67	-0.12604	0.121	0.278	4.13602e-67	Epithelial	ENKD1	SARS-CoV-2 pos. vs. controls
1.16144e-67	-0.0268904	0.136	0.229	4.60751e-67	Epithelial	LRRC61	SARS-CoV-2 pos. vs. controls
1.45688e-67	-0.11728	0.053	0.163	5.76528e-67	Epithelial	SEMA5A	SARS-CoV-2 pos. vs. controls
1.55736e-67	-0.0743178	0.104	0.22	6.15782e-67	Epithelial	ALG1L	SARS-CoV-2 pos. vs. controls
1.63147e-67	-0.0286387	0.207	0.304	6.44557e-67	Epithelial	CACUL1	SARS-CoV-2 pos. vs. controls
1.79056e-67	-0.0301013	0.154	0.278	7.0683e-67	Epithelial	DEFB1	SARS-CoV-2 pos. vs. controls
1.83666e-67	-0.0787247	0.204	0.357	7.24437e-67	Epithelial	CCDC90B	SARS-CoV-2 pos. vs. controls
2.43996e-67	-0.080778	0.12	0.238	9.61607e-67	Epithelial	DCBLD2	SARS-CoV-2 pos. vs. controls
2.49419e-67	-0.107737	0.098	0.247	9.82177e-67	Epithelial	C12orf65	SARS-CoV-2 pos. vs. controls
2.5873e-67	-0.0790046	0.115	0.226	1.01801e-66	Epithelial	SLC7A6OS	SARS-CoV-2 pos. vs. controls
2.79635e-67	-0.116603	0.166	0.325	1.09937e-66	Epithelial	TBC1D22A	SARS-CoV-2 pos. vs. controls
2.83227e-67	-0.115501	0.146	0.327	1.11258e-66	Epithelial	PAX9	SARS-CoV-2 pos. vs. controls
3.14325e-67	-0.0289628	0.216	0.317	1.23373e-66	Epithelial	NARF	SARS-CoV-2 pos. vs. controls
3.26727e-67	-0.0429119	0.165	0.253	1.28137e-66	Epithelial	PFKL	SARS-CoV-2 pos. vs. controls
3.7719e-67	0.149697	0.283	0.304	1.47807e-66	Epithelial	TMPRSS2	SARS-CoV-2 pos. vs. controls
4.10899e-67	-0.0530196	0.093	0.17	1.60885e-66	Epithelial	PPAP2B	SARS-CoV-2 pos. vs. controls
4.12245e-67	-0.174536	0.307	0.563	1.61281e-66	Epithelial	HM13	SARS-CoV-2 pos. vs. controls
6.39592e-67	-0.0477739	0.207	0.318	2.50023e-66	Epithelial	SPG21	SARS-CoV-2 pos. vs. controls
6.72959e-67	-0.122298	0.107	0.262	2.62853e-66	Epithelial	NCS1	SARS-CoV-2 pos. vs. controls
7.66938e-67	0.0616037	0.048	0.018	2.99317e-66	Epithelial	RAC2	SARS-CoV-2 pos. vs. controls
8.58528e-67	-0.100222	0.104	0.24	3.34791e-66	Epithelial	RIOK2	SARS-CoV-2 pos. vs. controls
9.84729e-67	-0.0658542	0.117	0.221	3.83694e-66	Epithelial	PAK1IP1	SARS-CoV-2 pos. vs. controls
1.15776e-66	-0.0546396	0.162	0.265	4.50751e-66	Epithelial	POLR2C	SARS-CoV-2 pos. vs. controls
1.17967e-66	-0.0919316	0.123	0.247	4.58909e-66	Epithelial	MED1	SARS-CoV-2 pos. vs. controls
1.25067e-66	0.0805913	0.056	0.014	4.86137e-66	Epithelial	HCST	SARS-CoV-2 pos. vs. controls
1.91975e-66	-0.255004	0.197	0.471	7.45605e-66	Epithelial	GRAMD3	SARS-CoV-2 pos. vs. controls
2.19331e-66	-0.10826	0.216	0.391	8.51165e-66	Epithelial	TMEM41B	SARS-CoV-2 pos. vs. controls
2.37521e-66	-0.19747	0.11	0.281	9.20273e-66	Epithelial	SCD	SARS-CoV-2 pos. vs. controls
2.60757e-66	0.0187023	0.21	0.285	1.00949e-65	Epithelial	OSER1	SARS-CoV-2 pos. vs. controls
2.62659e-66	-0.145666	0.143	0.33	1.01604e-65	Epithelial	ASXL1	SARS-CoV-2 pos. vs. controls
2.83714e-66	-0.0903053	0.055	0.171	1.0966e-65	Epithelial	TMTC4	SARS-CoV-2 pos. vs. controls
3.94026e-66	-0.0722661	0.155	0.266	1.52176e-65	Epithelial	COG5	SARS-CoV-2 pos. vs. controls
4.04836e-66	-0.0433338	0.168	0.269	1.56225e-65	Epithelial	KXD1	SARS-CoV-2 pos. vs. controls
4.09617e-66	-0.0712257	0.101	0.2	1.57944e-65	Epithelial	ARL6IP6	SARS-CoV-2 pos. vs. controls
4.10731e-66	-0.0839025	0.164	0.3	1.58247e-65	Epithelial	PARP8	SARS-CoV-2 pos. vs. controls
4.30144e-66	-0.0408803	0.153	0.241	1.65593e-65	Epithelial	ZFPL1	SARS-CoV-2 pos. vs. controls
4.40139e-66	-0.0605288	0.079	0.17	1.69306e-65	Epithelial	CAMKK2	SARS-CoV-2 pos. vs. controls
4.50746e-66	-0.0867767	0.129	0.26	1.73248e-65	Epithelial	MRPL24	SARS-CoV-2 pos. vs. controls
4.51671e-66	-0.0265278	0.215	0.3	1.73465e-65	Epithelial	PYGL	SARS-CoV-2 pos. vs. controls
4.57301e-66	-0.0252251	0.208	0.312	1.75487e-65	Epithelial	STXBP2	SARS-CoV-2 pos. vs. controls
5.8004e-66	-0.0269502	0.237	0.362	2.2241e-65	Epithelial	ITSN2	SARS-CoV-2 pos. vs. controls
5.92559e-66	-0.039826	0.183	0.275	2.2703e-65	Epithelial	AKT1	SARS-CoV-2 pos. vs. controls
7.31721e-66	-0.105033	0.085	0.217	2.79902e-65	Epithelial	ITGB5	SARS-CoV-2 pos. vs. controls
7.76881e-66	-0.289724	0.339	0.671	2.96941e-65	Epithelial	KDELR1	SARS-CoV-2 pos. vs. controls
1.07828e-65	-0.0383201	0.121	0.198	4.11816e-65	Epithelial	MZT1	SARS-CoV-2 pos. vs. controls
1.11228e-65	0.0741492	0.166	0.218	4.24464e-65	Epithelial	RAMP1	SARS-CoV-2 pos. vs. controls
1.23368e-65	0.0210884	0.042	0.042	4.70421e-65	Epithelial	LAG3	SARS-CoV-2 pos. vs. controls
1.31842e-65	-0.0401187	0.223	0.362	5.02336e-65	Epithelial	CDKN1A	SARS-CoV-2 pos. vs. controls
1.35418e-65	0.131729	0.227	0.239	5.15553e-65	Epithelial	PMAIP1	SARS-CoV-2 pos. vs. controls
1.45542e-65	-0.0233494	0.1	0.177	5.53657e-65	Epithelial	ARG2	SARS-CoV-2 pos. vs. controls
1.54683e-65	0.0158949	0.251	0.371	5.87966e-65	Epithelial	GPRC5A	SARS-CoV-2 pos. vs. controls
1.58713e-65	-0.125656	0.086	0.251	6.0281e-65	Epithelial	CDK2AP1	SARS-CoV-2 pos. vs. controls
1.63595e-65	-0.0927844	0.156	0.291	6.20861e-65	Epithelial	ST6GALNAC6	SARS-CoV-2 pos. vs. controls
2.251e-65	-0.105768	0.098	0.228	8.53607e-65	Epithelial	TTC8	SARS-CoV-2 pos. vs. controls
2.5044e-65	-0.0549225	0.158	0.253	9.48952e-65	Epithelial	NOTCH2	SARS-CoV-2 pos. vs. controls
3.78544e-65	-0.0769274	0.058	0.172	1.4321e-64	Epithelial	RP3-395M20.12	SARS-CoV-2 pos. vs. controls
3.95288e-65	-0.101684	0.175	0.319	1.49428e-64	Epithelial	RORA	SARS-CoV-2 pos. vs. controls
5.35264e-65	0.0805148	0.182	0.191	2.02183e-64	Epithelial	PTGES	SARS-CoV-2 pos. vs. controls
5.80268e-65	-0.0717487	0.194	0.322	2.1901e-64	Epithelial	SAP30BP	SARS-CoV-2 pos. vs. controls
7.43209e-65	-0.0736269	0.213	0.371	2.80035e-64	Epithelial	SPECC1	SARS-CoV-2 pos. vs. controls
7.43699e-65	-0.0364099	0.17	0.252	2.80035e-64	Epithelial	RPS6KB1	SARS-CoV-2 pos. vs. controls
7.53885e-65	-0.37479	0.404	0.781	2.83649e-64	Epithelial	RRBP1	SARS-CoV-2 pos. vs. controls
9.34467e-65	-0.0459715	0.109	0.201	3.51319e-64	Epithelial	LGMN	SARS-CoV-2 pos. vs. controls
9.41965e-65	-0.0777817	0.137	0.252	3.53862e-64	Epithelial	SFXN3	SARS-CoV-2 pos. vs. controls
1.03697e-64	-0.101475	0.087	0.222	3.89248e-64	Epithelial	CCDC92	SARS-CoV-2 pos. vs. controls
1.05869e-64	-0.0814749	0.114	0.212	3.97092e-64	Epithelial	C20orf194	SARS-CoV-2 pos. vs. controls
1.15167e-64	-0.090589	0.133	0.263	4.3163e-64	Epithelial	FRA10AC1	SARS-CoV-2 pos. vs. controls
1.24321e-64	-0.124322	0.09	0.235	4.65577e-64	Epithelial	CPNE8	SARS-CoV-2 pos. vs. controls
1.44801e-64	-0.0956317	0.13	0.262	5.41852e-64	Epithelial	DDX54	SARS-CoV-2 pos. vs. controls
1.51378e-64	0.0920591	0.222	0.189	5.66023e-64	Epithelial	SIX3	SARS-CoV-2 pos. vs. controls
1.79269e-64	-0.0635037	0.101	0.195	6.69791e-64	Epithelial	SLC44A3	SARS-CoV-2 pos. vs. controls
2.35435e-64	-0.0698642	0.21	0.346	8.78958e-64	Epithelial	EHD4	SARS-CoV-2 pos. vs. controls
2.59694e-64	-0.106261	0.142	0.288	9.68775e-64	Epithelial	SVIL	SARS-CoV-2 pos. vs. controls
2.60891e-64	-0.25214	0.297	0.591	9.72484e-64	Epithelial	SSR3	SARS-CoV-2 pos. vs. controls
2.79036e-64	-0.228902	0.095	0.313	1.03932e-63	Epithelial	CENPM	SARS-CoV-2 pos. vs. controls
2.88514e-64	-0.0464238	0.094	0.169	1.07379e-63	Epithelial	PDE8A	SARS-CoV-2 pos. vs. controls
3.20199e-64	-0.119602	0.121	0.267	1.1908e-63	Epithelial	RBKS	SARS-CoV-2 pos. vs. controls
3.7735e-64	-0.0294664	0.397	0.564	1.40225e-63	Epithelial	RDH10	SARS-CoV-2 pos. vs. controls
4.15119e-64	-0.0482633	0.133	0.215	1.54141e-63	Epithelial	SLC35C2	SARS-CoV-2 pos. vs. controls
4.18543e-64	-0.0366816	0.153	0.25	1.55293e-63	Epithelial	MTAP	SARS-CoV-2 pos. vs. controls
6.16033e-64	-0.0864253	0.21	0.366	2.28216e-63	Epithelial	AGFG1	SARS-CoV-2 pos. vs. controls
6.21077e-64	-0.0904908	0.134	0.255	2.29908e-63	Epithelial	MAN1B1	SARS-CoV-2 pos. vs. controls
6.50746e-64	-0.10232	0.129	0.267	2.40706e-63	Epithelial	ATL2	SARS-CoV-2 pos. vs. controls
6.79889e-64	0.0163852	0.231	0.326	2.51293e-63	Epithelial	SNX9	SARS-CoV-2 pos. vs. controls
8.1754e-64	-0.0749186	0.059	0.15	3.01938e-63	Epithelial	GPR125	SARS-CoV-2 pos. vs. controls
9.92693e-64	-0.0558605	0.148	0.246	3.66346e-63	Epithelial	ERV3-1	SARS-CoV-2 pos. vs. controls
1.36615e-63	-0.0882466	0.153	0.288	5.03394e-63	Epithelial	PRCC	SARS-CoV-2 pos. vs. controls
1.74933e-63	-0.0750297	0.186	0.31	6.44096e-63	Epithelial	WIPF2	SARS-CoV-2 pos. vs. controls
2.1073e-63	-0.108584	0.126	0.271	7.75304e-63	Epithelial	MLLT10	SARS-CoV-2 pos. vs. controls
2.52909e-63	-0.0895605	0.215	0.37	9.29779e-63	Epithelial	MORC3	SARS-CoV-2 pos. vs. controls
2.56722e-63	0.0437983	0.054	0.043	9.43078e-63	Epithelial	GBP5	SARS-CoV-2 pos. vs. controls
3.1966e-63	-0.0744074	0.219	0.356	1.17338e-62	Epithelial	RREB1	SARS-CoV-2 pos. vs. controls
4.38204e-63	-0.0479012	0.098	0.167	1.60731e-62	Epithelial	TSKU	SARS-CoV-2 pos. vs. controls
5.01921e-63	-0.0547693	0.181	0.292	1.83961e-62	Epithelial	CSRP1	SARS-CoV-2 pos. vs. controls
5.44435e-63	-0.0589089	0.141	0.252	1.99391e-62	Epithelial	MAGOHB	SARS-CoV-2 pos. vs. controls
5.70574e-63	-0.0847079	0.181	0.312	2.08806e-62	Epithelial	NECAP2	SARS-CoV-2 pos. vs. controls
8.07104e-63	-0.10234	0.089	0.22	2.95142e-62	Epithelial	DOCK4	SARS-CoV-2 pos. vs. controls
8.64289e-63	-0.0812243	0.119	0.239	3.15813e-62	Epithelial	NAGLU	SARS-CoV-2 pos. vs. controls
1.00679e-62	-0.0722329	0.133	0.236	3.67327e-62	Epithelial	ZNF3	SARS-CoV-2 pos. vs. controls
1.01653e-62	-0.0912943	0.121	0.236	3.70599e-62	Epithelial	ZBTB20	SARS-CoV-2 pos. vs. controls
1.45298e-62	-0.111731	0.168	0.315	5.29317e-62	Epithelial	MTF1	SARS-CoV-2 pos. vs. controls
1.90019e-62	-0.121494	0.046	0.187	6.91186e-62	Epithelial	SLIT2	SARS-CoV-2 pos. vs. controls
1.92127e-62	-0.114548	0.127	0.277	6.98329e-62	Epithelial	DNAL4	SARS-CoV-2 pos. vs. controls
2.36936e-62	-0.0836227	0.144	0.255	8.60545e-62	Epithelial	ATP6V0A2	SARS-CoV-2 pos. vs. controls
2.90908e-62	-0.0644411	0.173	0.277	1.05578e-61	Epithelial	ANKRA2	SARS-CoV-2 pos. vs. controls
2.94295e-62	-0.0213256	0.159	0.205	1.06726e-61	Epithelial	PTPRU	SARS-CoV-2 pos. vs. controls
3.04447e-62	-0.0821274	0.11	0.226	1.10325e-61	Epithelial	RNF14	SARS-CoV-2 pos. vs. controls
3.11021e-62	-0.0289359	0.279	0.414	1.12622e-61	Epithelial	ID1	SARS-CoV-2 pos. vs. controls
3.72268e-62	-0.0546226	0.165	0.272	1.34699e-61	Epithelial	PPP2R3C	SARS-CoV-2 pos. vs. controls
4.11868e-62	-0.0880821	0.103	0.23	1.48916e-61	Epithelial	FARS2	SARS-CoV-2 pos. vs. controls
8.51693e-62	-0.0416525	0.124	0.214	3.07708e-61	Epithelial	WDR18	SARS-CoV-2 pos. vs. controls
8.60036e-62	-0.0971273	0.243	0.424	3.1049e-61	Epithelial	TLE4	SARS-CoV-2 pos. vs. controls
8.94143e-62	-0.0484101	0.113	0.184	3.22561e-61	Epithelial	PXDC1	SARS-CoV-2 pos. vs. controls
1.03083e-61	-0.0804597	0.157	0.271	3.71313e-61	Epithelial	BNIP2	SARS-CoV-2 pos. vs. controls
1.13545e-61	-0.136205	0.194	0.373	4.08695e-61	Epithelial	REV1	SARS-CoV-2 pos. vs. controls
1.22189e-61	-0.0781688	0.144	0.259	4.39479e-61	Epithelial	FUBP3	SARS-CoV-2 pos. vs. controls
1.35838e-61	-0.0286014	0.146	0.214	4.88205e-61	Epithelial	RPIA	SARS-CoV-2 pos. vs. controls
1.3999e-61	-0.0587883	0.13	0.228	5.02752e-61	Epithelial	ZCCHC7	SARS-CoV-2 pos. vs. controls
1.42533e-61	-0.0729399	0.099	0.207	5.11506e-61	Epithelial	ZNF281	SARS-CoV-2 pos. vs. controls
1.5933e-61	-0.0405903	0.202	0.301	5.71358e-61	Epithelial	ASCC2	SARS-CoV-2 pos. vs. controls
1.85237e-61	-0.0686744	0.138	0.252	6.63764e-61	Epithelial	KLF10	SARS-CoV-2 pos. vs. controls
1.87551e-61	-0.0600217	0.128	0.209	6.71559e-61	Epithelial	AGO1	SARS-CoV-2 pos. vs. controls
1.96823e-61	-0.115007	0.085	0.222	7.04235e-61	Epithelial	KIF6	SARS-CoV-2 pos. vs. controls
2.17165e-61	-0.0794476	0.155	0.268	7.76441e-61	Epithelial	AP2A2	SARS-CoV-2 pos. vs. controls
2.42825e-61	-0.0447098	0.14	0.22	8.67541e-61	Epithelial	ADPRHL2	SARS-CoV-2 pos. vs. controls
2.56932e-61	-0.173651	0.23	0.36	9.17259e-61	Epithelial	MIR205HG	SARS-CoV-2 pos. vs. controls
2.7361e-61	-0.122743	0.17	0.335	9.76078e-61	Epithelial	TVP23B	SARS-CoV-2 pos. vs. controls
2.8051e-61	-0.0666499	0.115	0.21	9.99954e-61	Epithelial	ARHGEF3	SARS-CoV-2 pos. vs. controls
2.86733e-61	-0.102075	0.106	0.241	1.02138e-60	Epithelial	CDKL1	SARS-CoV-2 pos. vs. controls
3.47421e-61	-0.056422	0.004	0.076	1.23664e-60	Epithelial	ADRA2A	SARS-CoV-2 pos. vs. controls
3.58758e-61	-0.0665937	0.166	0.282	1.27605e-60	Epithelial	DFFA	SARS-CoV-2 pos. vs. controls
4.30148e-61	-0.0250926	0.196	0.296	1.52885e-60	Epithelial	RANBP9	SARS-CoV-2 pos. vs. controls
4.49472e-61	-0.0453818	0.124	0.195	1.59636e-60	Epithelial	MEPCE	SARS-CoV-2 pos. vs. controls
5.04111e-61	-0.0238513	0.166	0.253	1.78909e-60	Epithelial	IFRD1	SARS-CoV-2 pos. vs. controls
5.4091e-61	-0.0527179	0.165	0.264	1.91828e-60	Epithelial	MANBAL	SARS-CoV-2 pos. vs. controls
5.64246e-61	-0.0268776	0.187	0.265	1.99957e-60	Epithelial	FOXC1	SARS-CoV-2 pos. vs. controls
7.0022e-61	-0.103818	0.126	0.272	2.47778e-60	Epithelial	CWC27	SARS-CoV-2 pos. vs. controls
7.4076e-61	-0.0907203	0.135	0.254	2.61931e-60	Epithelial	BTAF1	SARS-CoV-2 pos. vs. controls
9.93269e-61	-0.0894505	0.185	0.336	3.5096e-60	Epithelial	CRCP	SARS-CoV-2 pos. vs. controls
1.02931e-60	-0.0393397	0.082	0.146	3.63428e-60	Epithelial	NAV1	SARS-CoV-2 pos. vs. controls
1.12615e-60	-0.0605023	0.137	0.234	3.97038e-60	Epithelial	RPP14	SARS-CoV-2 pos. vs. controls
1.12911e-60	-0.074078	0.13	0.237	3.9779e-60	Epithelial	SLC25A46	SARS-CoV-2 pos. vs. controls
1.18745e-60	-0.0786502	0.21	0.349	4.18039e-60	Epithelial	FBXW11	SARS-CoV-2 pos. vs. controls
1.32748e-60	-0.0250736	0.199	0.276	4.66994e-60	Epithelial	UBXN6	SARS-CoV-2 pos. vs. controls
1.33179e-60	-0.0975034	0.125	0.259	4.68168e-60	Epithelial	TMEM242	SARS-CoV-2 pos. vs. controls
1.40479e-60	-0.082257	0.097	0.201	4.93468e-60	Epithelial	USP31	SARS-CoV-2 pos. vs. controls
1.41776e-60	0.0243906	0.196	0.247	4.97661e-60	Epithelial	POLB	SARS-CoV-2 pos. vs. controls
1.5101e-60	-0.0573067	0.178	0.284	5.29689e-60	Epithelial	GALNT2	SARS-CoV-2 pos. vs. controls
1.87702e-60	-0.069115	0.164	0.295	6.57915e-60	Epithelial	PSMD9	SARS-CoV-2 pos. vs. controls
1.92727e-60	-0.093081	0.105	0.233	6.75037e-60	Epithelial	EXT1	SARS-CoV-2 pos. vs. controls
2.55662e-60	-0.037716	0.12	0.195	8.94166e-60	Epithelial	RAD51C	SARS-CoV-2 pos. vs. controls
2.68696e-60	-0.0917219	0.224	0.366	9.3907e-60	Epithelial	MAST4	SARS-CoV-2 pos. vs. controls
2.72235e-60	-0.091029	0.057	0.179	9.50749e-60	Epithelial	SETBP1	SARS-CoV-2 pos. vs. controls
2.97655e-60	-0.0686298	0.104	0.2	1.03802e-59	Epithelial	ACVR2A	SARS-CoV-2 pos. vs. controls
3.81589e-60	-0.0718769	0.104	0.209	1.32976e-59	Epithelial	ACSF3	SARS-CoV-2 pos. vs. controls
4.31606e-60	-0.113155	0.203	0.368	1.50298e-59	Epithelial	PAF1	SARS-CoV-2 pos. vs. controls
4.47641e-60	0.109795	0.238	0.223	1.55769e-59	Epithelial	TNFAIP2	SARS-CoV-2 pos. vs. controls
4.55985e-60	-0.0246982	0.122	0.192	1.58558e-59	Epithelial	DCPS	SARS-CoV-2 pos. vs. controls
5.10053e-60	-0.0397833	0.165	0.242	1.7723e-59	Epithelial	STK11	SARS-CoV-2 pos. vs. controls
6.38414e-60	-0.0843501	0.094	0.199	2.21673e-59	Epithelial	HMBOX1	SARS-CoV-2 pos. vs. controls
7.60295e-60	-0.0581978	0.122	0.217	2.63613e-59	Epithelial	RUSC1	SARS-CoV-2 pos. vs. controls
8.76929e-60	-0.0241536	0.138	0.199	3.03834e-59	Epithelial	EXOSC6	SARS-CoV-2 pos. vs. controls
9.49184e-60	-0.0553594	0.135	0.238	3.28632e-59	Epithelial	PRR15L	SARS-CoV-2 pos. vs. controls
9.64356e-60	-0.0753145	0.113	0.231	3.33645e-59	Epithelial	POLR3H	SARS-CoV-2 pos. vs. controls
1.01898e-59	-0.0983173	0.141	0.268	3.52289e-59	Epithelial	SMURF1	SARS-CoV-2 pos. vs. controls
1.09208e-59	-0.071431	0.094	0.194	3.77022e-59	Epithelial	RRS1	SARS-CoV-2 pos. vs. controls
1.33477e-59	-0.0397516	0.117	0.187	4.60476e-59	Epithelial	MSRA	SARS-CoV-2 pos. vs. controls
1.44648e-59	-0.0448754	0.133	0.205	4.98656e-59	Epithelial	HDAC3	SARS-CoV-2 pos. vs. controls
1.54329e-59	-0.106562	0.108	0.246	5.3165e-59	Epithelial	LPAR3	SARS-CoV-2 pos. vs. controls
1.67824e-59	-0.0800169	0.13	0.245	5.77726e-59	Epithelial	UMPS	SARS-CoV-2 pos. vs. controls
2.07559e-59	-0.117012	0.104	0.239	7.14003e-59	Epithelial	CLHC1	SARS-CoV-2 pos. vs. controls
2.31822e-59	-0.0823204	0.105	0.222	7.969e-59	Epithelial	APH1B	SARS-CoV-2 pos. vs. controls
2.37052e-59	0.0735414	0.186	0.158	8.14296e-59	Epithelial	HCLS1	SARS-CoV-2 pos. vs. controls
2.56348e-59	-0.0409569	0.112	0.192	8.7995e-59	Epithelial	ASF1A	SARS-CoV-2 pos. vs. controls
2.93915e-59	-0.0863266	0.164	0.288	1.00747e-58	Epithelial	DPF2	SARS-CoV-2 pos. vs. controls
3.05201e-59	-0.0793982	0.144	0.251	1.04541e-58	Epithelial	GSE1	SARS-CoV-2 pos. vs. controls
3.12228e-59	-0.0527612	0.139	0.215	1.06872e-58	Epithelial	CDS2	SARS-CoV-2 pos. vs. controls
3.58036e-59	-0.025025	0.174	0.248	1.22465e-58	Epithelial	TAB2	SARS-CoV-2 pos. vs. controls
3.68161e-59	-0.112343	0.078	0.219	1.25838e-58	Epithelial	SRBD1	SARS-CoV-2 pos. vs. controls
3.77137e-59	-0.0500789	0.207	0.311	1.28815e-58	Epithelial	SREBF1	SARS-CoV-2 pos. vs. controls
5.15061e-59	-0.105496	0.163	0.305	1.758e-58	Epithelial	FAM219B	SARS-CoV-2 pos. vs. controls
5.22386e-59	-0.0494991	0.123	0.206	1.78174e-58	Epithelial	LAD1	SARS-CoV-2 pos. vs. controls
6.89805e-59	-0.0673642	0.198	0.32	2.34778e-58	Epithelial	PPP1R15B	SARS-CoV-2 pos. vs. controls
7.24206e-59	-0.0701412	0.057	0.146	2.46312e-58	Epithelial	LONRF2	SARS-CoV-2 pos. vs. controls
7.66536e-59	-0.0994972	0.12	0.25	2.60525e-58	Epithelial	USP24	SARS-CoV-2 pos. vs. controls
8.42581e-59	-0.0550871	0.104	0.191	2.86168e-58	Epithelial	THAP11	SARS-CoV-2 pos. vs. controls
8.68638e-59	-0.0532526	0.168	0.257	2.94811e-58	Epithelial	SLC35E2B	SARS-CoV-2 pos. vs. controls
1.56958e-58	-0.101601	0.121	0.246	5.3233e-58	Epithelial	BMP2K	SARS-CoV-2 pos. vs. controls
1.92828e-58	-0.335689	0.434	0.786	6.53065e-58	Epithelial	CAPN2	SARS-CoV-2 pos. vs. controls
2.30523e-58	-0.0187841	0.116	0.177	7.80183e-58	Epithelial	LACTB	SARS-CoV-2 pos. vs. controls
2.7159e-58	0.106684	0.224	0.235	9.1788e-58	Epithelial	FBXO32	SARS-CoV-2 pos. vs. controls
2.72739e-58	-0.114009	0.06	0.213	9.21114e-58	Epithelial	MITF	SARS-CoV-2 pos. vs. controls
3.22656e-58	-0.0560898	0.152	0.243	1.08894e-57	Epithelial	CRIM1	SARS-CoV-2 pos. vs. controls
3.41354e-58	-0.0187056	0.151	0.21	1.15123e-57	Epithelial	BCL7B	SARS-CoV-2 pos. vs. controls
5.27047e-58	-0.0790019	0.118	0.228	1.77501e-57	Epithelial	L3MBTL2	SARS-CoV-2 pos. vs. controls
5.36104e-58	-0.0850991	0.1	0.221	1.80425e-57	Epithelial	ZNF675	SARS-CoV-2 pos. vs. controls
5.38562e-58	-0.148353	0.089	0.253	1.81125e-57	Epithelial	EML1	SARS-CoV-2 pos. vs. controls
6.02411e-58	-0.105017	0.193	0.34	2.02457e-57	Epithelial	CALCOCO1	SARS-CoV-2 pos. vs. controls
6.1536e-58	-0.0901088	0.061	0.17	2.06665e-57	Epithelial	HHLA2	SARS-CoV-2 pos. vs. controls
7.96024e-58	-0.0721112	0.182	0.313	2.67153e-57	Epithelial	LAMTOR3	SARS-CoV-2 pos. vs. controls
8.8599e-58	-0.0494611	0.118	0.188	2.9714e-57	Epithelial	NUP160	SARS-CoV-2 pos. vs. controls
9.25075e-58	-0.0742029	0.072	0.178	3.10032e-57	Epithelial	BCAT2	SARS-CoV-2 pos. vs. controls
1.01501e-57	-0.0673964	0.192	0.327	3.39935e-57	Epithelial	NRBF2	SARS-CoV-2 pos. vs. controls
1.12167e-57	-0.0934113	0.128	0.259	3.75397e-57	Epithelial	ZNF830	SARS-CoV-2 pos. vs. controls
1.15273e-57	-0.0544285	0.089	0.159	3.85255e-57	Epithelial	SNTB1	SARS-CoV-2 pos. vs. controls
1.30659e-57	-0.0931196	0.144	0.276	4.36375e-57	Epithelial	SEC23IP	SARS-CoV-2 pos. vs. controls
1.32624e-57	-0.120956	0.078	0.229	4.4263e-57	Epithelial	N6AMT1	SARS-CoV-2 pos. vs. controls
1.33474e-57	-0.0884451	0.103	0.218	4.45159e-57	Epithelial	TASP1	SARS-CoV-2 pos. vs. controls
1.8626e-57	-0.033081	0.178	0.262	6.2035e-57	Epithelial	MAPKAPK2	SARS-CoV-2 pos. vs. controls
1.8991e-57	-0.046599	0.145	0.205	6.31634e-57	Epithelial	MEIS1	SARS-CoV-2 pos. vs. controls
2.22073e-57	-0.104282	0.124	0.263	7.38096e-57	Epithelial	RNF111	SARS-CoV-2 pos. vs. controls
2.84534e-57	-0.0469734	0.128	0.208	9.44393e-57	Epithelial	KAT5	SARS-CoV-2 pos. vs. controls
2.94162e-57	-0.0277321	0.218	0.294	9.75678e-57	Epithelial	SMAD3	SARS-CoV-2 pos. vs. controls
3.15296e-57	-0.0624006	0.175	0.282	1.04506e-56	Epithelial	DHX8	SARS-CoV-2 pos. vs. controls
4.5189e-57	-0.0727811	0.085	0.183	1.49677e-56	Epithelial	DIS3L	SARS-CoV-2 pos. vs. controls
4.77227e-57	-0.0349982	0.094	0.166	1.57961e-56	Epithelial	DBF4	SARS-CoV-2 pos. vs. controls
4.87401e-57	-0.0302685	0.022	0.064	1.61217e-56	Epithelial	PPARGC1A	SARS-CoV-2 pos. vs. controls
5.14068e-57	-0.103441	0.17	0.311	1.69921e-56	Epithelial	SPTLC1	SARS-CoV-2 pos. vs. controls
5.1958e-57	-0.0722952	0.133	0.237	1.71625e-56	Epithelial	PHYKPL	SARS-CoV-2 pos. vs. controls
5.3509e-57	-0.0449889	0.141	0.224	1.76628e-56	Epithelial	SLC30A7	SARS-CoV-2 pos. vs. controls
5.83443e-57	-0.0511264	0.126	0.207	1.92456e-56	Epithelial	AKAP8	SARS-CoV-2 pos. vs. controls
5.91613e-57	-0.112484	0.119	0.263	1.95018e-56	Epithelial	TAF6	SARS-CoV-2 pos. vs. controls
6.79314e-57	-0.104154	0.076	0.203	2.23621e-56	Epithelial	ERBB4	SARS-CoV-2 pos. vs. controls
8.96585e-57	-0.0485694	0.178	0.275	2.94942e-56	Epithelial	TAF11	SARS-CoV-2 pos. vs. controls
1.09773e-56	-0.0597524	0.087	0.177	3.60864e-56	Epithelial	RAB38	SARS-CoV-2 pos. vs. controls
1.44135e-56	-0.0632609	0.095	0.18	4.73178e-56	Epithelial	MAML3	SARS-CoV-2 pos. vs. controls
1.45086e-56	-0.0874783	0.112	0.226	4.75976e-56	Epithelial	ATP6V0A1	SARS-CoV-2 pos. vs. controls
1.62716e-56	-0.0888758	0.134	0.256	5.33451e-56	Epithelial	HNRNPLL	SARS-CoV-2 pos. vs. controls
2.04199e-56	-0.0631436	0.14	0.238	6.68993e-56	Epithelial	ORMDL3	SARS-CoV-2 pos. vs. controls
2.46407e-56	-0.0591745	0.164	0.257	8.06729e-56	Epithelial	POU2F1	SARS-CoV-2 pos. vs. controls
2.46699e-56	-0.0936265	0.127	0.252	8.07136e-56	Epithelial	SART3	SARS-CoV-2 pos. vs. controls
2.64803e-56	-0.0897579	0.121	0.245	8.65778e-56	Epithelial	PDE4D	SARS-CoV-2 pos. vs. controls
3.039e-56	-0.102492	0.082	0.211	9.92933e-56	Epithelial	EXD2	SARS-CoV-2 pos. vs. controls
3.22851e-56	-0.141867	0.074	0.237	1.05414e-55	Epithelial	ULK2	SARS-CoV-2 pos. vs. controls
4.09116e-56	-0.0799199	0.094	0.202	1.33489e-55	Epithelial	ZBED4	SARS-CoV-2 pos. vs. controls
4.14678e-56	-0.0964267	0.131	0.261	1.35212e-55	Epithelial	IPP	SARS-CoV-2 pos. vs. controls
5.42124e-56	0.0428593	0.033	0.012	1.76649e-55	Epithelial	CXCR4	SARS-CoV-2 pos. vs. controls
6.2484e-56	-0.111492	0.126	0.27	2.03464e-55	Epithelial	THAP6	SARS-CoV-2 pos. vs. controls
6.3893e-56	-0.116231	0.077	0.21	2.07911e-55	Epithelial	IQCH	SARS-CoV-2 pos. vs. controls
7.51255e-56	-0.0356777	0.131	0.198	2.44297e-55	Epithelial	ZMAT3	SARS-CoV-2 pos. vs. controls
8.09281e-56	-0.0792911	0.096	0.2	2.62989e-55	Epithelial	MSANTD4	SARS-CoV-2 pos. vs. controls
9.61456e-56	-0.0654773	0.211	0.33	3.1223e-55	Epithelial	RXRA	SARS-CoV-2 pos. vs. controls
9.95448e-56	-0.0340716	0.116	0.189	3.23051e-55	Epithelial	GNPDA1	SARS-CoV-2 pos. vs. controls
1.01572e-55	-0.0586908	0.331	0.503	3.29409e-55	Epithelial	DUSP1	SARS-CoV-2 pos. vs. controls
1.04639e-55	-0.0657418	0.103	0.201	3.39125e-55	Epithelial	CBL	SARS-CoV-2 pos. vs. controls
1.23649e-55	-0.062683	0.109	0.196	4.00466e-55	Epithelial	ACSS1	SARS-CoV-2 pos. vs. controls
1.76624e-55	-0.061864	0.064	0.145	5.71271e-55	Epithelial	EPDR1	SARS-CoV-2 pos. vs. controls
1.78354e-55	-0.0775147	0.034	0.126	5.76477e-55	Epithelial	THSD4	SARS-CoV-2 pos. vs. controls
1.82668e-55	-0.041713	0.164	0.242	5.90027e-55	Epithelial	MED15	SARS-CoV-2 pos. vs. controls
2.01415e-55	-0.0415801	0.107	0.188	6.50143e-55	Epithelial	SMCO4	SARS-CoV-2 pos. vs. controls
2.20006e-55	-0.0969567	0.12	0.247	7.09677e-55	Epithelial	KIAA1715	SARS-CoV-2 pos. vs. controls
2.35108e-55	-0.112151	0.141	0.282	7.57886e-55	Epithelial	CLK4	SARS-CoV-2 pos. vs. controls
2.3917e-55	-0.0889962	0.144	0.259	7.70463e-55	Epithelial	ZNF506	SARS-CoV-2 pos. vs. controls
2.97755e-55	-0.123455	0.071	0.217	9.57908e-55	Epithelial	C15orf65	SARS-CoV-2 pos. vs. controls
3.46854e-55	-0.0750321	0.101	0.198	1.11512e-54	Epithelial	KDM4C	SARS-CoV-2 pos. vs. controls
4.86176e-55	-0.0937739	0.091	0.217	1.56199e-54	Epithelial	DENND4A	SARS-CoV-2 pos. vs. controls
5.44717e-55	-0.0568997	0.01	0.09	1.74891e-54	Epithelial	NPAS3	SARS-CoV-2 pos. vs. controls
7.45199e-55	-0.0385426	0.07	0.118	2.39099e-54	Epithelial	DMRT2	SARS-CoV-2 pos. vs. controls
7.64541e-55	-0.0531381	0.102	0.183	2.45142e-54	Epithelial	MCTP2	SARS-CoV-2 pos. vs. controls
8.71644e-55	-0.079389	0.116	0.229	2.79297e-54	Epithelial	TRMT11	SARS-CoV-2 pos. vs. controls
8.75139e-55	-0.0407525	0.066	0.122	2.80231e-54	Epithelial	SLC7A8	SARS-CoV-2 pos. vs. controls
1.06281e-54	-0.126051	0.131	0.292	3.40101e-54	Epithelial	MYO10	SARS-CoV-2 pos. vs. controls
1.10548e-54	-0.0605369	0.125	0.211	3.5352e-54	Epithelial	KCTD3	SARS-CoV-2 pos. vs. controls
1.1069e-54	-0.0478456	0.138	0.226	3.53738e-54	Epithelial	SLC51A	SARS-CoV-2 pos. vs. controls
1.21078e-54	-0.0455799	0.112	0.183	3.86678e-54	Epithelial	PES1	SARS-CoV-2 pos. vs. controls
1.25363e-54	-0.0444049	0.104	0.168	4.001e-54	Epithelial	RNF217	SARS-CoV-2 pos. vs. controls
1.62702e-54	-0.055523	0.189	0.307	5.18924e-54	Epithelial	DPH3	SARS-CoV-2 pos. vs. controls
1.65863e-54	-0.0755662	0.118	0.225	5.28653e-54	Epithelial	ACER3	SARS-CoV-2 pos. vs. controls
1.79743e-54	-0.0431848	0.099	0.163	5.72514e-54	Epithelial	KANSL3	SARS-CoV-2 pos. vs. controls
1.81509e-54	-0.0252558	0.047	0.082	5.77757e-54	Epithelial	VIPR1	SARS-CoV-2 pos. vs. controls
1.83701e-54	-0.0707982	0.078	0.175	5.84348e-54	Epithelial	IL6R	SARS-CoV-2 pos. vs. controls
2.17936e-54	-0.101868	0.104	0.219	6.92791e-54	Epithelial	CROCC	SARS-CoV-2 pos. vs. controls
2.55754e-54	-0.0582505	0.19	0.295	8.12473e-54	Epithelial	PPM1A	SARS-CoV-2 pos. vs. controls
3.01881e-54	-0.0754055	0.192	0.328	9.58376e-54	Epithelial	MVB12A	SARS-CoV-2 pos. vs. controls
4.08116e-54	-0.0591968	0.104	0.192	1.29479e-53	Epithelial	USP39	SARS-CoV-2 pos. vs. controls
4.18534e-54	-0.0828233	0.105	0.208	1.32697e-53	Epithelial	ZFP14	SARS-CoV-2 pos. vs. controls
4.87857e-54	-0.0190449	0.105	0.152	1.54574e-53	Epithelial	PACSIN3	SARS-CoV-2 pos. vs. controls
4.92587e-54	-0.111428	0.071	0.203	1.5597e-53	Epithelial	C2orf50	SARS-CoV-2 pos. vs. controls
4.98344e-54	-0.0795229	0.062	0.157	1.57689e-53	Epithelial	LINC00910	SARS-CoV-2 pos. vs. controls
5.03674e-54	-0.0457381	0.163	0.259	1.59271e-53	Epithelial	MRPL44	SARS-CoV-2 pos. vs. controls
5.36802e-54	-0.0584693	0.098	0.186	1.69635e-53	Epithelial	SIRT5	SARS-CoV-2 pos. vs. controls
5.61555e-54	-0.0897115	0.134	0.261	1.77341e-53	Epithelial	AP4M1	SARS-CoV-2 pos. vs. controls
1.01693e-53	-0.0788643	0.1	0.207	3.20939e-53	Epithelial	ARHGEF7	SARS-CoV-2 pos. vs. controls
1.0679e-53	0.0146845	0.135	0.142	3.36804e-53	Epithelial	C5orf56	SARS-CoV-2 pos. vs. controls
1.07488e-53	-0.0502845	0.187	0.279	3.38783e-53	Epithelial	TBC1D20	SARS-CoV-2 pos. vs. controls
1.14026e-53	-0.0425332	0.037	0.102	3.59156e-53	Epithelial	DEPTOR	SARS-CoV-2 pos. vs. controls
1.27812e-53	-0.0543378	0.1	0.184	4.02314e-53	Epithelial	CGRRF1	SARS-CoV-2 pos. vs. controls
1.28423e-53	-0.0115643	0.171	0.217	4.03974e-53	Epithelial	RELA	SARS-CoV-2 pos. vs. controls
1.42894e-53	-0.0496965	0.141	0.216	4.49201e-53	Epithelial	KLHL36	SARS-CoV-2 pos. vs. controls
1.54436e-53	-0.0304859	0.073	0.126	4.85168e-53	Epithelial	CYP27A1	SARS-CoV-2 pos. vs. controls
1.78337e-53	-0.0382995	0.198	0.279	5.59889e-53	Epithelial	POLR2J3	SARS-CoV-2 pos. vs. controls
1.93634e-53	-0.0482156	0.109	0.181	6.0752e-53	Epithelial	ERF	SARS-CoV-2 pos. vs. controls
2.05493e-53	-0.1065	0.106	0.241	6.44307e-53	Epithelial	SLC39A10	SARS-CoV-2 pos. vs. controls
2.09056e-53	-0.020529	0.156	0.234	6.55051e-53	Epithelial	ME1	SARS-CoV-2 pos. vs. controls
2.3241e-53	-0.062496	0.136	0.227	7.27754e-53	Epithelial	PUS7L	SARS-CoV-2 pos. vs. controls
2.38896e-53	-0.069707	0.157	0.27	7.46607e-53	Epithelial	HMGCL	SARS-CoV-2 pos. vs. controls
2.58673e-53	-0.034984	0.123	0.194	8.07893e-53	Epithelial	IFIT5	SARS-CoV-2 pos. vs. controls
2.66704e-53	-0.0714747	0.055	0.144	8.32433e-53	Epithelial	SCD5	SARS-CoV-2 pos. vs. controls
2.82793e-53	-0.375944	0.418	0.793	8.8208e-53	Epithelial	VAPA	SARS-CoV-2 pos. vs. controls
3.41346e-53	-0.0366239	0.102	0.167	1.06334e-52	Epithelial	SLC7A1	SARS-CoV-2 pos. vs. controls
3.64456e-53	-0.0669006	0.048	0.131	1.1346e-52	Epithelial	EPHA4	SARS-CoV-2 pos. vs. controls
4.27298e-53	0.0420147	0.179	0.199	1.32937e-52	Epithelial	SH3GL1	SARS-CoV-2 pos. vs. controls
4.32809e-53	-0.118631	0.109	0.251	1.34565e-52	Epithelial	WWOX	SARS-CoV-2 pos. vs. controls
7.09841e-53	-0.0711586	0.127	0.222	2.20412e-52	Epithelial	TAF2	SARS-CoV-2 pos. vs. controls
7.35076e-53	-0.071294	0.132	0.228	2.28101e-52	Epithelial	SETD4	SARS-CoV-2 pos. vs. controls
7.96956e-53	-0.0465513	0.119	0.214	2.47144e-52	Epithelial	TMEM80	SARS-CoV-2 pos. vs. controls
9.54511e-53	-0.0644196	0.085	0.168	2.95812e-52	Epithelial	TNRC6C	SARS-CoV-2 pos. vs. controls
1.11887e-52	-0.0454675	0.135	0.218	3.46304e-52	Epithelial	SIK1	SARS-CoV-2 pos. vs. controls
1.17849e-52	-0.0365068	0.07	0.13	3.64522e-52	Epithelial	CD276	SARS-CoV-2 pos. vs. controls
1.24869e-52	-0.0849424	0.124	0.234	3.85989e-52	Epithelial	EPC2	SARS-CoV-2 pos. vs. controls
1.31154e-52	-0.0653653	0.145	0.244	4.05157e-52	Epithelial	FLOT2	SARS-CoV-2 pos. vs. controls
1.38924e-52	-0.0727671	0.085	0.181	4.28884e-52	Epithelial	ESRRG	SARS-CoV-2 pos. vs. controls
1.43735e-52	-0.0341961	0.112	0.173	4.4345e-52	Epithelial	SH3PXD2B	SARS-CoV-2 pos. vs. controls
1.51344e-52	-0.396056	0.246	0.484	4.66328e-52	Epithelial	CCDC170	SARS-CoV-2 pos. vs. controls
2.40605e-52	-0.0706733	0.159	0.265	7.40419e-52	Epithelial	RBFOX2	SARS-CoV-2 pos. vs. controls
2.52883e-52	-0.0597256	0.09	0.174	7.77208e-52	Epithelial	NOS1AP	SARS-CoV-2 pos. vs. controls
3.5229e-52	-0.0607089	0.119	0.216	1.08135e-51	Epithelial	JDP2	SARS-CoV-2 pos. vs. controls
3.63527e-52	-0.0740737	0.197	0.322	1.11513e-51	Epithelial	LMTK2	SARS-CoV-2 pos. vs. controls
4.56214e-52	-0.0657218	0.117	0.211	1.39855e-51	Epithelial	PHF12	SARS-CoV-2 pos. vs. controls
4.78532e-52	-0.0588635	0.051	0.125	1.46604e-51	Epithelial	HEY2	SARS-CoV-2 pos. vs. controls
4.94815e-52	-0.121968	0.151	0.303	1.51496e-51	Epithelial	ANKS1A	SARS-CoV-2 pos. vs. controls
6.24835e-52	-0.0285284	0.215	0.302	1.91061e-51	Epithelial	TNFRSF1A	SARS-CoV-2 pos. vs. controls
1.07559e-51	-0.342178	0.201	0.441	3.28474e-51	Epithelial	DNAAF1	SARS-CoV-2 pos. vs. controls
1.17924e-51	-0.0416579	0.097	0.171	3.59672e-51	Epithelial	B4GALT7	SARS-CoV-2 pos. vs. controls
1.24338e-51	-0.0514739	0.098	0.162	3.78994e-51	Epithelial	ZNF224	SARS-CoV-2 pos. vs. controls
1.33409e-51	-0.172804	0.053	0.227	4.06387e-51	Epithelial	CDKL2	SARS-CoV-2 pos. vs. controls
1.88669e-51	-0.0810367	0.126	0.24	5.73629e-51	Epithelial	MICALL2	SARS-CoV-2 pos. vs. controls
1.99282e-51	-0.0641449	0.114	0.209	6.05516e-51	Epithelial	DSE	SARS-CoV-2 pos. vs. controls
2.13155e-51	-0.0184389	0.145	0.206	6.47259e-51	Epithelial	ACP2	SARS-CoV-2 pos. vs. controls
2.32069e-51	-0.0679976	0.012	0.105	7.04251e-51	Epithelial	CNTN3	SARS-CoV-2 pos. vs. controls
2.38332e-51	-0.0645222	0.082	0.168	7.22801e-51	Epithelial	RBAK	SARS-CoV-2 pos. vs. controls
3.03383e-51	-0.0781659	0.13	0.238	9.18926e-51	Epithelial	PIK3CA	SARS-CoV-2 pos. vs. controls
3.23626e-51	-0.068948	0.107	0.2	9.79626e-51	Epithelial	ZNF75A	SARS-CoV-2 pos. vs. controls
3.37519e-51	-0.0778534	0.078	0.191	1.02104e-50	Epithelial	TRIM47	SARS-CoV-2 pos. vs. controls
3.37907e-51	-0.0471625	0.106	0.178	1.02157e-50	Epithelial	PPP1R8	SARS-CoV-2 pos. vs. controls
3.40258e-51	-0.0779917	0.069	0.164	1.02803e-50	Epithelial	GRM7	SARS-CoV-2 pos. vs. controls
3.74287e-51	-0.0598876	0.181	0.283	1.13014e-50	Epithelial	STAU2	SARS-CoV-2 pos. vs. controls
4.06883e-51	-0.0903447	0.123	0.239	1.22779e-50	Epithelial	HKR1	SARS-CoV-2 pos. vs. controls
4.17771e-51	-0.115888	0.117	0.264	1.25985e-50	Epithelial	NDE1	SARS-CoV-2 pos. vs. controls
4.67435e-51	-0.0861678	0.11	0.215	1.40874e-50	Epithelial	ERMP1	SARS-CoV-2 pos. vs. controls
4.93987e-51	-0.103375	0.105	0.236	1.48783e-50	Epithelial	MCM9	SARS-CoV-2 pos. vs. controls
9.45151e-51	-0.0517148	0.159	0.244	2.84313e-50	Epithelial	SCAF1	SARS-CoV-2 pos. vs. controls
9.8837e-51	0.0165439	0.21	0.259	2.97128e-50	Epithelial	R3HDM4	SARS-CoV-2 pos. vs. controls
1.02982e-50	-0.0235393	0.173	0.225	3.09396e-50	Epithelial	EYA2	SARS-CoV-2 pos. vs. controls
1.30117e-50	-0.0725815	0.086	0.183	3.90676e-50	Epithelial	DROSHA	SARS-CoV-2 pos. vs. controls
1.62686e-50	-0.0851048	0.014	0.116	4.88159e-50	Epithelial	FHOD3	SARS-CoV-2 pos. vs. controls
1.81482e-50	-0.0642932	0.069	0.165	5.44219e-50	Epithelial	SERPINH1	SARS-CoV-2 pos. vs. controls
1.84769e-50	-0.0472565	0.132	0.213	5.53387e-50	Epithelial	TTC9C	SARS-CoV-2 pos. vs. controls
1.84731e-50	-0.0914036	0.127	0.256	5.53387e-50	Epithelial	FBXO22	SARS-CoV-2 pos. vs. controls
1.87507e-50	-0.0472955	0.128	0.206	5.6124e-50	Epithelial	NELFB	SARS-CoV-2 pos. vs. controls
1.8796e-50	0.0137246	0.163	0.193	5.62245e-50	Epithelial	ATP6V1B2	SARS-CoV-2 pos. vs. controls
1.97973e-50	-0.0621867	0.113	0.197	5.91463e-50	Epithelial	PLEKHA7	SARS-CoV-2 pos. vs. controls
2.10367e-50	-0.0499407	0.072	0.147	6.28102e-50	Epithelial	NFIL3	SARS-CoV-2 pos. vs. controls
2.14278e-50	-0.0746479	0.072	0.177	6.39381e-50	Epithelial	ST6GALNAC4	SARS-CoV-2 pos. vs. controls
2.85544e-50	-0.0743339	0.1	0.202	8.51504e-50	Epithelial	PACS2	SARS-CoV-2 pos. vs. controls
3.49608e-50	-0.0827672	0.09	0.198	1.04126e-49	Epithelial	BRF1	SARS-CoV-2 pos. vs. controls
4.1505e-50	-0.0301387	0.121	0.18	1.2354e-49	Epithelial	WDR74	SARS-CoV-2 pos. vs. controls
6.87852e-50	-0.0828968	0.157	0.281	2.04614e-49	Epithelial	HINT3	SARS-CoV-2 pos. vs. controls
7.09907e-50	0.0710249	0.236	0.259	2.11044e-49	Epithelial	TRIM16	SARS-CoV-2 pos. vs. controls
7.79788e-50	-0.0661633	0.105	0.18	2.31676e-49	Epithelial	ITGA6	SARS-CoV-2 pos. vs. controls
7.93072e-50	-0.0666391	0.114	0.208	2.35477e-49	Epithelial	MTFR1	SARS-CoV-2 pos. vs. controls
8.73744e-50	-0.0138089	0.148	0.198	2.5927e-49	Epithelial	RNF126	SARS-CoV-2 pos. vs. controls
8.90282e-50	-0.0514657	0.092	0.169	2.64015e-49	Epithelial	TMED8	SARS-CoV-2 pos. vs. controls
8.95012e-50	-0.0906324	0.112	0.221	2.65254e-49	Epithelial	TCTN2	SARS-CoV-2 pos. vs. controls
9.28645e-50	-0.0641874	0.118	0.207	2.75053e-49	Epithelial	SIAH1	SARS-CoV-2 pos. vs. controls
9.70122e-50	-0.0622734	0.09	0.172	2.87161e-49	Epithelial	BRPF3	SARS-CoV-2 pos. vs. controls
1.08091e-49	-0.014811	0.088	0.124	3.19757e-49	Epithelial	MAN1A1	SARS-CoV-2 pos. vs. controls
1.19706e-49	-0.0654172	0.103	0.202	3.53902e-49	Epithelial	UBE2E2	SARS-CoV-2 pos. vs. controls
1.19956e-49	-0.0699058	0.104	0.196	3.54421e-49	Epithelial	MTMR4	SARS-CoV-2 pos. vs. controls
1.28212e-49	-0.078963	0.132	0.241	3.78583e-49	Epithelial	LRRC8B	SARS-CoV-2 pos. vs. controls
1.442e-49	-0.0468904	0.083	0.152	4.25346e-49	Epithelial	NSMAF	SARS-CoV-2 pos. vs. controls
1.44226e-49	-0.0821087	0.139	0.246	4.25346e-49	Epithelial	ZCCHC8	SARS-CoV-2 pos. vs. controls
1.51524e-49	-0.0642636	0.087	0.177	4.46598e-49	Epithelial	DDX55	SARS-CoV-2 pos. vs. controls
1.65087e-49	-0.0570703	0.081	0.164	4.86276e-49	Epithelial	ZNF639	SARS-CoV-2 pos. vs. controls
1.68138e-49	-0.0792161	0.103	0.207	4.94958e-49	Epithelial	PHF2	SARS-CoV-2 pos. vs. controls
1.89164e-49	-0.0345139	0.127	0.198	5.56513e-49	Epithelial	GSDMB	SARS-CoV-2 pos. vs. controls
2.06366e-49	-0.0858647	0.1	0.212	6.06382e-49	Epithelial	PARN	SARS-CoV-2 pos. vs. controls
2.11614e-49	-0.0875215	0.178	0.312	6.21423e-49	Epithelial	PANK2	SARS-CoV-2 pos. vs. controls
2.23663e-49	-0.0495238	0.146	0.228	6.56405e-49	Epithelial	KDM6B	SARS-CoV-2 pos. vs. controls
2.5261e-49	-0.0750925	0.072	0.169	7.40908e-49	Epithelial	VWA8	SARS-CoV-2 pos. vs. controls
2.6867e-49	-0.0929221	0.107	0.216	7.87532e-49	Epithelial	RPS6KA5	SARS-CoV-2 pos. vs. controls
3.43924e-49	0.0315729	0.171	0.163	1.0075e-48	Epithelial	CNP	SARS-CoV-2 pos. vs. controls
3.48471e-49	-0.0395457	0.104	0.159	1.0202e-48	Epithelial	RETSAT	SARS-CoV-2 pos. vs. controls
3.69847e-49	-0.0376087	0.055	0.106	1.08213e-48	Epithelial	ZNF503	SARS-CoV-2 pos. vs. controls
4.27665e-49	-0.0864922	0.058	0.165	1.25054e-48	Epithelial	MAGI2	SARS-CoV-2 pos. vs. controls
4.55005e-49	-0.0805002	0.113	0.222	1.32967e-48	Epithelial	USP2	SARS-CoV-2 pos. vs. controls
4.96234e-49	-0.054022	0.128	0.205	1.44928e-48	Epithelial	RNF24	SARS-CoV-2 pos. vs. controls
6.31671e-49	-0.0802097	0.122	0.239	1.84371e-48	Epithelial	PRMT7	SARS-CoV-2 pos. vs. controls
7.51475e-49	-0.0570628	0.133	0.22	2.19207e-48	Epithelial	KDM4B	SARS-CoV-2 pos. vs. controls
9.31625e-49	-0.0590829	0.097	0.184	2.71264e-48	Epithelial	DEGS1	SARS-CoV-2 pos. vs. controls
1.00501e-48	-0.0533558	0.127	0.207	2.92277e-48	Epithelial	OSBPL10	SARS-CoV-2 pos. vs. controls
1.03452e-48	-0.0124764	0.182	0.235	3.0068e-48	Epithelial	BCR	SARS-CoV-2 pos. vs. controls
1.07234e-48	-0.0361376	0.142	0.196	3.11484e-48	Epithelial	INTS1	SARS-CoV-2 pos. vs. controls
1.0966e-48	-0.0699827	0.117	0.221	3.18337e-48	Epithelial	KATNB1	SARS-CoV-2 pos. vs. controls
1.19337e-48	-0.0351144	0.142	0.213	3.46012e-48	Epithelial	MAPK8	SARS-CoV-2 pos. vs. controls
1.26262e-48	-0.0512601	0.165	0.238	3.6587e-48	Epithelial	MTMR3	SARS-CoV-2 pos. vs. controls
1.40087e-48	-0.0501322	0.082	0.153	4.05444e-48	Epithelial	PEMT	SARS-CoV-2 pos. vs. controls
1.61627e-48	-0.066183	0.156	0.24	4.67505e-48	Epithelial	MAGI1	SARS-CoV-2 pos. vs. controls
1.96782e-48	-0.0555589	0.095	0.178	5.68848e-48	Epithelial	PDRG1	SARS-CoV-2 pos. vs. controls
1.98977e-48	-0.0872974	0.09	0.202	5.7485e-48	Epithelial	GAS2L2	SARS-CoV-2 pos. vs. controls
2.23755e-48	-0.0899744	0.117	0.231	6.46044e-48	Epithelial	TRRAP	SARS-CoV-2 pos. vs. controls
2.243e-48	-0.222283	0.632	0.872	6.4723e-48	Epithelial	FXYD3	SARS-CoV-2 pos. vs. controls
2.76489e-48	-0.0576145	0.074	0.144	7.97347e-48	Epithelial	PIGN	SARS-CoV-2 pos. vs. controls
2.79753e-48	-0.0477156	0.141	0.219	8.06277e-48	Epithelial	FNIP1	SARS-CoV-2 pos. vs. controls
2.93608e-48	-0.0721448	0.05	0.146	8.45705e-48	Epithelial	ITPR1	SARS-CoV-2 pos. vs. controls
3.2144e-48	0.0555669	0.177	0.154	9.25316e-48	Epithelial	SBNO2	SARS-CoV-2 pos. vs. controls
3.6258e-48	0.0179215	0.011	0.001	1.0425e-47	Epithelial	GIMAP5	SARS-CoV-2 pos. vs. controls
3.87672e-48	-0.158735	0.534	0.74	1.11331e-47	Epithelial	PIGR	SARS-CoV-2 pos. vs. controls
3.87535e-48	-0.0528763	0.156	0.248	1.11331e-47	Epithelial	CANT1	SARS-CoV-2 pos. vs. controls
3.93838e-48	-0.0205887	0.17	0.214	1.13035e-47	Epithelial	CDK11A	SARS-CoV-2 pos. vs. controls
4.97077e-48	-0.0613641	0.125	0.209	1.4258e-47	Epithelial	ISG20L2	SARS-CoV-2 pos. vs. controls
5.67411e-48	-0.0191159	0.094	0.143	1.62658e-47	Epithelial	PIP4K2A	SARS-CoV-2 pos. vs. controls
6.05318e-48	-0.0286402	0.105	0.15	1.73421e-47	Epithelial	CASP2	SARS-CoV-2 pos. vs. controls
6.12094e-48	-0.0400333	0.038	0.09	1.75258e-47	Epithelial	EPHB6	SARS-CoV-2 pos. vs. controls
7.50071e-48	0.0358291	0.136	0.168	2.14637e-47	Epithelial	PDLIM2	SARS-CoV-2 pos. vs. controls
8.00319e-48	-0.0208717	0.138	0.201	2.2888e-47	Epithelial	RRAGC	SARS-CoV-2 pos. vs. controls
1.04105e-47	-0.0627627	0.071	0.158	2.97196e-47	Epithelial	ZNF354A	SARS-CoV-2 pos. vs. controls
1.19829e-47	-0.0419377	0.121	0.2	3.41881e-47	Epithelial	UBTD2	SARS-CoV-2 pos. vs. controls
1.24622e-47	-0.0658492	0.022	0.119	3.55136e-47	Epithelial	STARD4	SARS-CoV-2 pos. vs. controls
1.69479e-47	-0.0682061	0.118	0.212	4.82393e-47	Epithelial	GDAP2	SARS-CoV-2 pos. vs. controls
2.03152e-47	-0.0741925	0.121	0.224	5.77556e-47	Epithelial	ECD	SARS-CoV-2 pos. vs. controls
2.03874e-47	-0.0370308	0.193	0.275	5.79266e-47	Epithelial	SP1	SARS-CoV-2 pos. vs. controls
2.31819e-47	-0.0510288	0.13	0.208	6.5789e-47	Epithelial	POM121	SARS-CoV-2 pos. vs. controls
2.77626e-47	-0.0329097	0.138	0.201	7.87423e-47	Epithelial	ZNF394	SARS-CoV-2 pos. vs. controls
3.02978e-47	-0.0597711	0.048	0.132	8.58824e-47	Epithelial	PLAG1	SARS-CoV-2 pos. vs. controls
3.16932e-47	-0.0119339	0.178	0.226	8.97851e-47	Epithelial	PCDH1	SARS-CoV-2 pos. vs. controls
3.32693e-47	-0.0662932	0.09	0.175	9.41946e-47	Epithelial	NYNRIN	SARS-CoV-2 pos. vs. controls
4.26475e-47	-0.0658218	0.084	0.177	1.20605e-46	Epithelial	ZNF599	SARS-CoV-2 pos. vs. controls
4.38414e-47	-0.0667933	0.117	0.208	1.23909e-46	Epithelial	PHRF1	SARS-CoV-2 pos. vs. controls
5.70134e-47	-0.0683181	0.146	0.229	1.61042e-46	Epithelial	ACVR1B	SARS-CoV-2 pos. vs. controls
6.52028e-47	0.0227571	0.119	0.124	1.84066e-46	Epithelial	SNORA76	SARS-CoV-2 pos. vs. controls
7.0253e-47	-0.0638806	0.129	0.216	1.98207e-46	Epithelial	WDR70	SARS-CoV-2 pos. vs. controls
8.098e-47	-0.0420869	0.115	0.164	2.28337e-46	Epithelial	LPCAT3	SARS-CoV-2 pos. vs. controls
1.47434e-46	-0.0612483	0.089	0.168	4.14986e-46	Epithelial	NUP133	SARS-CoV-2 pos. vs. controls
1.93231e-46	-0.0693533	0.117	0.214	5.43257e-46	Epithelial	CBLL1	SARS-CoV-2 pos. vs. controls
2.07592e-46	0.115032	0.188	0.146	5.83292e-46	Epithelial	CDKN2B	SARS-CoV-2 pos. vs. controls
2.58812e-46	-0.0586283	0.082	0.162	7.26787e-46	Epithelial	RFX7	SARS-CoV-2 pos. vs. controls
2.64252e-46	-0.0420311	0.125	0.189	7.4163e-46	Epithelial	MR1	SARS-CoV-2 pos. vs. controls
2.73103e-46	-0.0291872	0.113	0.161	7.66025e-46	Epithelial	ZNF827	SARS-CoV-2 pos. vs. controls
3.10404e-46	-0.0636396	0.068	0.151	8.70143e-46	Epithelial	FMNL2	SARS-CoV-2 pos. vs. controls
3.15424e-46	0.0891504	0.117	0.1	8.83702e-46	Epithelial	AKR1B10	SARS-CoV-2 pos. vs. controls
3.69401e-46	-0.0704225	0.044	0.129	1.03372e-45	Epithelial	RP1-140K8.5	SARS-CoV-2 pos. vs. controls
3.74597e-46	-0.0173359	0.085	0.116	1.04765e-45	Epithelial	RUNX2	SARS-CoV-2 pos. vs. controls
3.79336e-46	-0.0508509	0.148	0.233	1.06029e-45	Epithelial	CCDC174	SARS-CoV-2 pos. vs. controls
4.889e-46	0.0375018	0.043	0.017	1.36574e-45	Epithelial	ITGB2	SARS-CoV-2 pos. vs. controls
5.32452e-46	-0.058209	0.06	0.136	1.48654e-45	Epithelial	BLMH	SARS-CoV-2 pos. vs. controls
5.52803e-46	-0.0334167	0.084	0.151	1.54247e-45	Epithelial	NME4	SARS-CoV-2 pos. vs. controls
7.13209e-46	-0.0771475	0.094	0.202	1.98889e-45	Epithelial	TRMT5	SARS-CoV-2 pos. vs. controls
7.70013e-46	-0.0567184	0.135	0.222	2.14605e-45	Epithelial	SLC9A8	SARS-CoV-2 pos. vs. controls
8.9947e-46	-0.0600394	0.089	0.162	2.50396e-45	Epithelial	SLC2A13	SARS-CoV-2 pos. vs. controls
1.0127e-45	-0.0998839	0.072	0.191	2.81754e-45	Epithelial	ABHD6	SARS-CoV-2 pos. vs. controls
1.07002e-45	-0.056242	0.128	0.211	2.97529e-45	Epithelial	AUH	SARS-CoV-2 pos. vs. controls
1.21651e-45	-0.0788106	0.104	0.21	3.37872e-45	Epithelial	ADAT1	SARS-CoV-2 pos. vs. controls
1.26195e-45	-0.209536	0.627	0.877	3.50291e-45	Epithelial	RPL23A	SARS-CoV-2 pos. vs. controls
1.71565e-45	-0.0179648	0.092	0.133	4.75955e-45	Epithelial	NR2F2-AS1	SARS-CoV-2 pos. vs. controls
1.94482e-45	-0.0642748	0.139	0.226	5.38911e-45	Epithelial	UBE3B	SARS-CoV-2 pos. vs. controls
2.1505e-45	-0.0411522	0.159	0.23	5.9556e-45	Epithelial	MBOAT1	SARS-CoV-2 pos. vs. controls
2.2746e-45	-0.0730675	0.093	0.191	6.29568e-45	Epithelial	DYM	SARS-CoV-2 pos. vs. controls
2.31224e-45	-0.0264209	0.144	0.19	6.39618e-45	Epithelial	BCL2L11	SARS-CoV-2 pos. vs. controls
2.4136e-45	-0.0770185	0.081	0.177	6.67274e-45	Epithelial	CNNM2	SARS-CoV-2 pos. vs. controls
2.45163e-45	-0.0886205	0.162	0.279	6.77399e-45	Epithelial	ZDHHC21	SARS-CoV-2 pos. vs. controls
2.57228e-45	0.0353947	0.019	0.004	7.10326e-45	Epithelial	GIMAP7	SARS-CoV-2 pos. vs. controls
2.86322e-45	-0.0906869	0.114	0.228	7.90215e-45	Epithelial	UIMC1	SARS-CoV-2 pos. vs. controls
4.16072e-45	-0.0682977	0.076	0.17	1.14765e-44	Epithelial	TAMM41	SARS-CoV-2 pos. vs. controls
5.60149e-45	-0.0445382	0.089	0.149	1.5433e-44	Epithelial	DGCR8	SARS-CoV-2 pos. vs. controls
6.39301e-45	-0.05503	0.148	0.225	1.76036e-44	Epithelial	RBM4	SARS-CoV-2 pos. vs. controls
9.71104e-45	-0.0376632	0.109	0.166	2.66943e-44	Epithelial	VPS11	SARS-CoV-2 pos. vs. controls
1.07143e-44	-0.0403537	0.063	0.128	2.94353e-44	Epithelial	AP001816.1	SARS-CoV-2 pos. vs. controls
1.30228e-44	-0.0456421	0.137	0.206	3.57571e-44	Epithelial	MFN2	SARS-CoV-2 pos. vs. controls
1.40162e-44	-0.0479042	0.173	0.257	3.84409e-44	Epithelial	SENP5	SARS-CoV-2 pos. vs. controls
1.95603e-44	-0.0320338	0.079	0.125	5.36154e-44	Epithelial	FOXRED1	SARS-CoV-2 pos. vs. controls
2.08636e-44	-0.0678526	0.176	0.293	5.71552e-44	Epithelial	KCTD20	SARS-CoV-2 pos. vs. controls
2.15524e-44	-0.0149657	0.122	0.135	5.90088e-44	Epithelial	DMRTA2	SARS-CoV-2 pos. vs. controls
2.28795e-44	-0.0435752	0.135	0.211	6.26066e-44	Epithelial	NDUFAF1	SARS-CoV-2 pos. vs. controls
2.59826e-44	-0.0790557	0.117	0.214	7.10576e-44	Epithelial	FOXK2	SARS-CoV-2 pos. vs. controls
2.78629e-44	-0.049868	0.094	0.171	7.61566e-44	Epithelial	DPH7	SARS-CoV-2 pos. vs. controls
2.86781e-44	0.0177058	0.175	0.204	7.83402e-44	Epithelial	LMO2	SARS-CoV-2 pos. vs. controls
2.95398e-44	-0.0616815	0.134	0.223	8.06484e-44	Epithelial	ATXN3	SARS-CoV-2 pos. vs. controls
3.01876e-44	-0.0501737	0.075	0.141	8.23702e-44	Epithelial	RRN3	SARS-CoV-2 pos. vs. controls
3.44904e-44	-0.084032	0.1	0.213	9.40043e-44	Epithelial	ZNF143	SARS-CoV-2 pos. vs. controls
3.50755e-44	-0.0944257	0.096	0.209	9.5545e-44	Epithelial	FBXL2	SARS-CoV-2 pos. vs. controls
3.69085e-44	-0.034885	0.094	0.156	1.00481e-43	Epithelial	RFC2	SARS-CoV-2 pos. vs. controls
3.90275e-44	-0.0535921	0.087	0.159	1.0619e-43	Epithelial	TBC1D32	SARS-CoV-2 pos. vs. controls
4.1218e-44	-0.0551445	0.079	0.16	1.12024e-43	Epithelial	PXK	SARS-CoV-2 pos. vs. controls
4.40878e-44	-0.0286465	0.109	0.16	1.19756e-43	Epithelial	ARFGAP1	SARS-CoV-2 pos. vs. controls
4.95734e-44	-0.0359734	0.101	0.148	1.3458e-43	Epithelial	SLC12A9	SARS-CoV-2 pos. vs. controls
5.32423e-44	-0.0352314	0.024	0.071	1.44459e-43	Epithelial	DBN1	SARS-CoV-2 pos. vs. controls
5.59686e-44	-0.0679589	0.131	0.228	1.51771e-43	Epithelial	GTPBP10	SARS-CoV-2 pos. vs. controls
5.80583e-44	-0.0329031	0.084	0.137	1.57349e-43	Epithelial	LINC01003	SARS-CoV-2 pos. vs. controls
6.4721e-44	-0.0567456	0.104	0.187	1.75307e-43	Epithelial	RPE	SARS-CoV-2 pos. vs. controls
6.57538e-44	-0.0518913	0.046	0.121	1.78005e-43	Epithelial	DMRTA1	SARS-CoV-2 pos. vs. controls
7.71704e-44	-0.0340991	0.14	0.197	2.08676e-43	Epithelial	MAU2	SARS-CoV-2 pos. vs. controls
7.83954e-44	-0.0541161	0.121	0.205	2.1187e-43	Epithelial	MED16	SARS-CoV-2 pos. vs. controls
8.37594e-44	-0.0567052	0.125	0.213	2.2624e-43	Epithelial	PIGC	SARS-CoV-2 pos. vs. controls
9.08489e-44	-0.0587141	0.087	0.174	2.45251e-43	Epithelial	LIG1	SARS-CoV-2 pos. vs. controls
9.23888e-44	-0.0597274	0.106	0.186	2.49269e-43	Epithelial	PACRGL	SARS-CoV-2 pos. vs. controls
1.0804e-43	-0.0548386	0.127	0.208	2.91333e-43	Epithelial	CYB5D2	SARS-CoV-2 pos. vs. controls
1.10614e-43	-0.0339986	0.14	0.207	2.98106e-43	Epithelial	RANGAP1	SARS-CoV-2 pos. vs. controls
1.11922e-43	-0.0237216	0.13	0.182	3.01464e-43	Epithelial	GRWD1	SARS-CoV-2 pos. vs. controls
1.21259e-43	-0.0243968	0.106	0.144	3.26429e-43	Epithelial	SLC35B2	SARS-CoV-2 pos. vs. controls
1.28391e-43	0.0137991	0.064	0.066	3.45436e-43	Epithelial	ETS1	SARS-CoV-2 pos. vs. controls
1.36998e-43	-0.0268957	0.113	0.162	3.68388e-43	Epithelial	PTER	SARS-CoV-2 pos. vs. controls
1.4761e-43	-0.024759	0.026	0.058	3.96702e-43	Epithelial	MGP	SARS-CoV-2 pos. vs. controls
1.53277e-43	-0.0288156	0.128	0.181	4.11703e-43	Epithelial	SCRN2	SARS-CoV-2 pos. vs. controls
1.53461e-43	-0.0730043	0.06	0.158	4.11967e-43	Epithelial	C6orf52	SARS-CoV-2 pos. vs. controls
1.56775e-43	-0.0448486	0.142	0.217	4.20629e-43	Epithelial	NSUN5	SARS-CoV-2 pos. vs. controls
1.62929e-43	0.0483014	0.199	0.23	4.36896e-43	Epithelial	TMEM159	SARS-CoV-2 pos. vs. controls
1.83641e-43	-0.0926778	0.089	0.2	4.91888e-43	Epithelial	CCDC13	SARS-CoV-2 pos. vs. controls
1.84439e-43	0.0569125	0.115	0.136	4.93752e-43	Epithelial	ARL4C	SARS-CoV-2 pos. vs. controls
1.8571e-43	-0.0689535	0.126	0.22	4.96877e-43	Epithelial	GGCX	SARS-CoV-2 pos. vs. controls
1.87844e-43	-0.0595603	0.09	0.172	5.02307e-43	Epithelial	MYNN	SARS-CoV-2 pos. vs. controls
1.89947e-43	-0.0590168	0.078	0.158	5.07649e-43	Epithelial	USP32	SARS-CoV-2 pos. vs. controls
1.9044e-43	-0.0613689	0.023	0.083	5.08685e-43	Epithelial	FLRT3	SARS-CoV-2 pos. vs. controls
1.92127e-43	-0.0744499	0.159	0.265	5.12907e-43	Epithelial	TMCC1	SARS-CoV-2 pos. vs. controls
2.16486e-43	-0.0824873	0.117	0.221	5.77616e-43	Epithelial	SENP7	SARS-CoV-2 pos. vs. controls
2.27639e-43	-0.0623773	0.121	0.206	6.07036e-43	Epithelial	OTUD1	SARS-CoV-2 pos. vs. controls
2.38602e-43	-0.0342001	0.126	0.177	6.35919e-43	Epithelial	SCYL3	SARS-CoV-2 pos. vs. controls
2.46704e-43	-0.0803149	0.08	0.188	6.5715e-43	Epithelial	MANSC1	SARS-CoV-2 pos. vs. controls
3.68002e-43	-0.0560077	0.088	0.172	9.7917e-43	Epithelial	GBP6	SARS-CoV-2 pos. vs. controls
4.31787e-43	-0.0616692	0.091	0.179	1.14762e-42	Epithelial	NVL	SARS-CoV-2 pos. vs. controls
4.36749e-43	-0.0280514	0.118	0.169	1.16017e-42	Epithelial	CCDC58	SARS-CoV-2 pos. vs. controls
4.6735e-43	-0.0168356	0.18	0.223	1.24077e-42	Epithelial	RAD9A	SARS-CoV-2 pos. vs. controls
4.89927e-43	-0.0629319	0.077	0.154	1.29999e-42	Epithelial	SLCO3A1	SARS-CoV-2 pos. vs. controls
5.52826e-43	-0.0494982	0.064	0.138	1.46609e-42	Epithelial	DHX35	SARS-CoV-2 pos. vs. controls
5.53851e-43	-0.0524029	0.095	0.171	1.46799e-42	Epithelial	ADCY2	SARS-CoV-2 pos. vs. controls
6.35004e-43	-0.0729874	0.114	0.208	1.68217e-42	Epithelial	NR2C1	SARS-CoV-2 pos. vs. controls
7.05518e-43	0.0331141	0.023	0.004	1.86794e-42	Epithelial	LCP2	SARS-CoV-2 pos. vs. controls
7.32286e-43	-0.0575579	0.101	0.178	1.93774e-42	Epithelial	ING4	SARS-CoV-2 pos. vs. controls
1.02738e-42	-0.0346166	0.098	0.146	2.71561e-42	Epithelial	LRRC8D	SARS-CoV-2 pos. vs. controls
1.34251e-42	-0.0453627	0.062	0.134	3.54665e-42	Epithelial	FERMT2	SARS-CoV-2 pos. vs. controls
1.39728e-42	-0.0683385	0.133	0.21	3.6893e-42	Epithelial	JAG1	SARS-CoV-2 pos. vs. controls
1.54411e-42	-0.0551158	0.149	0.229	4.07476e-42	Epithelial	PIAS1	SARS-CoV-2 pos. vs. controls
1.80312e-42	-0.0628048	0.129	0.226	4.75566e-42	Epithelial	DESI1	SARS-CoV-2 pos. vs. controls
1.98495e-42	-0.0387874	0.135	0.199	5.23237e-42	Epithelial	ATP13A1	SARS-CoV-2 pos. vs. controls
2.23987e-42	-0.0181883	0.021	0.046	5.89787e-42	Epithelial	SHISA2	SARS-CoV-2 pos. vs. controls
2.24141e-42	-0.060731	0.074	0.155	5.8987e-42	Epithelial	SERINC5	SARS-CoV-2 pos. vs. controls
2.85877e-42	-0.0420272	0.112	0.178	7.5152e-42	Epithelial	COG3	SARS-CoV-2 pos. vs. controls
2.9007e-42	-0.0733953	0.13	0.224	7.62126e-42	Epithelial	FBXO28	SARS-CoV-2 pos. vs. controls
3.32762e-42	-0.0345709	0.191	0.252	8.73817e-42	Epithelial	AAK1	SARS-CoV-2 pos. vs. controls
3.39451e-42	-0.0525092	0.104	0.192	8.90898e-42	Epithelial	SPSB2	SARS-CoV-2 pos. vs. controls
4.31477e-42	-0.0414074	0.131	0.194	1.13057e-41	Epithelial	GIT2	SARS-CoV-2 pos. vs. controls
5.72993e-42	-0.0529801	0.068	0.142	1.50056e-41	Epithelial	INPP5F	SARS-CoV-2 pos. vs. controls
6.28844e-42	0.0468149	0.092	0.081	1.64593e-41	Epithelial	PLIN2	SARS-CoV-2 pos. vs. controls
6.6289e-42	-0.0877184	0.067	0.193	1.7341e-41	Epithelial	SKAP2	SARS-CoV-2 pos. vs. controls
6.77122e-42	-0.0960087	0.099	0.155	1.77037e-41	Epithelial	CSRP2	SARS-CoV-2 pos. vs. controls
6.99399e-42	-0.0205143	0.134	0.185	1.82762e-41	Epithelial	PGPEP1	SARS-CoV-2 pos. vs. controls
7.73883e-42	-0.0498103	0.063	0.128	2.02116e-41	Epithelial	SEMA4A	SARS-CoV-2 pos. vs. controls
7.95721e-42	-0.0357235	0.007	0.061	2.07707e-41	Epithelial	WASF3	SARS-CoV-2 pos. vs. controls
8.08142e-42	-0.0291291	0.2	0.292	2.10835e-41	Epithelial	RASGEF1B	SARS-CoV-2 pos. vs. controls
9.58349e-42	-0.0537084	0.078	0.142	2.49887e-41	Epithelial	SLC22A5	SARS-CoV-2 pos. vs. controls
9.85455e-42	-0.0147566	0.15	0.19	2.56815e-41	Epithelial	KLHDC3	SARS-CoV-2 pos. vs. controls
1.28905e-41	-0.0518403	0.076	0.156	3.35572e-41	Epithelial	PEX11G	SARS-CoV-2 pos. vs. controls
1.43602e-41	-0.0665884	0.134	0.22	3.73427e-41	Epithelial	SEC24B	SARS-CoV-2 pos. vs. controls
1.45e-41	-0.0407676	0.123	0.186	3.76859e-41	Epithelial	EIF2B1	SARS-CoV-2 pos. vs. controls
1.83073e-41	-0.0396168	0.087	0.152	4.753e-41	Epithelial	CASP6	SARS-CoV-2 pos. vs. controls
1.96577e-41	-0.0905905	0.081	0.196	5.10085e-41	Epithelial	LIG3	SARS-CoV-2 pos. vs. controls
1.98335e-41	-0.0171938	0.107	0.137	5.14369e-41	Epithelial	SUN2	SARS-CoV-2 pos. vs. controls
2.18215e-41	-0.0160354	0.079	0.116	5.6562e-41	Epithelial	RILP	SARS-CoV-2 pos. vs. controls
2.59986e-41	-0.0728306	0.101	0.22	6.73531e-41	Epithelial	PDE4C	SARS-CoV-2 pos. vs. controls
2.62752e-41	-0.0832789	0.094	0.198	6.80331e-41	Epithelial	HSDL1	SARS-CoV-2 pos. vs. controls
2.78556e-41	-0.158374	0.673	0.881	7.20862e-41	Epithelial	UBA52	SARS-CoV-2 pos. vs. controls
3.45949e-41	-0.0163749	0.119	0.154	8.94784e-41	Epithelial	TMEM222	SARS-CoV-2 pos. vs. controls
3.88884e-41	-0.0822015	0.038	0.139	1.00529e-40	Epithelial	CD4	SARS-CoV-2 pos. vs. controls
4.81462e-41	-0.0385481	0.114	0.167	1.24395e-40	Epithelial	PTPN23	SARS-CoV-2 pos. vs. controls
5.56988e-41	-0.0626124	0.117	0.203	1.43831e-40	Epithelial	AKAP10	SARS-CoV-2 pos. vs. controls
5.8949e-41	-0.0510096	0.074	0.148	1.52143e-40	Epithelial	DPH5	SARS-CoV-2 pos. vs. controls
8.731e-41	-0.0457721	0.144	0.213	2.25099e-40	Epithelial	SART1	SARS-CoV-2 pos. vs. controls
9.28488e-41	-0.0280735	0.069	0.11	2.39251e-40	Epithelial	FAM169A	SARS-CoV-2 pos. vs. controls
1.13045e-40	-0.0618191	0.087	0.168	2.91135e-40	Epithelial	IFFO2	SARS-CoV-2 pos. vs. controls
1.18991e-40	-0.0456968	0.121	0.189	3.06123e-40	Epithelial	CHERP	SARS-CoV-2 pos. vs. controls
1.29132e-40	-0.0500761	0.103	0.168	3.32035e-40	Epithelial	DPH6	SARS-CoV-2 pos. vs. controls
1.37689e-40	-0.0759909	0.077	0.184	3.53848e-40	Epithelial	PNPO	SARS-CoV-2 pos. vs. controls
1.61628e-40	-0.0458591	0.082	0.144	4.14925e-40	Epithelial	SETD6	SARS-CoV-2 pos. vs. controls
1.87449e-40	-0.0477576	0.088	0.151	4.80956e-40	Epithelial	ITGB6	SARS-CoV-2 pos. vs. controls
2.40924e-40	0.0162044	0.178	0.222	6.17832e-40	Epithelial	IFNGR2	SARS-CoV-2 pos. vs. controls
2.6587e-40	-0.0658686	0.125	0.221	6.81442e-40	Epithelial	MTRF1L	SARS-CoV-2 pos. vs. controls
2.83337e-40	0.0212099	0.034	0.036	7.25439e-40	Epithelial	PLEKHO1	SARS-CoV-2 pos. vs. controls
3.60409e-40	-0.0802306	0.094	0.197	9.21789e-40	Epithelial	SCLT1	SARS-CoV-2 pos. vs. controls
3.77662e-40	-0.071285	0.089	0.184	9.65402e-40	Epithelial	FANCL	SARS-CoV-2 pos. vs. controls
3.98018e-40	-0.0236396	0.073	0.114	1.0169e-39	Epithelial	CTA-29F11.1	SARS-CoV-2 pos. vs. controls
4.3061e-40	-0.027187	0.125	0.181	1.09959e-39	Epithelial	BET1L	SARS-CoV-2 pos. vs. controls
4.55215e-40	-0.0760889	0.054	0.147	1.1618e-39	Epithelial	ROBO1	SARS-CoV-2 pos. vs. controls
4.75052e-40	-0.048635	0.127	0.195	1.21178e-39	Epithelial	UNK	SARS-CoV-2 pos. vs. controls
5.05953e-40	-0.0446417	0.098	0.16	1.28993e-39	Epithelial	CORO7	SARS-CoV-2 pos. vs. controls
5.11129e-40	-0.0988462	0.206	0.357	1.30243e-39	Epithelial	CHIC2	SARS-CoV-2 pos. vs. controls
5.60572e-40	-0.0479901	0.129	0.197	1.42766e-39	Epithelial	XAB2	SARS-CoV-2 pos. vs. controls
6.36114e-40	-0.0624759	0.098	0.145	1.6192e-39	Epithelial	SPRY1	SARS-CoV-2 pos. vs. controls
6.78294e-40	-0.0405167	0.1	0.155	1.72566e-39	Epithelial	FBXO33	SARS-CoV-2 pos. vs. controls
9.49032e-40	-0.0366992	0.013	0.068	2.41317e-39	Epithelial	PHACTR3	SARS-CoV-2 pos. vs. controls
9.59618e-40	-0.0592203	0.081	0.162	2.4388e-39	Epithelial	GPATCH1	SARS-CoV-2 pos. vs. controls
9.96864e-40	0.11748	0.128	0.053	2.53212e-39	Epithelial	COX7A1	SARS-CoV-2 pos. vs. controls
1.1335e-39	-0.0479773	0.113	0.178	2.87766e-39	Epithelial	FAM160B2	SARS-CoV-2 pos. vs. controls
1.2781e-39	-0.0369258	0.047	0.097	3.24305e-39	Epithelial	ZNF566	SARS-CoV-2 pos. vs. controls
1.35702e-39	-0.107164	0.078	0.199	3.4415e-39	Epithelial	LINC00271	SARS-CoV-2 pos. vs. controls
1.4864e-39	-0.055543	0.125	0.199	3.76763e-39	Epithelial	SNX19	SARS-CoV-2 pos. vs. controls
1.62171e-39	-0.0204521	0.097	0.13	4.10845e-39	Epithelial	TNFRSF10B	SARS-CoV-2 pos. vs. controls
1.64501e-39	-0.0248247	0.106	0.151	4.16528e-39	Epithelial	CBX4	SARS-CoV-2 pos. vs. controls
1.67548e-39	-0.0632891	0.123	0.217	4.24021e-39	Epithelial	ZNF277	SARS-CoV-2 pos. vs. controls
1.7092e-39	-0.0490984	0.113	0.177	4.32327e-39	Epithelial	ZNF516	SARS-CoV-2 pos. vs. controls
1.93207e-39	0.0662914	0.162	0.147	4.88443e-39	Epithelial	ST3GAL4	SARS-CoV-2 pos. vs. controls
2.21827e-39	-0.049403	0.14	0.208	5.60503e-39	Epithelial	RAI1	SARS-CoV-2 pos. vs. controls
2.4531e-39	-0.0884008	0.139	0.25	6.19515e-39	Epithelial	STK3	SARS-CoV-2 pos. vs. controls
2.72337e-39	-0.0125498	0.093	0.133	6.87409e-39	Epithelial	DHFR	SARS-CoV-2 pos. vs. controls
2.75523e-39	-0.0670316	0.074	0.16	6.95086e-39	Epithelial	DPY19L1	SARS-CoV-2 pos. vs. controls
3.00035e-39	-0.0576345	0.092	0.163	7.56527e-39	Epithelial	FBXL4	SARS-CoV-2 pos. vs. controls
3.15471e-39	-0.0712012	0.091	0.185	7.94618e-39	Epithelial	RBM4B	SARS-CoV-2 pos. vs. controls
3.22443e-39	-0.0553215	0.048	0.116	8.11754e-39	Epithelial	PCDH20	SARS-CoV-2 pos. vs. controls
3.63676e-39	-0.0384117	0.129	0.18	9.15079e-39	Epithelial	ANKRD49	SARS-CoV-2 pos. vs. controls
3.84392e-39	-0.0605357	0.067	0.141	9.66701e-39	Epithelial	CACNA1D	SARS-CoV-2 pos. vs. controls
3.88423e-39	0.106623	0.124	0.073	9.76329e-39	Epithelial	CLEC7A	SARS-CoV-2 pos. vs. controls
4.39336e-39	-0.0560141	0.051	0.128	1.10373e-38	Epithelial	ZNF181	SARS-CoV-2 pos. vs. controls
4.799e-39	-0.0437051	0.108	0.166	1.205e-38	Epithelial	MAP3K7	SARS-CoV-2 pos. vs. controls
5.39563e-39	-0.0675575	0.156	0.25	1.35411e-38	Epithelial	POLDIP3	SARS-CoV-2 pos. vs. controls
6.01909e-39	-0.0389395	0.035	0.087	1.50979e-38	Epithelial	RBMS3	SARS-CoV-2 pos. vs. controls
6.07959e-39	0.0247699	0.123	0.133	1.52417e-38	Epithelial	ZYX	SARS-CoV-2 pos. vs. controls
6.13229e-39	-0.0318088	0.115	0.171	1.53658e-38	Epithelial	HLCS	SARS-CoV-2 pos. vs. controls
6.65715e-39	-0.0605067	0.117	0.195	1.66723e-38	Epithelial	CDK10	SARS-CoV-2 pos. vs. controls
7.83919e-39	-0.106396	0.095	0.216	1.96224e-38	Epithelial	GAS7	SARS-CoV-2 pos. vs. controls
8.32745e-39	0.0136726	0.181	0.205	2.08338e-38	Epithelial	MAFG	SARS-CoV-2 pos. vs. controls
9.19082e-39	-0.0348755	0.004	0.048	2.29818e-38	Epithelial	KDR	SARS-CoV-2 pos. vs. controls
9.36329e-39	-0.0141751	0.113	0.15	2.34009e-38	Epithelial	TOR1A	SARS-CoV-2 pos. vs. controls
1.01156e-38	-0.0560858	0.052	0.128	2.5268e-38	Epithelial	POLR1B	SARS-CoV-2 pos. vs. controls
1.01673e-38	-0.0409209	0.051	0.104	2.53839e-38	Epithelial	TCFL5	SARS-CoV-2 pos. vs. controls
1.05522e-38	-0.0868103	0.075	0.183	2.63313e-38	Epithelial	FAM227B	SARS-CoV-2 pos. vs. controls
1.13979e-38	-0.0581576	0.09	0.172	2.84268e-38	Epithelial	MTHFD1	SARS-CoV-2 pos. vs. controls
1.21592e-38	-0.0366398	0.133	0.199	3.02942e-38	Epithelial	RIC8A	SARS-CoV-2 pos. vs. controls
1.31061e-38	-0.0176171	0.019	0.058	3.26364e-38	Epithelial	MEF2C	SARS-CoV-2 pos. vs. controls
1.56967e-38	-0.0431861	0.055	0.11	3.90471e-38	Epithelial	ZKSCAN8	SARS-CoV-2 pos. vs. controls
1.57492e-38	-0.0619886	0.061	0.135	3.91577e-38	Epithelial	TFPI	SARS-CoV-2 pos. vs. controls
1.59216e-38	0.0947412	0.163	0.101	3.95657e-38	Epithelial	SECTM1	SARS-CoV-2 pos. vs. controls
1.8566e-38	-0.0349029	0.089	0.132	4.60896e-38	Epithelial	NUP155	SARS-CoV-2 pos. vs. controls
1.89553e-38	-0.0359471	0.094	0.145	4.70319e-38	Epithelial	RAD54L2	SARS-CoV-2 pos. vs. controls
1.92456e-38	-0.0607546	0.108	0.187	4.77275e-38	Epithelial	ABCC1	SARS-CoV-2 pos. vs. controls
2.35702e-38	-0.0714893	0.085	0.174	5.8422e-38	Epithelial	ADSSL1	SARS-CoV-2 pos. vs. controls
2.56646e-38	-0.0340862	0.072	0.112	6.35479e-38	Epithelial	PTDSS1	SARS-CoV-2 pos. vs. controls
2.7644e-38	-0.0512779	0.08	0.151	6.8414e-38	Epithelial	PPP1R3D	SARS-CoV-2 pos. vs. controls
2.93064e-38	-0.10122	0.081	0.202	7.24908e-38	Epithelial	KALRN	SARS-CoV-2 pos. vs. controls
3.12256e-38	-0.037356	0.116	0.18	7.71985e-38	Epithelial	PLAGL2	SARS-CoV-2 pos. vs. controls
3.19535e-38	-0.0503867	0.049	0.117	7.89574e-38	Epithelial	ZFP30	SARS-CoV-2 pos. vs. controls
4.06037e-38	-0.0442263	0.109	0.167	1.00281e-37	Epithelial	ELMOD3	SARS-CoV-2 pos. vs. controls
4.52026e-38	-0.0422863	0.115	0.175	1.11524e-37	Epithelial	FBXO42	SARS-CoV-2 pos. vs. controls
4.53774e-38	-0.348772	0.272	0.483	1.11898e-37	Epithelial	CEACAM6	SARS-CoV-2 pos. vs. controls
5.54053e-38	-0.0216103	0.111	0.157	1.36557e-37	Epithelial	TMEM199	SARS-CoV-2 pos. vs. controls
6.75285e-38	-0.0620115	0.038	0.114	1.66253e-37	Epithelial	EML6	SARS-CoV-2 pos. vs. controls
6.75577e-38	-0.0266458	0.1	0.139	1.66253e-37	Epithelial	MADD	SARS-CoV-2 pos. vs. controls
6.78017e-38	-0.026303	0.099	0.148	1.66769e-37	Epithelial	AKIP1	SARS-CoV-2 pos. vs. controls
6.89568e-38	-0.0359428	0.075	0.13	1.69523e-37	Epithelial	UHRF1BP1	SARS-CoV-2 pos. vs. controls
7.31784e-38	-0.0627812	0.099	0.19	1.79718e-37	Epithelial	YIF1B	SARS-CoV-2 pos. vs. controls
7.69594e-38	-0.0186183	0.002	0.021	1.88907e-37	Epithelial	ISLR	SARS-CoV-2 pos. vs. controls
8.45399e-38	-0.0514199	0.073	0.141	2.07409e-37	Epithelial	WDR5	SARS-CoV-2 pos. vs. controls
1.32521e-37	-0.0439316	0.092	0.158	3.24959e-37	Epithelial	ACAD9	SARS-CoV-2 pos. vs. controls
1.44677e-37	-0.0725693	0.088	0.186	3.54406e-37	Epithelial	OGFOD2	SARS-CoV-2 pos. vs. controls
1.59133e-37	-0.0406137	0.152	0.219	3.89622e-37	Epithelial	TRIP4	SARS-CoV-2 pos. vs. controls
2.06896e-37	-0.0443202	0.097	0.157	5.06307e-37	Epithelial	SEC23A	SARS-CoV-2 pos. vs. controls
2.29308e-37	-0.03276	0.07	0.118	5.60582e-37	Epithelial	ZNF236	SARS-CoV-2 pos. vs. controls
2.3644e-37	-0.0389627	0.067	0.126	5.77725e-37	Epithelial	KCTD6	SARS-CoV-2 pos. vs. controls
2.38318e-37	-0.0106698	0.108	0.13	5.82017e-37	Epithelial	VPS33A	SARS-CoV-2 pos. vs. controls
2.53362e-37	-0.0149347	0.113	0.157	6.18446e-37	Epithelial	MAPK13	SARS-CoV-2 pos. vs. controls
2.61572e-37	-0.0188217	0.049	0.083	6.38161e-37	Epithelial	ZNF296	SARS-CoV-2 pos. vs. controls
2.76539e-37	-0.027721	0.017	0.062	6.74336e-37	Epithelial	HYAL1	SARS-CoV-2 pos. vs. controls
4.70708e-37	-0.067628	0.067	0.154	1.14549e-36	Epithelial	LRRK1	SARS-CoV-2 pos. vs. controls
4.72156e-37	-0.0671449	0.108	0.191	1.14844e-36	Epithelial	BMPR1A	SARS-CoV-2 pos. vs. controls
4.77493e-37	0.0535115	0.123	0.095	1.16083e-36	Epithelial	NFKB2	SARS-CoV-2 pos. vs. controls
5.00695e-37	-0.0248787	0.111	0.147	1.21662e-36	Epithelial	PPFIBP1	SARS-CoV-2 pos. vs. controls
5.12402e-37	-0.0591092	0.062	0.142	1.24444e-36	Epithelial	CXXC4	SARS-CoV-2 pos. vs. controls
7.5535e-37	-0.0239425	0.007	0.042	1.83263e-36	Epithelial	CACNA2D1	SARS-CoV-2 pos. vs. controls
8.98358e-37	-0.0723175	0.086	0.188	2.1785e-36	Epithelial	POLR3D	SARS-CoV-2 pos. vs. controls
9.25641e-37	-0.0572369	0.089	0.167	2.24353e-36	Epithelial	TRERF1	SARS-CoV-2 pos. vs. controls
9.28222e-37	-0.0443795	0.133	0.189	2.24865e-36	Epithelial	PAK4	SARS-CoV-2 pos. vs. controls
1.01859e-36	0.0270281	0.087	0.083	2.46632e-36	Epithelial	RPRM	SARS-CoV-2 pos. vs. controls
1.81736e-36	0.0198356	0.013	0.001	4.39598e-36	Epithelial	FGR	SARS-CoV-2 pos. vs. controls
2.09369e-36	-0.0704053	0.089	0.174	5.05932e-36	Epithelial	MKS1	SARS-CoV-2 pos. vs. controls
2.13346e-36	-0.0439548	0.096	0.157	5.15284e-36	Epithelial	METTL13	SARS-CoV-2 pos. vs. controls
2.99192e-36	-0.0628745	0.093	0.176	7.22259e-36	Epithelial	TBL2	SARS-CoV-2 pos. vs. controls
3.0235e-36	-0.0530353	0.073	0.14	7.29517e-36	Epithelial	RBM19	SARS-CoV-2 pos. vs. controls
3.79293e-36	-0.0383569	0.06	0.112	9.14252e-36	Epithelial	RGS17	SARS-CoV-2 pos. vs. controls
3.99701e-36	-0.0447341	0.02	0.079	9.62479e-36	Epithelial	FRMD4A	SARS-CoV-2 pos. vs. controls
4.25735e-36	-0.0200937	0.056	0.092	1.02414e-35	Epithelial	ST3GAL5	SARS-CoV-2 pos. vs. controls
4.29057e-36	-0.0168228	0.137	0.182	1.03162e-35	Epithelial	SEC24A	SARS-CoV-2 pos. vs. controls
5.04228e-36	-0.0541847	0.078	0.156	1.21176e-35	Epithelial	HAUS6	SARS-CoV-2 pos. vs. controls
5.90622e-36	-0.0332657	0.1	0.153	1.41796e-35	Epithelial	TXNRD2	SARS-CoV-2 pos. vs. controls
7.57633e-36	-0.0178935	0.081	0.121	1.81802e-35	Epithelial	ST3GAL1	SARS-CoV-2 pos. vs. controls
8.19688e-36	-0.0415317	0.103	0.164	1.96595e-35	Epithelial	KBTBD2	SARS-CoV-2 pos. vs. controls
8.32613e-36	-0.026365	0.134	0.204	1.99595e-35	Epithelial	EGLN3	SARS-CoV-2 pos. vs. controls
9.25655e-36	-0.0474196	0.038	0.099	2.21789e-35	Epithelial	CYP2U1	SARS-CoV-2 pos. vs. controls
9.66351e-36	-0.0512491	0.092	0.154	2.31425e-35	Epithelial	MLYCD	SARS-CoV-2 pos. vs. controls
1.0302e-35	-0.0414076	0.091	0.148	2.46592e-35	Epithelial	PCCA	SARS-CoV-2 pos. vs. controls
1.09144e-35	-0.0346483	0.118	0.174	2.61122e-35	Epithelial	CLK3	SARS-CoV-2 pos. vs. controls
1.19678e-35	-0.0521314	0.055	0.116	2.8604e-35	Epithelial	ARHGEF26	SARS-CoV-2 pos. vs. controls
1.27859e-35	-0.0362383	0.055	0.106	3.0544e-35	Epithelial	XXYLT1	SARS-CoV-2 pos. vs. controls
1.70835e-35	-0.0432644	0.104	0.146	4.07701e-35	Epithelial	PVRL1	SARS-CoV-2 pos. vs. controls
1.84384e-35	0.0347112	0.021	0.005	4.39818e-35	Epithelial	ZEB2	SARS-CoV-2 pos. vs. controls
1.91445e-35	-0.0338717	0.102	0.159	4.56436e-35	Epithelial	ELMO3	SARS-CoV-2 pos. vs. controls
2.18926e-35	-0.0434545	0.089	0.147	5.21439e-35	Epithelial	ATAD2	SARS-CoV-2 pos. vs. controls
2.53745e-35	-0.0538061	0.104	0.169	6.04072e-35	Epithelial	ANAPC1	SARS-CoV-2 pos. vs. controls
3.06537e-35	-0.0157094	0.003	0.026	7.29027e-35	Epithelial	DPYS	SARS-CoV-2 pos. vs. controls
3.26244e-35	0.0353067	0.092	0.086	7.75514e-35	Epithelial	BATF	SARS-CoV-2 pos. vs. controls
3.61537e-35	-0.0630592	0.079	0.159	8.58984e-35	Epithelial	ATP10D	SARS-CoV-2 pos. vs. controls
4.00923e-35	-0.0354628	0.118	0.17	9.51155e-35	Epithelial	INO80E	SARS-CoV-2 pos. vs. controls
4.12191e-35	-0.031631	0.061	0.104	9.77407e-35	Epithelial	ZNF746	SARS-CoV-2 pos. vs. controls
4.1325e-35	-0.0554895	0.142	0.221	9.79434e-35	Epithelial	BIN3	SARS-CoV-2 pos. vs. controls
4.26728e-35	-0.0230366	0.126	0.164	1.01088e-34	Epithelial	DCP1A	SARS-CoV-2 pos. vs. controls
4.51265e-35	0.012655	0.01	0.001	1.06848e-34	Epithelial	PRF1	SARS-CoV-2 pos. vs. controls
5.11535e-35	-0.0255207	0.134	0.18	1.21e-34	Epithelial	MAP3K5	SARS-CoV-2 pos. vs. controls
5.4002e-35	-0.0199651	0.059	0.088	1.27675e-34	Epithelial	DDX51	SARS-CoV-2 pos. vs. controls
5.74382e-35	-0.0361491	0.105	0.154	1.35732e-34	Epithelial	MAN2C1	SARS-CoV-2 pos. vs. controls
6.17802e-35	-0.0810512	0.067	0.162	1.4585e-34	Epithelial	ZFAND4	SARS-CoV-2 pos. vs. controls
6.51566e-35	-0.0414054	0.12	0.188	1.53745e-34	Epithelial	LENG9	SARS-CoV-2 pos. vs. controls
6.56657e-35	-0.0104871	0.088	0.117	1.54871e-34	Epithelial	YRDC	SARS-CoV-2 pos. vs. controls
6.60403e-35	0.0105367	0.141	0.152	1.55678e-34	Epithelial	JARID2	SARS-CoV-2 pos. vs. controls
7.02171e-35	-0.0551892	0.081	0.154	1.65443e-34	Epithelial	CDKAL1	SARS-CoV-2 pos. vs. controls
7.13031e-35	-0.0445728	0.143	0.212	1.6792e-34	Epithelial	MFSD11	SARS-CoV-2 pos. vs. controls
8.50595e-35	-0.0491676	0.091	0.152	2.0012e-34	Epithelial	DDX11	SARS-CoV-2 pos. vs. controls
9.05782e-35	0.0191289	0.15	0.153	2.13e-34	Epithelial	PHF5A	SARS-CoV-2 pos. vs. controls
9.20478e-35	-0.0228655	0.142	0.185	2.1635e-34	Epithelial	ZC3H4	SARS-CoV-2 pos. vs. controls
1.01365e-34	-0.0586228	0.101	0.175	2.38134e-34	Epithelial	NRDE2	SARS-CoV-2 pos. vs. controls
1.05707e-34	-0.0201698	0.16	0.212	2.48212e-34	Epithelial	STX5	SARS-CoV-2 pos. vs. controls
1.29127e-34	-0.0324872	0.082	0.126	3.02764e-34	Epithelial	ARSG	SARS-CoV-2 pos. vs. controls
1.76696e-34	-0.0480078	0.104	0.166	4.13693e-34	Epithelial	FAM53B	SARS-CoV-2 pos. vs. controls
1.81257e-34	-0.012708	0.042	0.071	4.24166e-34	Epithelial	TSPAN4	SARS-CoV-2 pos. vs. controls
2.49644e-34	-0.0371389	0.063	0.112	5.83918e-34	Epithelial	UTP15	SARS-CoV-2 pos. vs. controls
3.46154e-34	-0.167881	0.674	0.889	8.08867e-34	Epithelial	RPL24	SARS-CoV-2 pos. vs. controls
3.70029e-34	-0.0395165	0.09	0.144	8.64238e-34	Epithelial	YEATS2	SARS-CoV-2 pos. vs. controls
3.88763e-34	-0.0533153	0.126	0.2	9.07553e-34	Epithelial	VHL	SARS-CoV-2 pos. vs. controls
3.93284e-34	-0.041096	0.076	0.131	9.17663e-34	Epithelial	POLR1A	SARS-CoV-2 pos. vs. controls
4.20539e-34	-0.0228848	0.122	0.162	9.80783e-34	Epithelial	TAF8	SARS-CoV-2 pos. vs. controls
4.45286e-34	0.0322076	0.048	0.024	1.03799e-33	Epithelial	SERPINB9	SARS-CoV-2 pos. vs. controls
5.77037e-34	0.0524304	0.154	0.138	1.34446e-33	Epithelial	TRIB2	SARS-CoV-2 pos. vs. controls
5.96487e-34	-0.0389346	0.037	0.093	1.38911e-33	Epithelial	FREM2	SARS-CoV-2 pos. vs. controls
7.72212e-34	-0.0181026	0.041	0.071	1.79747e-33	Epithelial	L3MBTL3	SARS-CoV-2 pos. vs. controls
8.00086e-34	-0.078845	0.059	0.156	1.86146e-33	Epithelial	BCL9	SARS-CoV-2 pos. vs. controls
8.51912e-34	0.0165068	0.079	0.086	1.98108e-33	Epithelial	CCDC71L	SARS-CoV-2 pos. vs. controls
9.1925e-34	-0.0341649	0.075	0.123	2.1356e-33	Epithelial	TBC1D10A	SARS-CoV-2 pos. vs. controls
9.59481e-34	-0.015772	0.115	0.137	2.22799e-33	Epithelial	CA12	SARS-CoV-2 pos. vs. controls
1.12743e-33	0.0109401	0.121	0.137	2.61674e-33	Epithelial	MAFK	SARS-CoV-2 pos. vs. controls
1.14113e-33	-0.118451	0.699	0.893	2.64725e-33	Epithelial	RPLP2	SARS-CoV-2 pos. vs. controls
1.15481e-33	-0.0174521	0.087	0.105	2.6777e-33	Epithelial	RANBP17	SARS-CoV-2 pos. vs. controls
1.1575e-33	-0.0420016	0.071	0.124	2.68263e-33	Epithelial	SUOX	SARS-CoV-2 pos. vs. controls
1.3732e-33	-0.0205563	0.101	0.139	3.17949e-33	Epithelial	SPRYD4	SARS-CoV-2 pos. vs. controls
1.43344e-33	-0.0189146	0.073	0.114	3.31579e-33	Epithelial	C10orf11	SARS-CoV-2 pos. vs. controls
1.56037e-33	-0.0318365	0.05	0.097	3.60766e-33	Epithelial	NR2C2AP	SARS-CoV-2 pos. vs. controls
1.64664e-33	-0.0730036	0.039	0.127	3.80529e-33	Epithelial	CSMD1	SARS-CoV-2 pos. vs. controls
1.7753e-33	-0.0329838	0.092	0.137	4.10064e-33	Epithelial	MUS81	SARS-CoV-2 pos. vs. controls
2.18691e-33	-0.059212	0.093	0.169	5.04656e-33	Epithelial	SNAPC4	SARS-CoV-2 pos. vs. controls
2.88841e-33	-0.0160864	0.073	0.101	6.65261e-33	Epithelial	TYSND1	SARS-CoV-2 pos. vs. controls
3.06598e-33	-0.0338677	0.087	0.145	7.0582e-33	Epithelial	MAP1S	SARS-CoV-2 pos. vs. controls
3.14605e-33	-0.0337124	0.069	0.115	7.23907e-33	Epithelial	NOP2	SARS-CoV-2 pos. vs. controls
3.59287e-33	-0.0440949	0.053	0.111	8.26326e-33	Epithelial	RCL1	SARS-CoV-2 pos. vs. controls
3.70817e-33	-0.0334677	0.048	0.102	8.52436e-33	Epithelial	CCDC68	SARS-CoV-2 pos. vs. controls
3.77622e-33	-0.0194268	0.114	0.148	8.67665e-33	Epithelial	E2F4	SARS-CoV-2 pos. vs. controls
4.02338e-33	-0.0462557	0.149	0.219	9.24015e-33	Epithelial	VTI1A	SARS-CoV-2 pos. vs. controls
4.26917e-33	-0.0546595	0.085	0.146	9.79996e-33	Epithelial	SULF2	SARS-CoV-2 pos. vs. controls
4.5188e-33	-0.0508184	0.092	0.157	1.0368e-32	Epithelial	MYBBP1A	SARS-CoV-2 pos. vs. controls
4.75416e-33	-0.0343623	0.079	0.133	1.09029e-32	Epithelial	KLHDC4	SARS-CoV-2 pos. vs. controls
4.79358e-33	-0.0418779	0.011	0.066	1.0988e-32	Epithelial	CCDC8	SARS-CoV-2 pos. vs. controls
4.99206e-33	0.0432905	0.151	0.207	1.14376e-32	Epithelial	LPIN1	SARS-CoV-2 pos. vs. controls
5.51867e-33	0.0219363	0.012	0.001	1.26321e-32	Epithelial	CYTH4	SARS-CoV-2 pos. vs. controls
5.59196e-33	-0.0390835	0.084	0.139	1.27938e-32	Epithelial	C16orf45	SARS-CoV-2 pos. vs. controls
6.12967e-33	-0.0418922	0.065	0.113	1.40107e-32	Epithelial	PELI2	SARS-CoV-2 pos. vs. controls
7.8314e-33	0.0169411	0.012	0.003	1.78749e-32	Epithelial	PDE4B	SARS-CoV-2 pos. vs. controls
7.89074e-33	-0.0380603	0.047	0.092	1.80018e-32	Epithelial	CNNM3	SARS-CoV-2 pos. vs. controls
8.92138e-33	-0.0157037	0.148	0.188	2.03435e-32	Epithelial	RMND5B	SARS-CoV-2 pos. vs. controls
9.09425e-33	-0.0139982	0.063	0.084	2.0718e-32	Epithelial	PPARGC1B	SARS-CoV-2 pos. vs. controls
1.10468e-32	-0.252241	0.634	0.892	2.51424e-32	Epithelial	ITM2B	SARS-CoV-2 pos. vs. controls
1.30467e-32	-0.0303664	0.084	0.128	2.96803e-32	Epithelial	CHMP7	SARS-CoV-2 pos. vs. controls
1.33428e-32	-0.0479989	0.129	0.194	3.03393e-32	Epithelial	RBM14	SARS-CoV-2 pos. vs. controls
1.34221e-32	-0.0343413	0.067	0.12	3.05052e-32	Epithelial	SYK	SARS-CoV-2 pos. vs. controls
1.60864e-32	0.0464323	0.175	0.182	3.65435e-32	Epithelial	BCL3	SARS-CoV-2 pos. vs. controls
1.72225e-32	-0.0370199	0.095	0.138	3.91059e-32	Epithelial	CUL9	SARS-CoV-2 pos. vs. controls
1.80935e-32	0.0919196	0.131	0.102	4.10643e-32	Epithelial	GCNT3	SARS-CoV-2 pos. vs. controls
1.88425e-32	-0.0632516	0.053	0.13	4.2744e-32	Epithelial	KIAA0895L	SARS-CoV-2 pos. vs. controls
1.99496e-32	-0.0455444	0.072	0.126	4.52342e-32	Epithelial	TTLL4	SARS-CoV-2 pos. vs. controls
2.16213e-32	-0.0586646	0.073	0.15	4.90016e-32	Epithelial	SEC14L4	SARS-CoV-2 pos. vs. controls
2.17911e-32	-0.0169609	0.04	0.067	4.93632e-32	Epithelial	COPZ2	SARS-CoV-2 pos. vs. controls
2.37483e-32	-0.0482779	0.082	0.143	5.37714e-32	Epithelial	ZNF793	SARS-CoV-2 pos. vs. controls
2.40814e-32	-0.049006	0.112	0.176	5.45001e-32	Epithelial	WDR59	SARS-CoV-2 pos. vs. controls
2.49631e-32	-0.0530571	0.065	0.141	5.6469e-32	Epithelial	HEATR6	SARS-CoV-2 pos. vs. controls
2.70185e-32	0.0184465	0.115	0.127	6.1061e-32	Epithelial	GRB7	SARS-CoV-2 pos. vs. controls
2.72447e-32	-0.0439036	0.072	0.141	6.15433e-32	Epithelial	NIPSNAP1	SARS-CoV-2 pos. vs. controls
3.48718e-32	-0.0590748	0.022	0.096	7.86985e-32	Epithelial	TTLL6	SARS-CoV-2 pos. vs. controls
3.52652e-32	-0.0296686	0.058	0.104	7.9549e-32	Epithelial	TRAM2-AS1	SARS-CoV-2 pos. vs. controls
3.722e-32	-0.0432385	0.088	0.145	8.39193e-32	Epithelial	ZCCHC14	SARS-CoV-2 pos. vs. controls
4.06888e-32	-0.0315511	0.021	0.055	9.16973e-32	Epithelial	BOC	SARS-CoV-2 pos. vs. controls
4.11175e-32	-0.0610399	0.067	0.143	9.26201e-32	Epithelial	ANKDD1B	SARS-CoV-2 pos. vs. controls
4.18735e-32	-0.0422112	0.103	0.154	9.42791e-32	Epithelial	FBRSL1	SARS-CoV-2 pos. vs. controls
4.40941e-32	-0.0275298	0.059	0.103	9.92324e-32	Epithelial	ACD	SARS-CoV-2 pos. vs. controls
4.52638e-32	0.0448364	0.143	0.126	1.01817e-31	Epithelial	FRMD8	SARS-CoV-2 pos. vs. controls
4.61583e-32	-0.0351335	0.081	0.138	1.03781e-31	Epithelial	PPIL1	SARS-CoV-2 pos. vs. controls
4.85437e-32	-0.0364	0.057	0.103	1.09093e-31	Epithelial	ANKRD16	SARS-CoV-2 pos. vs. controls
6.76817e-32	-0.0369651	0.133	0.191	1.5189e-31	Epithelial	TMEM115	SARS-CoV-2 pos. vs. controls
7.10199e-32	0.0159139	0.118	0.118	1.59233e-31	Epithelial	HS6ST1	SARS-CoV-2 pos. vs. controls
7.49388e-32	-0.0193208	0.113	0.155	1.67863e-31	Epithelial	DUSP28	SARS-CoV-2 pos. vs. controls
7.92914e-32	0.0356598	0.124	0.144	1.7753e-31	Epithelial	ZFAND2A	SARS-CoV-2 pos. vs. controls
8.15652e-32	-0.0377304	0.072	0.119	1.82536e-31	Epithelial	ANKRD27	SARS-CoV-2 pos. vs. controls
8.40273e-32	0.0167488	0.012	0.002	1.87959e-31	Epithelial	DOCK2	SARS-CoV-2 pos. vs. controls
8.58863e-32	-0.0458132	0.148	0.223	1.92028e-31	Epithelial	IRAK4	SARS-CoV-2 pos. vs. controls
9.67802e-32	0.0153181	0.013	0	2.16285e-31	Epithelial	CSF2RB	SARS-CoV-2 pos. vs. controls
9.87577e-32	-0.0251026	0.077	0.112	2.20602e-31	Epithelial	ZC3H12C	SARS-CoV-2 pos. vs. controls
9.9633e-32	-0.0207721	0.052	0.076	2.22454e-31	Epithelial	NUAK1	SARS-CoV-2 pos. vs. controls
1.0847e-31	-0.0321031	0.062	0.105	2.4196e-31	Epithelial	DHFRL1	SARS-CoV-2 pos. vs. controls
1.09365e-31	-0.019631	0.135	0.181	2.43843e-31	Epithelial	IL4R	SARS-CoV-2 pos. vs. controls
1.74391e-31	-0.023605	0.083	0.128	3.88647e-31	Epithelial	SDHAF1	SARS-CoV-2 pos. vs. controls
1.757e-31	-0.0176174	0.127	0.171	3.91384e-31	Epithelial	PGM2	SARS-CoV-2 pos. vs. controls
1.94827e-31	-0.0452754	0.068	0.132	4.33791e-31	Epithelial	GORAB	SARS-CoV-2 pos. vs. controls
1.97646e-31	-0.0390723	0.136	0.204	4.39863e-31	Epithelial	FOPNL	SARS-CoV-2 pos. vs. controls
2.18391e-31	-0.0179049	0.043	0.073	4.85806e-31	Epithelial	DSEL	SARS-CoV-2 pos. vs. controls
2.22461e-31	-0.0521444	0.059	0.126	4.94632e-31	Epithelial	DPY19L3	SARS-CoV-2 pos. vs. controls
2.29581e-31	-0.041821	0.083	0.137	5.10226e-31	Epithelial	DDB2	SARS-CoV-2 pos. vs. controls
2.48738e-31	-0.0307288	0.1	0.139	5.52547e-31	Epithelial	DENND6A	SARS-CoV-2 pos. vs. controls
3.0946e-31	0.276209	0.233	0.235	6.87118e-31	Epithelial	EMP1	SARS-CoV-2 pos. vs. controls
3.632e-31	-0.0713375	0.09	0.175	8.05697e-31	Epithelial	NEK9	SARS-CoV-2 pos. vs. controls
3.77849e-31	-0.0436085	0.051	0.107	8.37809e-31	Epithelial	PBX3	SARS-CoV-2 pos. vs. controls
4.05957e-31	-0.0138258	0.114	0.146	8.99305e-31	Epithelial	MAD2L1BP	SARS-CoV-2 pos. vs. controls
5.11223e-31	-0.0459514	0.061	0.125	1.13094e-30	Epithelial	HEMK1	SARS-CoV-2 pos. vs. controls
5.93617e-31	-0.0576712	0.07	0.144	1.31201e-30	Epithelial	E2F6	SARS-CoV-2 pos. vs. controls
6.09545e-31	-0.0103402	0.108	0.126	1.34659e-30	Epithelial	EFNA5	SARS-CoV-2 pos. vs. controls
6.13108e-31	-0.0506886	0.009	0.072	1.35384e-30	Epithelial	PIEZO2	SARS-CoV-2 pos. vs. controls
7.36268e-31	0.0189083	0.013	0.002	1.62505e-30	Epithelial	GNG2	SARS-CoV-2 pos. vs. controls
7.64998e-31	-0.0300842	0.153	0.201	1.68769e-30	Epithelial	ATG13	SARS-CoV-2 pos. vs. controls
8.53738e-31	-0.0187092	0.116	0.145	1.8826e-30	Epithelial	SETD1B	SARS-CoV-2 pos. vs. controls
8.65368e-31	-0.0421877	0.121	0.171	1.9065e-30	Epithelial	CCAR2	SARS-CoV-2 pos. vs. controls
9.53801e-31	-0.0492412	0.086	0.15	2.10037e-30	Epithelial	RRNAD1	SARS-CoV-2 pos. vs. controls
9.83422e-31	-0.0216701	0.035	0.069	2.16461e-30	Epithelial	TMEM71	SARS-CoV-2 pos. vs. controls
1.13243e-30	-0.0444296	0.067	0.128	2.48918e-30	Epithelial	RMND1	SARS-CoV-2 pos. vs. controls
1.18052e-30	-0.0132864	0.118	0.145	2.59369e-30	Epithelial	MCOLN1	SARS-CoV-2 pos. vs. controls
1.22787e-30	-0.261214	0.62	0.865	2.6965e-30	Epithelial	KRT18	SARS-CoV-2 pos. vs. controls
1.48292e-30	-0.0307822	0.021	0.044	3.25513e-30	Epithelial	LSAMP	SARS-CoV-2 pos. vs. controls
1.48934e-30	-0.0573844	0.082	0.157	3.26773e-30	Epithelial	HES6	SARS-CoV-2 pos. vs. controls
1.6129e-30	-0.0225145	0.122	0.148	3.53722e-30	Epithelial	CSAD	SARS-CoV-2 pos. vs. controls
1.61616e-30	-0.0658186	0.081	0.129	3.54274e-30	Epithelial	FGFR3	SARS-CoV-2 pos. vs. controls
1.82528e-30	-0.0169516	0.084	0.11	3.99933e-30	Epithelial	CPEB2	SARS-CoV-2 pos. vs. controls
1.96465e-30	-0.0447864	0.077	0.133	4.30275e-30	Epithelial	PIGL	SARS-CoV-2 pos. vs. controls
2.06846e-30	0.0507228	0.149	0.12	4.52805e-30	Epithelial	SNX8	SARS-CoV-2 pos. vs. controls
2.25544e-30	-0.0175751	0.003	0.027	4.93513e-30	Epithelial	CDH11	SARS-CoV-2 pos. vs. controls
2.26249e-30	-0.018471	0.08	0.114	4.9483e-30	Epithelial	TRMT2A	SARS-CoV-2 pos. vs. controls
2.33363e-30	-0.0135692	0.099	0.122	5.10157e-30	Epithelial	RCE1	SARS-CoV-2 pos. vs. controls
2.48865e-30	-0.0218298	0.145	0.19	5.43552e-30	Epithelial	UBE2W	SARS-CoV-2 pos. vs. controls
2.54926e-30	-0.0438142	0.128	0.186	5.56539e-30	Epithelial	MGRN1	SARS-CoV-2 pos. vs. controls
2.63449e-30	-0.0194916	0.046	0.079	5.74885e-30	Epithelial	XRCC6BP1	SARS-CoV-2 pos. vs. controls
2.63695e-30	-0.0292586	0.056	0.099	5.75161e-30	Epithelial	HSD17B1	SARS-CoV-2 pos. vs. controls
3.03442e-30	-0.0561571	0.06	0.134	6.60659e-30	Epithelial	EID2B	SARS-CoV-2 pos. vs. controls
3.59263e-30	-0.0551588	0.088	0.161	7.81839e-30	Epithelial	FAM149A	SARS-CoV-2 pos. vs. controls
4.35751e-30	-0.0224137	0.044	0.079	9.47439e-30	Epithelial	EXOSC2	SARS-CoV-2 pos. vs. controls
4.72571e-30	-0.0351935	0.051	0.098	1.02657e-29	Epithelial	SUSD1	SARS-CoV-2 pos. vs. controls
5.78308e-30	-0.0333147	0.084	0.134	1.25513e-29	Epithelial	PIP5K1B	SARS-CoV-2 pos. vs. controls
5.87677e-30	-0.0400017	0.076	0.127	1.27489e-29	Epithelial	TAF5L	SARS-CoV-2 pos. vs. controls
6.23193e-30	-0.0358263	0.048	0.095	1.35133e-29	Epithelial	RPAP1	SARS-CoV-2 pos. vs. controls
7.29782e-30	-0.0696204	0.054	0.142	1.58174e-29	Epithelial	KATNAL1	SARS-CoV-2 pos. vs. controls
7.38461e-30	-0.0424031	0.078	0.134	1.59983e-29	Epithelial	ZNF567	SARS-CoV-2 pos. vs. controls
7.95287e-30	-0.0533292	0.063	0.131	1.72217e-29	Epithelial	MANEA	SARS-CoV-2 pos. vs. controls
8.05325e-30	-0.028359	0.119	0.16	1.74312e-29	Epithelial	TAOK2	SARS-CoV-2 pos. vs. controls
8.42268e-30	0.0942131	0.132	0.119	1.82226e-29	Epithelial	FXYD5	SARS-CoV-2 pos. vs. controls
1.13267e-29	-0.0419705	0.016	0.075	2.44725e-29	Epithelial	CASC10	SARS-CoV-2 pos. vs. controls
1.37494e-29	0.0142851	0.105	0.104	2.96937e-29	Epithelial	GPR87	SARS-CoV-2 pos. vs. controls
1.39065e-29	-0.057489	0.089	0.17	3.00196e-29	Epithelial	HUS1	SARS-CoV-2 pos. vs. controls
1.45652e-29	0.113876	0.132	0.089	3.14273e-29	Epithelial	ADM	SARS-CoV-2 pos. vs. controls
1.4808e-29	-0.0363852	0.071	0.113	3.19227e-29	Epithelial	BCL11A	SARS-CoV-2 pos. vs. controls
1.52123e-29	0.037159	0.144	0.171	3.27796e-29	Epithelial	TGFA	SARS-CoV-2 pos. vs. controls
1.72147e-29	0.0143754	0.101	0.087	3.70611e-29	Epithelial	DAPK1	SARS-CoV-2 pos. vs. controls
2.06955e-29	0.0180705	0.132	0.138	4.45152e-29	Epithelial	GBA	SARS-CoV-2 pos. vs. controls
2.1343e-29	-0.0472571	0.065	0.13	4.58671e-29	Epithelial	CDK14	SARS-CoV-2 pos. vs. controls
2.22537e-29	0.223135	0.178	0.113	4.77815e-29	Epithelial	PHLDA1	SARS-CoV-2 pos. vs. controls
2.32319e-29	-0.0525299	0.053	0.12	4.98373e-29	Epithelial	ZNF354B	SARS-CoV-2 pos. vs. controls
2.4586e-29	-0.0340458	0.062	0.107	5.27187e-29	Epithelial	PWP2	SARS-CoV-2 pos. vs. controls
2.47059e-29	-0.0539832	0.044	0.114	5.29521e-29	Epithelial	ZNF607	SARS-CoV-2 pos. vs. controls
2.70938e-29	-0.0224071	0.062	0.094	5.80444e-29	Epithelial	GTPBP3	SARS-CoV-2 pos. vs. controls
2.85241e-29	-0.0237639	0.07	0.108	6.10815e-29	Epithelial	TARBP2	SARS-CoV-2 pos. vs. controls
2.88878e-29	-0.0845249	0.07	0.165	6.18328e-29	Epithelial	C1orf189	SARS-CoV-2 pos. vs. controls
3.13804e-29	-0.0353527	0.117	0.172	6.71382e-29	Epithelial	ARFRP1	SARS-CoV-2 pos. vs. controls
3.53147e-29	-0.029807	0.075	0.115	7.55219e-29	Epithelial	AFAP1	SARS-CoV-2 pos. vs. controls
3.77106e-29	-0.0276664	0.036	0.077	8.05742e-29	Epithelial	MYC	SARS-CoV-2 pos. vs. controls
4.03633e-29	-0.0175148	0.116	0.141	8.62039e-29	Epithelial	SYVN1	SARS-CoV-2 pos. vs. controls
4.18324e-29	-0.040609	0.094	0.144	8.93018e-29	Epithelial	ZBTB25	SARS-CoV-2 pos. vs. controls
4.32181e-29	-0.0326972	0.056	0.106	9.2219e-29	Epithelial	GNG10	SARS-CoV-2 pos. vs. controls
4.98613e-29	-0.0600923	0.04	0.124	1.063e-28	Epithelial	H2AFY2	SARS-CoV-2 pos. vs. controls
5.21819e-29	-0.0584061	0.11	0.185	1.11198e-28	Epithelial	ZNF260	SARS-CoV-2 pos. vs. controls
6.63722e-29	0.0251087	0.061	0.045	1.41312e-28	Epithelial	ARID5A	SARS-CoV-2 pos. vs. controls
6.68598e-29	-0.0180472	0.057	0.093	1.42288e-28	Epithelial	KLF7	SARS-CoV-2 pos. vs. controls
7.43777e-29	-0.0396414	0.077	0.135	1.58217e-28	Epithelial	NMNAT1	SARS-CoV-2 pos. vs. controls
8.24672e-29	-0.0276743	0.088	0.122	1.75347e-28	Epithelial	CLN6	SARS-CoV-2 pos. vs. controls
9.75323e-29	-0.0212473	0.108	0.137	2.07106e-28	Epithelial	SSH3	SARS-CoV-2 pos. vs. controls
9.94607e-29	-0.0227359	0.031	0.065	2.11107e-28	Epithelial	CCSAP	SARS-CoV-2 pos. vs. controls
1.25342e-28	-0.0455297	0.049	0.104	2.65807e-28	Epithelial	ZNF529	SARS-CoV-2 pos. vs. controls
1.32294e-28	-0.0177614	0.042	0.068	2.80425e-28	Epithelial	WDYHV1	SARS-CoV-2 pos. vs. controls
2.15227e-28	-0.0238778	0.083	0.115	4.55219e-28	Epithelial	RNF41	SARS-CoV-2 pos. vs. controls
2.26109e-28	-0.031013	0.071	0.109	4.78025e-28	Epithelial	PRR12	SARS-CoV-2 pos. vs. controls
2.72325e-28	-0.0255525	0.048	0.081	5.74974e-28	Epithelial	PDGFC	SARS-CoV-2 pos. vs. controls
2.79876e-28	-0.0472139	0.107	0.174	5.90401e-28	Epithelial	RHBDD3	SARS-CoV-2 pos. vs. controls
2.91758e-28	-0.0415279	0.066	0.124	6.15196e-28	Epithelial	TMEM161A	SARS-CoV-2 pos. vs. controls
3.20458e-28	-0.0261569	0.084	0.12	6.75122e-28	Epithelial	ZMYM6	SARS-CoV-2 pos. vs. controls
3.33834e-28	0.0337457	0.149	0.144	7.02993e-28	Epithelial	C4orf19	SARS-CoV-2 pos. vs. controls
4.12435e-28	-0.038068	0.042	0.092	8.68132e-28	Epithelial	IQCH-AS1	SARS-CoV-2 pos. vs. controls
4.39294e-28	-0.0499126	0.04	0.104	9.24264e-28	Epithelial	LINC00908	SARS-CoV-2 pos. vs. controls
4.52975e-28	-0.0262578	0.08	0.12	9.52631e-28	Epithelial	ACADS	SARS-CoV-2 pos. vs. controls
6.82191e-28	-0.0256728	0.069	0.107	1.43343e-27	Epithelial	ZNF263	SARS-CoV-2 pos. vs. controls
7.01778e-28	-0.0502883	0.071	0.134	1.47395e-27	Epithelial	ABCB10	SARS-CoV-2 pos. vs. controls
1.09404e-27	-0.01395	0.05	0.065	2.29382e-27	Epithelial	FZD8	SARS-CoV-2 pos. vs. controls
1.15947e-27	-0.0134711	0.117	0.14	2.42783e-27	Epithelial	ATG7	SARS-CoV-2 pos. vs. controls
1.24057e-27	-0.0389479	0.115	0.172	2.59652e-27	Epithelial	FAS	SARS-CoV-2 pos. vs. controls
1.38209e-27	-0.0358982	0.071	0.117	2.89146e-27	Epithelial	TLR1	SARS-CoV-2 pos. vs. controls
[truncated: 581 more rows]
