# Supplementary material for: DNA methylation changes during acute COVID-19 are associated with long-term transcriptional dysregulation in patients’ airway epithelial cells
Source: EMBO Mol Med. 2025 Mar 21;17(5):923–37. doi: 10.1038/s44321-025-00215-5 (PMC12081608; doi:10.1038/s44321-025-00215-5)
Supplement: Supplementary file 18 — Dataset EV5 [file 44321_2025_215_MOESM18_ESM.xlsx]

## Sheet: Dataset_EV5
Dataset EV5: Genes derived from the top 6 repressed pathways of the gene set enrichment analysis in Figure 3a (=genes used for the calculation of the pathways score, n unique genes = 323)
gene name	pathway
TEKT2	GOBP_CILIUM_MOVEMENT
INPP5B	GOBP_CILIUM_MOVEMENT
ASH1L	GOBP_CILIUM_MOVEMENT
CCSAP	GOBP_CILIUM_MOVEMENT
TMF1	GOBP_CILIUM_MOVEMENT
DNAH5	GOBP_CILIUM_MOVEMENT
SPEF2	GOBP_CILIUM_MOVEMENT
NME5	GOBP_CILIUM_MOVEMENT
RSPH9	GOBP_CILIUM_MOVEMENT
DEFB1	GOBP_CILIUM_MOVEMENT
RFX3	GOBP_CILIUM_MOVEMENT
BBS1	GOBP_CILIUM_MOVEMENT
DNAAF1	GOBP_CILIUM_MOVEMENT
TEKT1	GOBP_CILIUM_MOVEMENT
GAS2L2	GOBP_CILIUM_MOVEMENT
TTLL6	GOBP_CILIUM_MOVEMENT
TEKT2	GOBP_CILIUM_OR_FLAGELLUM_DEPENDENT_CELL_MOTILITY
INPP5B	GOBP_CILIUM_OR_FLAGELLUM_DEPENDENT_CELL_MOTILITY
ASH1L	GOBP_CILIUM_OR_FLAGELLUM_DEPENDENT_CELL_MOTILITY
CCSAP	GOBP_CILIUM_OR_FLAGELLUM_DEPENDENT_CELL_MOTILITY
TMF1	GOBP_CILIUM_OR_FLAGELLUM_DEPENDENT_CELL_MOTILITY
DNAH5	GOBP_CILIUM_OR_FLAGELLUM_DEPENDENT_CELL_MOTILITY
SPEF2	GOBP_CILIUM_OR_FLAGELLUM_DEPENDENT_CELL_MOTILITY
RSPH9	GOBP_CILIUM_OR_FLAGELLUM_DEPENDENT_CELL_MOTILITY
EFHC1	GOBP_CILIUM_OR_FLAGELLUM_DEPENDENT_CELL_MOTILITY
DEFB1	GOBP_CILIUM_OR_FLAGELLUM_DEPENDENT_CELL_MOTILITY
RFX3	GOBP_CILIUM_OR_FLAGELLUM_DEPENDENT_CELL_MOTILITY
BBS1	GOBP_CILIUM_OR_FLAGELLUM_DEPENDENT_CELL_MOTILITY
DNAH3	GOBP_CILIUM_OR_FLAGELLUM_DEPENDENT_CELL_MOTILITY
TEKT1	GOBP_CILIUM_OR_FLAGELLUM_DEPENDENT_CELL_MOTILITY
GAS2L2	GOBP_CILIUM_OR_FLAGELLUM_DEPENDENT_CELL_MOTILITY
TTLL6	GOBP_CILIUM_OR_FLAGELLUM_DEPENDENT_CELL_MOTILITY
PEX14	GOBP_MICROTUBULE_BASED_PROCESS
CROCC	GOBP_MICROTUBULE_BASED_PROCESS
TEKT2	GOBP_MICROTUBULE_BASED_PROCESS
INPP5B	GOBP_MICROTUBULE_BASED_PROCESS
HOOK1	GOBP_MICROTUBULE_BASED_PROCESS
TTLL7	GOBP_MICROTUBULE_BASED_PROCESS
CDC14A	GOBP_MICROTUBULE_BASED_PROCESS
PDE4DIP	GOBP_MICROTUBULE_BASED_PROCESS
ASH1L	GOBP_MICROTUBULE_BASED_PROCESS
NAV1	GOBP_MICROTUBULE_BASED_PROCESS
CCSAP	GOBP_MICROTUBULE_BASED_PROCESS
SDCCAG8	GOBP_MICROTUBULE_BASED_PROCESS
EML4	GOBP_MICROTUBULE_BASED_PROCESS
ALMS1	GOBP_MICROTUBULE_BASED_PROCESS
DYNC1I2	GOBP_MICROTUBULE_BASED_PROCESS
MAP2	GOBP_MICROTUBULE_BASED_PROCESS
TTLL4	GOBP_MICROTUBULE_BASED_PROCESS
ARL8B	GOBP_MICROTUBULE_BASED_PROCESS
PDCD6IP	GOBP_MICROTUBULE_BASED_PROCESS
TRAK1	GOBP_MICROTUBULE_BASED_PROCESS
ULK4	GOBP_MICROTUBULE_BASED_PROCESS
CTNNB1	GOBP_MICROTUBULE_BASED_PROCESS
CCDC13	GOBP_MICROTUBULE_BASED_PROCESS
FAM107A	GOBP_MICROTUBULE_BASED_PROCESS
ATXN7	GOBP_MICROTUBULE_BASED_PROCESS
TMF1	GOBP_MICROTUBULE_BASED_PROCESS
IFT122	GOBP_MICROTUBULE_BASED_PROCESS
HTT	GOBP_MICROTUBULE_BASED_PROCESS
BLOC1S4	GOBP_MICROTUBULE_BASED_PROCESS
SNCA	GOBP_MICROTUBULE_BASED_PROCESS
SPRY1	GOBP_MICROTUBULE_BASED_PROCESS
DNAH5	GOBP_MICROTUBULE_BASED_PROCESS
SPEF2	GOBP_MICROTUBULE_BASED_PROCESS
KIF2A	GOBP_MICROTUBULE_BASED_PROCESS
MAP1B	GOBP_MICROTUBULE_BASED_PROCESS
EFNA5	GOBP_MICROTUBULE_BASED_PROCESS
NME5	GOBP_MICROTUBULE_BASED_PROCESS
HDAC3	GOBP_MICROTUBULE_BASED_PROCESS
FBXW11	GOBP_MICROTUBULE_BASED_PROCESS
RANBP9	GOBP_MICROTUBULE_BASED_PROCESS
KIF6	GOBP_MICROTUBULE_BASED_PROCESS
CUL9	GOBP_MICROTUBULE_BASED_PROCESS
CUL7	GOBP_MICROTUBULE_BASED_PROCESS
RSPH9	GOBP_MICROTUBULE_BASED_PROCESS
EFHC1	GOBP_MICROTUBULE_BASED_PROCESS
DST	GOBP_MICROTUBULE_BASED_PROCESS
MAP7	GOBP_MICROTUBULE_BASED_PROCESS
CCDC170	GOBP_MICROTUBULE_BASED_PROCESS
DYNLT1	GOBP_MICROTUBULE_BASED_PROCESS
EZR	GOBP_MICROTUBULE_BASED_PROCESS
SUN1	GOBP_MICROTUBULE_BASED_PROCESS
FIGNL1	GOBP_MICROTUBULE_BASED_PROCESS
PPP1R35	GOBP_MICROTUBULE_BASED_PROCESS
LRRC61	GOBP_MICROTUBULE_BASED_PROCESS
MCPH1	GOBP_MICROTUBULE_BASED_PROCESS
DEFB1	GOBP_MICROTUBULE_BASED_PROCESS
CHMP7	GOBP_MICROTUBULE_BASED_PROCESS
KIF13B	GOBP_MICROTUBULE_BASED_PROCESS
STAU2	GOBP_MICROTUBULE_BASED_PROCESS
RFX3	GOBP_MICROTUBULE_BASED_PROCESS
MPDZ	GOBP_MICROTUBULE_BASED_PROCESS
HAUS6	GOBP_MICROTUBULE_BASED_PROCESS
CHMP5	GOBP_MICROTUBULE_BASED_PROCESS
NTMT1	GOBP_MICROTUBULE_BASED_PROCESS
ARL3	GOBP_MICROTUBULE_BASED_PROCESS
BAG3	GOBP_MICROTUBULE_BASED_PROCESS
TUBGCP2	GOBP_MICROTUBULE_BASED_PROCESS
WEE1	GOBP_MICROTUBULE_BASED_PROCESS
MARK2	GOBP_MICROTUBULE_BASED_PROCESS
KAT5	GOBP_MICROTUBULE_BASED_PROCESS
KLC2	GOBP_MICROTUBULE_BASED_PROCESS
RBM14	GOBP_MICROTUBULE_BASED_PROCESS
BBS1	GOBP_MICROTUBULE_BASED_PROCESS
CDK2AP2	GOBP_MICROTUBULE_BASED_PROCESS
MAP6	GOBP_MICROTUBULE_BASED_PROCESS
PAK1	GOBP_MICROTUBULE_BASED_PROCESS
IFT46	GOBP_MICROTUBULE_BASED_PROCESS
CDKN1B	GOBP_MICROTUBULE_BASED_PROCESS
RACGAP1	GOBP_MICROTUBULE_BASED_PROCESS
AAAS	GOBP_MICROTUBULE_BASED_PROCESS
NAV3	GOBP_MICROTUBULE_BASED_PROCESS
DYNLL1	GOBP_MICROTUBULE_BASED_PROCESS
DNAH10	GOBP_MICROTUBULE_BASED_PROCESS
CENPJ	GOBP_MICROTUBULE_BASED_PROCESS
KATNAL1	GOBP_MICROTUBULE_BASED_PROCESS
MZT1	GOBP_MICROTUBULE_BASED_PROCESS
ARHGEF7	GOBP_MICROTUBULE_BASED_PROCESS
PPP2R3C	GOBP_MICROTUBULE_BASED_PROCESS
NIN	GOBP_MICROTUBULE_BASED_PROCESS
SYNE2	GOBP_MICROTUBULE_BASED_PROCESS
CCDC88C	GOBP_MICROTUBULE_BASED_PROCESS
ATXN3	GOBP_MICROTUBULE_BASED_PROCESS
EML1	GOBP_MICROTUBULE_BASED_PROCESS
RAB11A	GOBP_MICROTUBULE_BASED_PROCESS
WDR73	GOBP_MICROTUBULE_BASED_PROCESS
CLUAP1	GOBP_MICROTUBULE_BASED_PROCESS
NDE1	GOBP_MICROTUBULE_BASED_PROCESS
DNAH3	GOBP_MICROTUBULE_BASED_PROCESS
KATNB1	GOBP_MICROTUBULE_BASED_PROCESS
KIFC3	GOBP_MICROTUBULE_BASED_PROCESS
E2F4	GOBP_MICROTUBULE_BASED_PROCESS
ENKD1	GOBP_MICROTUBULE_BASED_PROCESS
DYNLRB2	GOBP_MICROTUBULE_BASED_PROCESS
HSBP1	GOBP_MICROTUBULE_BASED_PROCESS
DNAAF1	GOBP_MICROTUBULE_BASED_PROCESS
TEKT1	GOBP_MICROTUBULE_BASED_PROCESS
NCOR1	GOBP_MICROTUBULE_BASED_PROCESS
FLOT2	GOBP_MICROTUBULE_BASED_PROCESS
GAS2L2	GOBP_MICROTUBULE_BASED_PROCESS
ERBB2	GOBP_MICROTUBULE_BASED_PROCESS
CNP	GOBP_MICROTUBULE_BASED_PROCESS
TUBG2	GOBP_MICROTUBULE_BASED_PROCESS
KAT2A	GOBP_MICROTUBULE_BASED_PROCESS
TTLL6	GOBP_MICROTUBULE_BASED_PROCESS
TRIM37	GOBP_MICROTUBULE_BASED_PROCESS
KIF19	GOBP_MICROTUBULE_BASED_PROCESS
CCDC57	GOBP_MICROTUBULE_BASED_PROCESS
CSNK1D	GOBP_MICROTUBULE_BASED_PROCESS
MAPRE2	GOBP_MICROTUBULE_BASED_PROCESS
CCDC68	GOBP_MICROTUBULE_BASED_PROCESS
STK11	GOBP_MICROTUBULE_BASED_PROCESS
HAUS8	GOBP_MICROTUBULE_BASED_PROCESS
MAP1S	GOBP_MICROTUBULE_BASED_PROCESS
KXD1	GOBP_MICROTUBULE_BASED_PROCESS
HAUS5	GOBP_MICROTUBULE_BASED_PROCESS
LSM14A	GOBP_MICROTUBULE_BASED_PROCESS
TBCB	GOBP_MICROTUBULE_BASED_PROCESS
CCDC61	GOBP_MICROTUBULE_BASED_PROCESS
CCDC8	GOBP_MICROTUBULE_BASED_PROCESS
STAU1	GOBP_MICROTUBULE_BASED_PROCESS
APP	GOBP_MICROTUBULE_BASED_PROCESS
SON	GOBP_MICROTUBULE_BASED_PROCESS
DYRK1A	GOBP_MICROTUBULE_BASED_PROCESS
MYH9	GOBP_MICROTUBULE_BASED_PROCESS
DNAL4	GOBP_MICROTUBULE_BASED_PROCESS
SUN2	GOBP_MICROTUBULE_BASED_PROCESS
PEX14	GOBP_MICROTUBULE_CYTOSKELETON_ORGANIZATION
CROCC	GOBP_MICROTUBULE_CYTOSKELETON_ORGANIZATION
TEKT2	GOBP_MICROTUBULE_CYTOSKELETON_ORGANIZATION
HOOK1	GOBP_MICROTUBULE_CYTOSKELETON_ORGANIZATION
TTLL7	GOBP_MICROTUBULE_CYTOSKELETON_ORGANIZATION
CDC14A	GOBP_MICROTUBULE_CYTOSKELETON_ORGANIZATION
PDE4DIP	GOBP_MICROTUBULE_CYTOSKELETON_ORGANIZATION
NAV1	GOBP_MICROTUBULE_CYTOSKELETON_ORGANIZATION
CCSAP	GOBP_MICROTUBULE_CYTOSKELETON_ORGANIZATION
SDCCAG8	GOBP_MICROTUBULE_CYTOSKELETON_ORGANIZATION
EML4	GOBP_MICROTUBULE_CYTOSKELETON_ORGANIZATION
ALMS1	GOBP_MICROTUBULE_CYTOSKELETON_ORGANIZATION
MAP2	GOBP_MICROTUBULE_CYTOSKELETON_ORGANIZATION
TTLL4	GOBP_MICROTUBULE_CYTOSKELETON_ORGANIZATION
PDCD6IP	GOBP_MICROTUBULE_CYTOSKELETON_ORGANIZATION
ULK4	GOBP_MICROTUBULE_CYTOSKELETON_ORGANIZATION
CTNNB1	GOBP_MICROTUBULE_CYTOSKELETON_ORGANIZATION
CCDC13	GOBP_MICROTUBULE_CYTOSKELETON_ORGANIZATION
FAM107A	GOBP_MICROTUBULE_CYTOSKELETON_ORGANIZATION
ATXN7	GOBP_MICROTUBULE_CYTOSKELETON_ORGANIZATION
HTT	GOBP_MICROTUBULE_CYTOSKELETON_ORGANIZATION
SNCA	GOBP_MICROTUBULE_CYTOSKELETON_ORGANIZATION
SPRY1	GOBP_MICROTUBULE_CYTOSKELETON_ORGANIZATION
DNAH5	GOBP_MICROTUBULE_CYTOSKELETON_ORGANIZATION
SPEF2	GOBP_MICROTUBULE_CYTOSKELETON_ORGANIZATION
KIF2A	GOBP_MICROTUBULE_CYTOSKELETON_ORGANIZATION
MAP1B	GOBP_MICROTUBULE_CYTOSKELETON_ORGANIZATION
EFNA5	GOBP_MICROTUBULE_CYTOSKELETON_ORGANIZATION
HDAC3	GOBP_MICROTUBULE_CYTOSKELETON_ORGANIZATION
FBXW11	GOBP_MICROTUBULE_CYTOSKELETON_ORGANIZATION
RANBP9	GOBP_MICROTUBULE_CYTOSKELETON_ORGANIZATION
CUL9	GOBP_MICROTUBULE_CYTOSKELETON_ORGANIZATION
CUL7	GOBP_MICROTUBULE_CYTOSKELETON_ORGANIZATION
RSPH9	GOBP_MICROTUBULE_CYTOSKELETON_ORGANIZATION
EFHC1	GOBP_MICROTUBULE_CYTOSKELETON_ORGANIZATION
MAP7	GOBP_MICROTUBULE_CYTOSKELETON_ORGANIZATION
CCDC170	GOBP_MICROTUBULE_CYTOSKELETON_ORGANIZATION
DYNLT1	GOBP_MICROTUBULE_CYTOSKELETON_ORGANIZATION
EZR	GOBP_MICROTUBULE_CYTOSKELETON_ORGANIZATION
SUN1	GOBP_MICROTUBULE_CYTOSKELETON_ORGANIZATION
FIGNL1	GOBP_MICROTUBULE_CYTOSKELETON_ORGANIZATION
PPP1R35	GOBP_MICROTUBULE_CYTOSKELETON_ORGANIZATION
LRRC61	GOBP_MICROTUBULE_CYTOSKELETON_ORGANIZATION
MCPH1	GOBP_MICROTUBULE_CYTOSKELETON_ORGANIZATION
CHMP7	GOBP_MICROTUBULE_CYTOSKELETON_ORGANIZATION
MPDZ	GOBP_MICROTUBULE_CYTOSKELETON_ORGANIZATION
HAUS6	GOBP_MICROTUBULE_CYTOSKELETON_ORGANIZATION
CHMP5	GOBP_MICROTUBULE_CYTOSKELETON_ORGANIZATION
NTMT1	GOBP_MICROTUBULE_CYTOSKELETON_ORGANIZATION
TUBGCP2	GOBP_MICROTUBULE_CYTOSKELETON_ORGANIZATION
WEE1	GOBP_MICROTUBULE_CYTOSKELETON_ORGANIZATION
MARK2	GOBP_MICROTUBULE_CYTOSKELETON_ORGANIZATION
KAT5	GOBP_MICROTUBULE_CYTOSKELETON_ORGANIZATION
RBM14	GOBP_MICROTUBULE_CYTOSKELETON_ORGANIZATION
BBS1	GOBP_MICROTUBULE_CYTOSKELETON_ORGANIZATION
CDK2AP2	GOBP_MICROTUBULE_CYTOSKELETON_ORGANIZATION
MAP6	GOBP_MICROTUBULE_CYTOSKELETON_ORGANIZATION
PAK1	GOBP_MICROTUBULE_CYTOSKELETON_ORGANIZATION
CDKN1B	GOBP_MICROTUBULE_CYTOSKELETON_ORGANIZATION
RACGAP1	GOBP_MICROTUBULE_CYTOSKELETON_ORGANIZATION
AAAS	GOBP_MICROTUBULE_CYTOSKELETON_ORGANIZATION
NAV3	GOBP_MICROTUBULE_CYTOSKELETON_ORGANIZATION
CENPJ	GOBP_MICROTUBULE_CYTOSKELETON_ORGANIZATION
KATNAL1	GOBP_MICROTUBULE_CYTOSKELETON_ORGANIZATION
MZT1	GOBP_MICROTUBULE_CYTOSKELETON_ORGANIZATION
ARHGEF7	GOBP_MICROTUBULE_CYTOSKELETON_ORGANIZATION
PPP2R3C	GOBP_MICROTUBULE_CYTOSKELETON_ORGANIZATION
NIN	GOBP_MICROTUBULE_CYTOSKELETON_ORGANIZATION
SYNE2	GOBP_MICROTUBULE_CYTOSKELETON_ORGANIZATION
CCDC88C	GOBP_MICROTUBULE_CYTOSKELETON_ORGANIZATION
ATXN3	GOBP_MICROTUBULE_CYTOSKELETON_ORGANIZATION
EML1	GOBP_MICROTUBULE_CYTOSKELETON_ORGANIZATION
RAB11A	GOBP_MICROTUBULE_CYTOSKELETON_ORGANIZATION
WDR73	GOBP_MICROTUBULE_CYTOSKELETON_ORGANIZATION
CLUAP1	GOBP_MICROTUBULE_CYTOSKELETON_ORGANIZATION
NDE1	GOBP_MICROTUBULE_CYTOSKELETON_ORGANIZATION
KATNB1	GOBP_MICROTUBULE_CYTOSKELETON_ORGANIZATION
E2F4	GOBP_MICROTUBULE_CYTOSKELETON_ORGANIZATION
ENKD1	GOBP_MICROTUBULE_CYTOSKELETON_ORGANIZATION
DNAAF1	GOBP_MICROTUBULE_CYTOSKELETON_ORGANIZATION
NCOR1	GOBP_MICROTUBULE_CYTOSKELETON_ORGANIZATION
GAS2L2	GOBP_MICROTUBULE_CYTOSKELETON_ORGANIZATION
CNP	GOBP_MICROTUBULE_CYTOSKELETON_ORGANIZATION
TUBG2	GOBP_MICROTUBULE_CYTOSKELETON_ORGANIZATION
KAT2A	GOBP_MICROTUBULE_CYTOSKELETON_ORGANIZATION
TTLL6	GOBP_MICROTUBULE_CYTOSKELETON_ORGANIZATION
TRIM37	GOBP_MICROTUBULE_CYTOSKELETON_ORGANIZATION
KIF19	GOBP_MICROTUBULE_CYTOSKELETON_ORGANIZATION
CCDC57	GOBP_MICROTUBULE_CYTOSKELETON_ORGANIZATION
CSNK1D	GOBP_MICROTUBULE_CYTOSKELETON_ORGANIZATION
MAPRE2	GOBP_MICROTUBULE_CYTOSKELETON_ORGANIZATION
CCDC68	GOBP_MICROTUBULE_CYTOSKELETON_ORGANIZATION
HAUS8	GOBP_MICROTUBULE_CYTOSKELETON_ORGANIZATION
MAP1S	GOBP_MICROTUBULE_CYTOSKELETON_ORGANIZATION
HAUS5	GOBP_MICROTUBULE_CYTOSKELETON_ORGANIZATION
LSM14A	GOBP_MICROTUBULE_CYTOSKELETON_ORGANIZATION
TBCB	GOBP_MICROTUBULE_CYTOSKELETON_ORGANIZATION
CCDC61	GOBP_MICROTUBULE_CYTOSKELETON_ORGANIZATION
CCDC8	GOBP_MICROTUBULE_CYTOSKELETON_ORGANIZATION
SON	GOBP_MICROTUBULE_CYTOSKELETON_ORGANIZATION
DYRK1A	GOBP_MICROTUBULE_CYTOSKELETON_ORGANIZATION
MYH9	GOBP_MICROTUBULE_CYTOSKELETON_ORGANIZATION
SUN2	GOBP_MICROTUBULE_CYTOSKELETON_ORGANIZATION
CROCC	GOCC_CILIUM
AK2	GOCC_CILIUM
TEKT2	GOCC_CILIUM
TTLL7	GOCC_CILIUM
CDC14A	GOCC_CILIUM
NOTCH2	GOCC_CILIUM
ATP1B1	GOCC_CILIUM
CCDC181	GOCC_CILIUM
NME7	GOCC_CILIUM
CCSAP	GOCC_CILIUM
TOMM20	GOCC_CILIUM
SDCCAG8	GOCC_CILIUM
ALMS1	GOCC_CILIUM
ELMOD3	GOCC_CILIUM
MERTK	GOCC_CILIUM
TTLL4	GOCC_CILIUM
CUL3	GOCC_CILIUM
ARMC9	GOCC_CILIUM
IQCA1	GOCC_CILIUM
ATG7	GOCC_CILIUM
PTPN23	GOCC_CILIUM
IQCB1	GOCC_CILIUM
IFT122	GOCC_CILIUM
MLF1	GOCC_CILIUM
SCLT1	GOCC_CILIUM
DNAH5	GOCC_CILIUM
SPEF2	GOCC_CILIUM
KIF2A	GOCC_CILIUM
MAP1B	GOCC_CILIUM
TNPO1	GOCC_CILIUM
TXNDC15	GOCC_CILIUM
NME5	GOCC_CILIUM
NEDD9	GOCC_CILIUM
RSPH9	GOCC_CILIUM
EFHC1	GOCC_CILIUM
ATG5	GOCC_CILIUM
TBC1D32	GOCC_CILIUM
CCDC170	GOCC_CILIUM
EZR	GOCC_CILIUM
PACRG	GOCC_CILIUM
MAGI2	GOCC_CILIUM
DEFB1	GOCC_CILIUM
TBC1D31	GOCC_CILIUM
PTK2	GOCC_CILIUM
TOPORS	GOCC_CILIUM
CDK20	GOCC_CILIUM
RAB14	GOCC_CILIUM
AK1	GOCC_CILIUM
INPP5E	GOCC_CILIUM
PIP4K2A	GOCC_CILIUM
ACTA2	GOCC_CILIUM
TCTN3	GOCC_CILIUM
ARL3	GOCC_CILIUM
WDR11	GOCC_CILIUM
TMEM80	GOCC_CILIUM
STX3	GOCC_CILIUM
BBS1	GOCC_CILIUM
SHANK2	GOCC_CILIUM
IFT46	GOCC_CILIUM
CBL	GOCC_CILIUM
SCNN1A	GOCC_CILIUM
BBS10	GOCC_CILIUM
UNC119B	GOCC_CILIUM
DYNLL1	GOCC_CILIUM
RILPL2	GOCC_CILIUM
DNAH10	GOCC_CILIUM
TCTN2	GOCC_CILIUM
CENPJ	GOCC_CILIUM
CDKL1	GOCC_CILIUM
NIN	GOCC_CILIUM
TTC8	GOCC_CILIUM
CALM1	GOCC_CILIUM
AKT1	GOCC_CILIUM
PKM	GOCC_CILIUM
ABHD2	GOCC_CILIUM
TTC23	GOCC_CILIUM
CLUAP1	GOCC_CILIUM
DNAH3	GOCC_CILIUM
ENKD1	GOCC_CILIUM
DYNLRB2	GOCC_CILIUM
DNAAF1	GOCC_CILIUM
MAP1LC3B	GOCC_CILIUM
CDK10	GOCC_CILIUM
RILP	GOCC_CILIUM
TEKT1	GOCC_CILIUM
B9D1	GOCC_CILIUM
GAS2L2	GOCC_CILIUM
TTLL6	GOCC_CILIUM
MKS1	GOCC_CILIUM
PRKAR1A	GOCC_CILIUM
KIF19	GOCC_CILIUM
FBF1	GOCC_CILIUM
CSNK1D	GOCC_CILIUM
CCDC68	GOCC_CILIUM
PDE4C	GOCC_CILIUM
CEP89	GOCC_CILIUM
CATSPERG	GOCC_CILIUM
CCDC61	GOCC_CILIUM
ARFGEF2	GOCC_CILIUM
APP	GOCC_CILIUM
CCT8	GOCC_CILIUM
DNAL4	GOCC_CILIUM
CBY1	GOCC_CILIUM
TARDBP	GOCC_SUPRAMOLECULAR_COMPLEX
RCC2	GOCC_SUPRAMOLECULAR_COMPLEX
MFAP2	GOCC_SUPRAMOLECULAR_COMPLEX
IFFO2	GOCC_SUPRAMOLECULAR_COMPLEX
LDLRAP1	GOCC_SUPRAMOLECULAR_COMPLEX
AGO1	GOCC_SUPRAMOLECULAR_COMPLEX
TEKT2	GOCC_SUPRAMOLECULAR_COMPLEX
AGO3	GOCC_SUPRAMOLECULAR_COMPLEX
HOOK1	GOCC_SUPRAMOLECULAR_COMPLEX
PDE4B	GOCC_SUPRAMOLECULAR_COMPLEX
TTLL7	GOCC_SUPRAMOLECULAR_COMPLEX
PDE4DIP	GOCC_SUPRAMOLECULAR_COMPLEX
UBAP2L	GOCC_SUPRAMOLECULAR_COMPLEX
RUSC1	GOCC_SUPRAMOLECULAR_COMPLEX
CCT3	GOCC_SUPRAMOLECULAR_COMPLEX
NOS1AP	GOCC_SUPRAMOLECULAR_COMPLEX
CCDC181	GOCC_SUPRAMOLECULAR_COMPLEX
NME7	GOCC_SUPRAMOLECULAR_COMPLEX
PRRC2C	GOCC_SUPRAMOLECULAR_COMPLEX
PKP1	GOCC_SUPRAMOLECULAR_COMPLEX
CSRP1	GOCC_SUPRAMOLECULAR_COMPLEX
NAV1	GOCC_SUPRAMOLECULAR_COMPLEX
PPP2R5A	GOCC_SUPRAMOLECULAR_COMPLEX
FBXO28	GOCC_SUPRAMOLECULAR_COMPLEX
NUP133	GOCC_SUPRAMOLECULAR_COMPLEX
CCSAP	GOCC_SUPRAMOLECULAR_COMPLEX
TAF5L	GOCC_SUPRAMOLECULAR_COMPLEX
GGPS1	GOCC_SUPRAMOLECULAR_COMPLEX
LTBP1	GOCC_SUPRAMOLECULAR_COMPLEX
EML4	GOCC_SUPRAMOLECULAR_COMPLEX
SPTBN1	GOCC_SUPRAMOLECULAR_COMPLEX
EML6	GOCC_SUPRAMOLECULAR_COMPLEX
CCT7	GOCC_SUPRAMOLECULAR_COMPLEX
DYNC1I2	GOCC_SUPRAMOLECULAR_COMPLEX
MAP2	GOCC_SUPRAMOLECULAR_COMPLEX
TTLL4	GOCC_SUPRAMOLECULAR_COMPLEX
CUL3	GOCC_SUPRAMOLECULAR_COMPLEX
NCL	GOCC_SUPRAMOLECULAR_COMPLEX
CAB39	GOCC_SUPRAMOLECULAR_COMPLEX
TIMP4	GOCC_SUPRAMOLECULAR_COMPLEX
CTNNB1	GOCC_SUPRAMOLECULAR_COMPLEX
RASSF1	GOCC_SUPRAMOLECULAR_COMPLEX
DCP1A	GOCC_SUPRAMOLECULAR_COMPLEX
CACNA1D	GOCC_SUPRAMOLECULAR_COMPLEX
FLNB	GOCC_SUPRAMOLECULAR_COMPLEX
KCTD6	GOCC_SUPRAMOLECULAR_COMPLEX
PLS1	GOCC_SUPRAMOLECULAR_COMPLEX
XRN1	GOCC_SUPRAMOLECULAR_COMPLEX
IGF2BP2	GOCC_SUPRAMOLECULAR_COMPLEX
CENPC	GOCC_SUPRAMOLECULAR_COMPLEX
SHROOM3	GOCC_SUPRAMOLECULAR_COMPLEX
SNCA	GOCC_SUPRAMOLECULAR_COMPLEX
PDLIM5	GOCC_SUPRAMOLECULAR_COMPLEX
LSM6	GOCC_SUPRAMOLECULAR_COMPLEX
DNAH5	GOCC_SUPRAMOLECULAR_COMPLEX
KIF2A	GOCC_SUPRAMOLECULAR_COMPLEX
MAP1B	GOCC_SUPRAMOLECULAR_COMPLEX
FBXW11	GOCC_SUPRAMOLECULAR_COMPLEX
BOD1	GOCC_SUPRAMOLECULAR_COMPLEX
HNRNPAB	GOCC_SUPRAMOLECULAR_COMPLEX
SERPINB1	GOCC_SUPRAMOLECULAR_COMPLEX
KIF6	GOCC_SUPRAMOLECULAR_COMPLEX
EFHC1	GOCC_SUPRAMOLECULAR_COMPLEX
DST	GOCC_SUPRAMOLECULAR_COMPLEX
ARHGAP18	GOCC_SUPRAMOLECULAR_COMPLEX
MAP7	GOCC_SUPRAMOLECULAR_COMPLEX
NUP43	GOCC_SUPRAMOLECULAR_COMPLEX
DYNLT1	GOCC_SUPRAMOLECULAR_COMPLEX
EZR	GOCC_SUPRAMOLECULAR_COMPLEX
TCP1	GOCC_SUPRAMOLECULAR_COMPLEX
PACRG	GOCC_SUPRAMOLECULAR_COMPLEX
EIF3B	GOCC_SUPRAMOLECULAR_COMPLEX
COBL	GOCC_SUPRAMOLECULAR_COMPLEX
DNAJB6	GOCC_SUPRAMOLECULAR_COMPLEX
CNOT7	GOCC_SUPRAMOLECULAR_COMPLEX
MTUS1	GOCC_SUPRAMOLECULAR_COMPLEX
PDLIM2	GOCC_SUPRAMOLECULAR_COMPLEX
CHMP7	GOCC_SUPRAMOLECULAR_COMPLEX
KIF13B	GOCC_SUPRAMOLECULAR_COMPLEX
POLB	GOCC_SUPRAMOLECULAR_COMPLEX
STAU2	GOCC_SUPRAMOLECULAR_COMPLEX
FBXO32	GOCC_SUPRAMOLECULAR_COMPLEX
HAUS6	GOCC_SUPRAMOLECULAR_COMPLEX
RPS6	GOCC_SUPRAMOLECULAR_COMPLEX
C9orf72	GOCC_SUPRAMOLECULAR_COMPLEX
CHMP5	GOCC_SUPRAMOLECULAR_COMPLEX
PHF2	GOCC_SUPRAMOLECULAR_COMPLEX
COL27A1	GOCC_SUPRAMOLECULAR_COMPLEX
TRIM32	GOCC_SUPRAMOLECULAR_COMPLEX
AK1	GOCC_SUPRAMOLECULAR_COMPLEX
AIF1L	GOCC_SUPRAMOLECULAR_COMPLEX
VIM	GOCC_SUPRAMOLECULAR_COMPLEX
NEBL	GOCC_SUPRAMOLECULAR_COMPLEX
SVIL	GOCC_SUPRAMOLECULAR_COMPLEX
NRP1	GOCC_SUPRAMOLECULAR_COMPLEX
ANK3	GOCC_SUPRAMOLECULAR_COMPLEX
REEP3	GOCC_SUPRAMOLECULAR_COMPLEX
ANAPC16	GOCC_SUPRAMOLECULAR_COMPLEX
ACTA2	GOCC_SUPRAMOLECULAR_COMPLEX
PDLIM1	GOCC_SUPRAMOLECULAR_COMPLEX
ARL3	GOCC_SUPRAMOLECULAR_COMPLEX
BAG3	GOCC_SUPRAMOLECULAR_COMPLEX
TIAL1	GOCC_SUPRAMOLECULAR_COMPLEX
GLRX3	GOCC_SUPRAMOLECULAR_COMPLEX
TUBGCP2	GOCC_SUPRAMOLECULAR_COMPLEX
TNNT3	GOCC_SUPRAMOLECULAR_COMPLEX
NUP160	GOCC_SUPRAMOLECULAR_COMPLEX
NXF1	GOCC_SUPRAMOLECULAR_COMPLEX
MARK2	GOCC_SUPRAMOLECULAR_COMPLEX
KAT5	GOCC_SUPRAMOLECULAR_COMPLEX
KLC2	GOCC_SUPRAMOLECULAR_COMPLEX
RBM4	GOCC_SUPRAMOLECULAR_COMPLEX
CDK2AP2	GOCC_SUPRAMOLECULAR_COMPLEX
SHANK2	GOCC_SUPRAMOLECULAR_COMPLEX
MAP6	GOCC_SUPRAMOLECULAR_COMPLEX
PAK1	GOCC_SUPRAMOLECULAR_COMPLEX
ZC3H12C	GOCC_SUPRAMOLECULAR_COMPLEX
DCPS	GOCC_SUPRAMOLECULAR_COMPLEX
DCP1B	GOCC_SUPRAMOLECULAR_COMPLEX
PKP2	GOCC_SUPRAMOLECULAR_COMPLEX
TWF1	GOCC_SUPRAMOLECULAR_COMPLEX
RACGAP1	GOCC_SUPRAMOLECULAR_COMPLEX
KRT78	GOCC_SUPRAMOLECULAR_COMPLEX
KRT8	GOCC_SUPRAMOLECULAR_COMPLEX
KRT18	GOCC_SUPRAMOLECULAR_COMPLEX
RASSF3	GOCC_SUPRAMOLECULAR_COMPLEX
CSRP2	GOCC_SUPRAMOLECULAR_COMPLEX
NAV3	GOCC_SUPRAMOLECULAR_COMPLEX
DYNLL1	GOCC_SUPRAMOLECULAR_COMPLEX
KNTC1	GOCC_SUPRAMOLECULAR_COMPLEX
DNAH10	GOCC_SUPRAMOLECULAR_COMPLEX
CENPJ	GOCC_SUPRAMOLECULAR_COMPLEX
KATNAL1	GOCC_SUPRAMOLECULAR_COMPLEX
NYNRIN	GOCC_SUPRAMOLECULAR_COMPLEX
NIN	GOCC_SUPRAMOLECULAR_COMPLEX
FERMT2	GOCC_SUPRAMOLECULAR_COMPLEX
SYNE2	GOCC_SUPRAMOLECULAR_COMPLEX
ZFP36L1	GOCC_SUPRAMOLECULAR_COMPLEX
EML5	GOCC_SUPRAMOLECULAR_COMPLEX
CALM1	GOCC_SUPRAMOLECULAR_COMPLEX
EML1	GOCC_SUPRAMOLECULAR_COMPLEX
MTA1	GOCC_SUPRAMOLECULAR_COMPLEX
RAB11A	GOCC_SUPRAMOLECULAR_COMPLEX
THSD4	GOCC_SUPRAMOLECULAR_COMPLEX
EDC3	GOCC_SUPRAMOLECULAR_COMPLEX
FBXO22	GOCC_SUPRAMOLECULAR_COMPLEX
NDE1	GOCC_SUPRAMOLECULAR_COMPLEX
DNAH3	GOCC_SUPRAMOLECULAR_COMPLEX
CNOT1	GOCC_SUPRAMOLECULAR_COMPLEX
KATNB1	GOCC_SUPRAMOLECULAR_COMPLEX
KIFC3	GOCC_SUPRAMOLECULAR_COMPLEX
EDC4	GOCC_SUPRAMOLECULAR_COMPLEX
CENPT	GOCC_SUPRAMOLECULAR_COMPLEX
ENKD1	GOCC_SUPRAMOLECULAR_COMPLEX
CFDP1	GOCC_SUPRAMOLECULAR_COMPLEX
DYNLRB2	GOCC_SUPRAMOLECULAR_COMPLEX
MAP1LC3B	GOCC_SUPRAMOLECULAR_COMPLEX
TEKT1	GOCC_SUPRAMOLECULAR_COMPLEX
GAS7	GOCC_SUPRAMOLECULAR_COMPLEX
SPECC1	GOCC_SUPRAMOLECULAR_COMPLEX
SARM1	GOCC_SUPRAMOLECULAR_COMPLEX
NUFIP2	GOCC_SUPRAMOLECULAR_COMPLEX
GAS2L2	GOCC_SUPRAMOLECULAR_COMPLEX
CASC3	GOCC_SUPRAMOLECULAR_COMPLEX
GRB7	GOCC_SUPRAMOLECULAR_COMPLEX
SMARCE1	GOCC_SUPRAMOLECULAR_COMPLEX
TUBG2	GOCC_SUPRAMOLECULAR_COMPLEX
NBR1	GOCC_SUPRAMOLECULAR_COMPLEX
CDK5RAP3	GOCC_SUPRAMOLECULAR_COMPLEX
TTLL6	GOCC_SUPRAMOLECULAR_COMPLEX
KIF19	GOCC_SUPRAMOLECULAR_COMPLEX
FBF1	GOCC_SUPRAMOLECULAR_COMPLEX
TNRC6C	GOCC_SUPRAMOLECULAR_COMPLEX
CCDC57	GOCC_SUPRAMOLECULAR_COMPLEX
CSNK1D	GOCC_SUPRAMOLECULAR_COMPLEX
NARF	GOCC_SUPRAMOLECULAR_COMPLEX
MAPRE2	GOCC_SUPRAMOLECULAR_COMPLEX
FHOD3	GOCC_SUPRAMOLECULAR_COMPLEX
STK11	GOCC_SUPRAMOLECULAR_COMPLEX
BTBD2	GOCC_SUPRAMOLECULAR_COMPLEX
VMAC	GOCC_SUPRAMOLECULAR_COMPLEX
HAUS8	GOCC_SUPRAMOLECULAR_COMPLEX
TPM4	GOCC_SUPRAMOLECULAR_COMPLEX
MAP1S	GOCC_SUPRAMOLECULAR_COMPLEX
UPF1	GOCC_SUPRAMOLECULAR_COMPLEX
HAUS5	GOCC_SUPRAMOLECULAR_COMPLEX
LSM14A	GOCC_SUPRAMOLECULAR_COMPLEX
TBCB	GOCC_SUPRAMOLECULAR_COMPLEX
ACTN4	GOCC_SUPRAMOLECULAR_COMPLEX
HNRNPL	GOCC_SUPRAMOLECULAR_COMPLEX
GSK3A	GOCC_SUPRAMOLECULAR_COMPLEX
PABPC1L	GOCC_SUPRAMOLECULAR_COMPLEX
STAU1	GOCC_SUPRAMOLECULAR_COMPLEX
ZNFX1	GOCC_SUPRAMOLECULAR_COMPLEX
ARFGEF2	GOCC_SUPRAMOLECULAR_COMPLEX
YTHDF1	GOCC_SUPRAMOLECULAR_COMPLEX
CCT8	GOCC_SUPRAMOLECULAR_COMPLEX
MYH9	GOCC_SUPRAMOLECULAR_COMPLEX
RAC2	GOCC_SUPRAMOLECULAR_COMPLEX
DNAL4	GOCC_SUPRAMOLECULAR_COMPLEX
APOBEC3A	GOCC_SUPRAMOLECULAR_COMPLEX
TNRC6B	GOCC_SUPRAMOLECULAR_COMPLEX
RANGAP1	GOCC_SUPRAMOLECULAR_COMPLEX
CENPM	GOCC_SUPRAMOLECULAR_COMPLEX
POLDIP3	GOCC_SUPRAMOLECULAR_COMPLEX
