# Supplementary material for: DNA methylation changes during acute COVID-19 are associated with long-term transcriptional dysregulation in patients’ airway epithelial cells
Source: EMBO Mol Med. 2025 Mar 21;17(5):923–37. doi: 10.1038/s44321-025-00215-5 (PMC12081608; doi:10.1038/s44321-025-00215-5)
Supplement: Supplementary file 19 — Dataset EV6 [file 44321_2025_215_MOESM19_ESM.xlsx]

## Sheet: Dataset_EV6
Dataset EV6: Differential expression of pathways score genes (n=323) comparing the acute phase of SARS-CoV-2 infection (n=14) or 12 months follow-up samples (n=5) to controls (n=10) in epithelial cell groups (basal, secretory & ciliated cells). Differential gene expression was calculated using the MAST test, adjusted for age, fraction of genes per cell and sex (the latter could only be included f…
p-value	avg. log2FC	% of cells expressed gene inSARS-CoV-2 pos. or 12 months follow-up samples	% of cells expressed gene in controls	FDR-adj. p-val	cell group	gene name	comparison
1.82014e-37	0.200687	0.478	0.646	1.83889e-36	Basal	DYNLT1	SARS-CoV-2 pos. vs. controls
2.09577e-28	-0.078006	0.428	0.735	1.22791e-27	Basal	HSBP1	SARS-CoV-2 pos. vs. controls
5.3214e-27	-0.185533	0.25	0.572	2.89967e-26	Basal	CCT8	SARS-CoV-2 pos. vs. controls
1.51647e-23	-0.182626	0.43	0.783	7.30013e-23	Basal	ATP1B1	SARS-CoV-2 pos. vs. controls
3.9008e-23	-0.0862523	0.282	0.559	1.8588e-22	Basal	CHMP5	SARS-CoV-2 pos. vs. controls
9.5876e-23	-0.137803	0.248	0.531	4.43403e-22	Basal	DNAJB6	SARS-CoV-2 pos. vs. controls
3.70031e-22	0.0310378	0.579	0.792	1.65599e-21	Basal	DYNLL1	SARS-CoV-2 pos. vs. controls
5.01854e-22	-0.042724	0.484	0.772	2.2332e-21	Basal	PDLIM1	SARS-CoV-2 pos. vs. controls
1.45261e-20	-0.241124	0.122	0.349	5.99901e-20	Basal	FAM107A	SARS-CoV-2 pos. vs. controls
4.46938e-19	-0.276868	0.468	0.793	1.75349e-18	Basal	EZR	SARS-CoV-2 pos. vs. controls
5.83204e-19	0.0308949	0.338	0.55	2.27295e-18	Basal	RAB11A	SARS-CoV-2 pos. vs. controls
7.06139e-19	-0.15386	0.344	0.673	2.74299e-18	Basal	ANAPC16	SARS-CoV-2 pos. vs. controls
4.01969e-18	-0.285693	0.261	0.615	1.52373e-17	Basal	CCT3	SARS-CoV-2 pos. vs. controls
5.98613e-18	-0.126762	0.222	0.483	2.25462e-17	Basal	MAP1LC3B	SARS-CoV-2 pos. vs. controls
1.34491e-17	-0.0849751	0.686	0.895	4.97005e-17	Basal	KRT18	SARS-CoV-2 pos. vs. controls
1.61944e-17	-0.234057	0.334	0.69	5.94721e-17	Basal	HNRNPAB	SARS-CoV-2 pos. vs. controls
2.39712e-17	-0.757483	0.139	0.625	8.74855e-17	Basal	DST	SARS-CoV-2 pos. vs. controls
4.54231e-17	-0.153073	0.175	0.413	1.63495e-16	Basal	PDLIM5	SARS-CoV-2 pos. vs. controls
5.0531e-17	-0.17133	0.21	0.487	1.81603e-16	Basal	TCP1	SARS-CoV-2 pos. vs. controls
1.04782e-16	-0.144924	0.153	0.394	3.698e-16	Basal	EIF3B	SARS-CoV-2 pos. vs. controls
1.99664e-16	-0.143869	0.188	0.431	6.95279e-16	Basal	REEP3	SARS-CoV-2 pos. vs. controls
2.08133e-16	-0.110124	0.215	0.45	7.23701e-16	Basal	TWF1	SARS-CoV-2 pos. vs. controls
2.11624e-16	-0.278316	0.162	0.483	7.34753e-16	Basal	SNCA	SARS-CoV-2 pos. vs. controls
2.79745e-16	-0.325498	0.116	0.411	9.64156e-16	Basal	SPRY1	SARS-CoV-2 pos. vs. controls
3.37119e-16	-0.279793	0.266	0.634	1.15011e-15	Basal	RAB14	SARS-CoV-2 pos. vs. controls
1.12049e-15	-0.0987068	0.085	0.244	3.73075e-15	Basal	RANBP9	SARS-CoV-2 pos. vs. controls
1.4801e-15	-0.270604	0.135	0.436	4.88661e-15	Basal	BAG3	SARS-CoV-2 pos. vs. controls
2.5475e-15	-0.466669	0.288	0.745	8.34049e-15	Basal	PRRC2C	SARS-CoV-2 pos. vs. controls
2.73231e-15	-0.164027	0.24	0.532	8.9084e-15	Basal	CCT7	SARS-CoV-2 pos. vs. controls
4.2881e-15	-0.161721	0.212	0.473	1.38656e-14	Basal	AK2	SARS-CoV-2 pos. vs. controls
7.26604e-15	-0.166258	0.227	0.506	2.32711e-14	Basal	KIF2A	SARS-CoV-2 pos. vs. controls
7.71034e-15	-0.268568	0.19	0.522	2.46605e-14	Basal	PDCD6IP	SARS-CoV-2 pos. vs. controls
1.77512e-14	-0.428567	0.447	0.847	5.61644e-14	Basal	NCL	SARS-CoV-2 pos. vs. controls
3.19902e-14	-0.205925	0.159	0.436	1.00273e-13	Basal	PTK2	SARS-CoV-2 pos. vs. controls
1.40141e-13	-0.180535	0.168	0.446	4.29545e-13	Basal	TMF1	SARS-CoV-2 pos. vs. controls
1.42442e-13	-0.0824518	0.233	0.459	4.36033e-13	Basal	ARL3	SARS-CoV-2 pos. vs. controls
8.14082e-13	-0.185804	0.159	0.421	2.41354e-12	Basal	TIAL1	SARS-CoV-2 pos. vs. controls
1.26135e-12	-0.153275	0.182	0.424	3.69306e-12	Basal	RCC2	SARS-CoV-2 pos. vs. controls
1.29252e-12	-0.539151	0.284	0.784	3.77493e-12	Basal	SON	SARS-CoV-2 pos. vs. controls
2.63851e-12	-0.187263	0.152	0.404	7.56524e-12	Basal	TUBGCP2	SARS-CoV-2 pos. vs. controls
2.83051e-12	-0.101788	0.689	0.89	8.10588e-12	Basal	CALM1	SARS-CoV-2 pos. vs. controls
3.27249e-12	-0.24479	0.162	0.455	9.3375e-12	Basal	TARDBP	SARS-CoV-2 pos. vs. controls
3.27658e-12	-0.195433	0.255	0.563	9.33784e-12	Basal	STAU1	SARS-CoV-2 pos. vs. controls
4.25487e-12	-0.637514	0.225	0.733	1.20674e-11	Basal	SYNE2	SARS-CoV-2 pos. vs. controls
4.70936e-12	-0.0837826	0.164	0.344	1.33243e-11	Basal	GGPS1	SARS-CoV-2 pos. vs. controls
4.93685e-12	-0.265058	0.326	0.697	1.39512e-11	Basal	ACTN4	SARS-CoV-2 pos. vs. controls
5.92874e-12	-0.113073	0.086	0.255	1.66941e-11	Basal	FBXO32	SARS-CoV-2 pos. vs. controls
6.52918e-12	-0.287913	0.184	0.525	1.82972e-11	Basal	MTUS1	SARS-CoV-2 pos. vs. controls
9.11692e-12	-0.0638865	0.14	0.298	2.53679e-11	Basal	ATG5	SARS-CoV-2 pos. vs. controls
1.1828e-11	-0.395907	0.192	0.6	3.27951e-11	Basal	EML4	SARS-CoV-2 pos. vs. controls
1.52647e-11	-0.269052	0.243	0.583	4.20269e-11	Basal	CTNNB1	SARS-CoV-2 pos. vs. controls
1.78267e-11	-0.114951	0.125	0.308	4.89663e-11	Basal	CDK5RAP3	SARS-CoV-2 pos. vs. controls
2.10893e-11	-0.117763	0.141	0.33	5.77931e-11	Basal	UBAP2L	SARS-CoV-2 pos. vs. controls
2.28944e-11	-0.142341	0.245	0.533	6.26669e-11	Basal	DYNC1I2	SARS-CoV-2 pos. vs. controls
2.56132e-11	-0.353198	0.218	0.601	6.99461e-11	Basal	SCNN1A	SARS-CoV-2 pos. vs. controls
2.68034e-11	-0.0985476	0.156	0.359	7.27742e-11	Basal	LSM6	SARS-CoV-2 pos. vs. controls
2.95466e-11	-0.186737	0.112	0.337	8.00376e-11	Basal	CASC3	SARS-CoV-2 pos. vs. controls
3.00037e-11	-0.22565	0.155	0.425	8.11825e-11	Basal	ERBB2	SARS-CoV-2 pos. vs. controls
4.35222e-11	-0.262504	0.137	0.418	1.16422e-10	Basal	FLNB	SARS-CoV-2 pos. vs. controls
4.85384e-11	-0.323405	0.213	0.575	1.29399e-10	Basal	TNRC6B	SARS-CoV-2 pos. vs. controls
5.1103e-11	-0.166185	0.081	0.269	1.35775e-10	Basal	NDE1	SARS-CoV-2 pos. vs. controls
5.68238e-11	-0.183141	0.168	0.436	1.50296e-10	Basal	LSM14A	SARS-CoV-2 pos. vs. controls
7.56022e-11	-0.175827	0.143	0.368	1.98625e-10	Basal	FLOT2	SARS-CoV-2 pos. vs. controls
7.67725e-11	-0.259536	0.182	0.502	2.0125e-10	Basal	CUL3	SARS-CoV-2 pos. vs. controls
1.16221e-10	-0.186792	0.194	0.47	3.00641e-10	Basal	CNOT1	SARS-CoV-2 pos. vs. controls
1.34515e-10	-0.186254	0.148	0.397	3.4648e-10	Basal	TRAK1	SARS-CoV-2 pos. vs. controls
1.35237e-10	-0.257187	0.163	0.469	3.47921e-10	Basal	PAK1	SARS-CoV-2 pos. vs. controls
1.52037e-10	-0.26178	0.512	0.839	3.8944e-10	Basal	PKM	SARS-CoV-2 pos. vs. controls
1.56708e-10	-0.181862	0.147	0.393	4.00967e-10	Basal	NBR1	SARS-CoV-2 pos. vs. controls
1.79953e-10	-0.10647	0.169	0.37	4.57462e-10	Basal	ARL8B	SARS-CoV-2 pos. vs. controls
1.84794e-10	-0.0398266	0.15	0.289	4.69261e-10	Basal	CSRP1	SARS-CoV-2 pos. vs. controls
2.31083e-10	-0.0807376	0.187	0.378	5.81163e-10	Basal	GLRX3	SARS-CoV-2 pos. vs. controls
2.56031e-10	-0.0132233	0.134	0.251	6.40485e-10	Basal	KXD1	SARS-CoV-2 pos. vs. controls
2.65892e-10	-0.0460707	0.081	0.165	6.64448e-10	Basal	NUP160	SARS-CoV-2 pos. vs. controls
2.97609e-10	-0.363625	0.33	0.752	7.42918e-10	Basal	TOMM20	SARS-CoV-2 pos. vs. controls
3.35093e-10	-0.0546735	0.202	0.376	8.35489e-10	Basal	HNRNPL	SARS-CoV-2 pos. vs. controls
3.35402e-10	-0.141408	0.141	0.343	8.35489e-10	Basal	TNPO1	SARS-CoV-2 pos. vs. controls
3.39009e-10	-0.100334	0.166	0.359	8.42689e-10	Basal	RILPL2	SARS-CoV-2 pos. vs. controls
3.41581e-10	-0.154487	0.181	0.413	8.48187e-10	Basal	NEBL	SARS-CoV-2 pos. vs. controls
4.57425e-10	-0.136752	0.917	0.984	1.12634e-09	Basal	RPS6	SARS-CoV-2 pos. vs. controls
5.1096e-10	-0.107168	0.152	0.317	1.25161e-09	Basal	XRN1	SARS-CoV-2 pos. vs. controls
7.40109e-10	-0.0632996	0.079	0.171	1.80728e-09	Basal	AGO1	SARS-CoV-2 pos. vs. controls
9.69365e-10	-0.111908	0.083	0.214	2.35004e-09	Basal	TCTN3	SARS-CoV-2 pos. vs. controls
1.16697e-09	-0.282707	0.137	0.424	2.82038e-09	Basal	ABHD2	SARS-CoV-2 pos. vs. controls
1.29008e-09	-0.115525	0.048	0.186	3.10517e-09	Basal	TMEM80	SARS-CoV-2 pos. vs. controls
1.32753e-09	-0.21375	0.134	0.385	3.18878e-09	Basal	UPF1	SARS-CoV-2 pos. vs. controls
2.18257e-09	-0.117765	0.171	0.368	5.18444e-09	Basal	CNOT7	SARS-CoV-2 pos. vs. controls
2.49278e-09	-0.0567223	0.052	0.138	5.91532e-09	Basal	CUL9	SARS-CoV-2 pos. vs. controls
3.17548e-09	0.0259899	0.129	0.18	7.49006e-09	Basal	CNP	SARS-CoV-2 pos. vs. controls
6.267e-09	-0.175827	0.164	0.405	1.45059e-08	Basal	CSNK1D	SARS-CoV-2 pos. vs. controls
6.33527e-09	-0.122995	0.134	0.324	1.46495e-08	Basal	BOD1	SARS-CoV-2 pos. vs. controls
7.93042e-09	0.0365095	0.085	0.146	1.82485e-08	Basal	PDLIM2	SARS-CoV-2 pos. vs. controls
1.08027e-08	-0.37072	0.204	0.576	2.47369e-08	Basal	MYH9	SARS-CoV-2 pos. vs. controls
1.1601e-08	-0.0639395	0.128	0.275	2.65134e-08	Basal	BLOC1S4	SARS-CoV-2 pos. vs. controls
1.25054e-08	-0.108289	0.06	0.189	2.84422e-08	Basal	PHF2	SARS-CoV-2 pos. vs. controls
1.2709e-08	-0.2689	0.355	0.679	2.88774e-08	Basal	TPM4	SARS-CoV-2 pos. vs. controls
1.47918e-08	-0.232174	0.056	0.299	3.34164e-08	Basal	PKP1	SARS-CoV-2 pos. vs. controls
1.54266e-08	-0.176364	0.186	0.414	3.48171e-08	Basal	ARHGAP18	SARS-CoV-2 pos. vs. controls
2.47212e-08	-0.381608	0.185	0.577	5.53699e-08	Basal	NUFIP2	SARS-CoV-2 pos. vs. controls
2.71548e-08	-0.0924545	0.163	0.331	6.06475e-08	Basal	PLS1	SARS-CoV-2 pos. vs. controls
2.89948e-08	-0.343337	0.195	0.561	6.46955e-08	Basal	NCOR1	SARS-CoV-2 pos. vs. controls
3.16975e-08	-0.131453	0.115	0.289	7.05922e-08	Basal	WDR11	SARS-CoV-2 pos. vs. controls
3.52107e-08	-0.337796	0.256	0.638	7.81206e-08	Basal	PRKAR1A	SARS-CoV-2 pos. vs. controls
3.82014e-08	-0.18248	0.142	0.381	8.4517e-08	Basal	SUN1	SARS-CoV-2 pos. vs. controls
5.39156e-08	-0.120265	0.184	0.39	1.18173e-07	Basal	CDK2AP2	SARS-CoV-2 pos. vs. controls
6.61478e-08	-0.241523	0.254	0.454	1.44445e-07	Basal	CSRP2	SARS-CoV-2 pos. vs. controls
8.40624e-08	-0.0344806	0.051	0.112	1.82381e-07	Basal	CENPT	SARS-CoV-2 pos. vs. controls
9.4898e-08	-0.360991	0.141	0.479	2.057e-07	Basal	HOOK1	SARS-CoV-2 pos. vs. controls
1.05802e-07	-0.0732719	0.091	0.214	2.28075e-07	Basal	MTA1	SARS-CoV-2 pos. vs. controls
1.08425e-07	-0.107024	0.084	0.235	2.33303e-07	Basal	FERMT2	SARS-CoV-2 pos. vs. controls
1.28157e-07	-0.0796869	0.113	0.234	2.75007e-07	Basal	STK11	SARS-CoV-2 pos. vs. controls
1.45753e-07	-0.110855	0.116	0.268	3.11912e-07	Basal	PPP2R5A	SARS-CoV-2 pos. vs. controls
1.50207e-07	-0.0998714	0.095	0.222	3.20859e-07	Basal	NOTCH2	SARS-CoV-2 pos. vs. controls
1.53283e-07	-0.211657	0.207	0.501	3.27133e-07	Basal	SMARCE1	SARS-CoV-2 pos. vs. controls
1.77644e-07	-0.119001	0.11	0.273	3.77414e-07	Basal	ATXN7	SARS-CoV-2 pos. vs. controls
2.00204e-07	-0.0609847	0.094	0.199	4.24577e-07	Basal	KAT5	SARS-CoV-2 pos. vs. controls
2.03324e-07	-0.0141146	0.155	0.257	4.30806e-07	Basal	AKT1	SARS-CoV-2 pos. vs. controls
2.04377e-07	-0.0554829	0.009	0.073	4.32648e-07	Basal	NRP1	SARS-CoV-2 pos. vs. controls
2.25627e-07	-0.0443915	0.06	0.142	4.75067e-07	Basal	CEP89	SARS-CoV-2 pos. vs. controls
2.43828e-07	-0.0224073	0.02	0.061	5.12473e-07	Basal	SARM1	SARS-CoV-2 pos. vs. controls
2.52739e-07	-0.477082	0.184	0.613	5.29314e-07	Basal	ANK3	SARS-CoV-2 pos. vs. controls
2.71953e-07	-0.447344	0.198	0.619	5.69046e-07	Basal	ASH1L	SARS-CoV-2 pos. vs. controls
2.76714e-07	-0.148962	0.106	0.293	5.78494e-07	Basal	TOPORS	SARS-CoV-2 pos. vs. controls
3.04603e-07	-0.0987393	0.097	0.231	6.34544e-07	Basal	NME7	SARS-CoV-2 pos. vs. controls
3.06206e-07	-0.243009	0.153	0.424	6.37321e-07	Basal	SDCCAG8	SARS-CoV-2 pos. vs. controls
3.73309e-07	-0.141648	0.097	0.262	7.69501e-07	Basal	TXNDC15	SARS-CoV-2 pos. vs. controls
3.92815e-07	-0.0445336	0.133	0.254	8.07587e-07	Basal	PPP1R35	SARS-CoV-2 pos. vs. controls
4.05036e-07	0.208901	0.115	0.116	8.30535e-07	Basal	VIM	SARS-CoV-2 pos. vs. controls
4.24933e-07	-0.096189	0.103	0.246	8.70576e-07	Basal	RBM4	SARS-CoV-2 pos. vs. controls
4.52713e-07	-0.0441655	0.11	0.201	9.25878e-07	Basal	GSK3A	SARS-CoV-2 pos. vs. controls
4.59167e-07	-0.156336	0.162	0.374	9.37449e-07	Basal	CCDC57	SARS-CoV-2 pos. vs. controls
4.63182e-07	-0.167094	0.169	0.413	9.44827e-07	Basal	TBCB	SARS-CoV-2 pos. vs. controls
4.67888e-07	-0.165761	0.137	0.352	9.52776e-07	Basal	CCDC88C	SARS-CoV-2 pos. vs. controls
4.84453e-07	-0.0648644	0.044	0.125	9.84804e-07	Basal	NUP133	SARS-CoV-2 pos. vs. controls
8.68817e-07	-0.020838	0.186	0.311	1.74654e-06	Basal	AK1	SARS-CoV-2 pos. vs. controls
1.02624e-06	-0.027805	0.099	0.16	2.05249e-06	Basal	E2F4	SARS-CoV-2 pos. vs. controls
1.05664e-06	-0.148076	0.024	0.15	2.11148e-06	Basal	THSD4	SARS-CoV-2 pos. vs. controls
1.1949e-06	-0.263539	0.172	0.469	2.3817e-06	Basal	CENPC	SARS-CoV-2 pos. vs. controls
1.21404e-06	-0.0593535	0.01	0.074	2.41577e-06	Basal	TNNT3	SARS-CoV-2 pos. vs. controls
1.42168e-06	-0.0655226	0.035	0.102	2.81704e-06	Basal	CROCC	SARS-CoV-2 pos. vs. controls
1.46863e-06	-0.153657	0.073	0.249	2.90762e-06	Basal	NYNRIN	SARS-CoV-2 pos. vs. controls
1.98472e-06	-0.0933616	0.064	0.181	3.88978e-06	Basal	ARHGEF7	SARS-CoV-2 pos. vs. controls
2.06874e-06	-0.115997	0.073	0.2	4.0447e-06	Basal	SUN2	SARS-CoV-2 pos. vs. controls
2.08704e-06	-0.090569	0.065	0.183	4.07708e-06	Basal	CBL	SARS-CoV-2 pos. vs. controls
2.55875e-06	-0.0354108	0.084	0.173	4.96971e-06	Basal	STX3	SARS-CoV-2 pos. vs. controls
2.74419e-06	-0.0508403	0.068	0.149	5.308e-06	Basal	NOS1AP	SARS-CoV-2 pos. vs. controls
3.95611e-06	-0.107272	0.125	0.277	7.57745e-06	Basal	CLUAP1	SARS-CoV-2 pos. vs. controls
4.24098e-06	-0.0646754	0.081	0.179	8.1033e-06	Basal	DCP1A	SARS-CoV-2 pos. vs. controls
4.8962e-06	-0.0406135	0.125	0.23	9.27992e-06	Basal	NARF	SARS-CoV-2 pos. vs. controls
5.06233e-06	-0.0931497	0.037	0.145	9.58707e-06	Basal	ALMS1	SARS-CoV-2 pos. vs. controls
5.11079e-06	-0.12713	0.088	0.255	9.65026e-06	Basal	IGF2BP2	SARS-CoV-2 pos. vs. controls
5.2935e-06	-0.193279	0.138	0.374	9.96076e-06	Basal	MAP7	SARS-CoV-2 pos. vs. controls
5.51435e-06	-0.0563051	0.047	0.138	1.03598e-05	Basal	HAUS6	SARS-CoV-2 pos. vs. controls
5.90343e-06	-0.0583984	0.079	0.189	1.1073e-05	Basal	SPECC1	SARS-CoV-2 pos. vs. controls
6.23881e-06	-0.0705717	0.091	0.191	1.16557e-05	Basal	YTHDF1	SARS-CoV-2 pos. vs. controls
7.22978e-06	-0.0348215	0.108	0.186	1.34537e-05	Basal	MZT1	SARS-CoV-2 pos. vs. controls
8.32356e-06	-0.142782	0.148	0.352	1.54541e-05	Basal	LDLRAP1	SARS-CoV-2 pos. vs. controls
8.32445e-06	-0.0585279	0.051	0.12	1.54541e-05	Basal	CHMP7	SARS-CoV-2 pos. vs. controls
8.33619e-06	-0.0717343	0.071	0.168	1.54637e-05	Basal	ELMOD3	SARS-CoV-2 pos. vs. controls
8.88173e-06	-0.147217	0.141	0.329	1.64497e-05	Basal	KIF13B	SARS-CoV-2 pos. vs. controls
1.00755e-05	-0.0385807	0.101	0.182	1.85876e-05	Basal	RANGAP1	SARS-CoV-2 pos. vs. controls
1.02601e-05	-0.115939	0.126	0.292	1.88985e-05	Basal	FBXW11	SARS-CoV-2 pos. vs. controls
1.11054e-05	-0.0569265	0.038	0.097	2.04235e-05	Basal	IFFO2	SARS-CoV-2 pos. vs. controls
1.2852e-05	-0.128444	0.106	0.272	2.3507e-05	Basal	CDKN1B	SARS-CoV-2 pos. vs. controls
1.40595e-05	-0.0702576	0.079	0.165	2.5636e-05	Basal	BTBD2	SARS-CoV-2 pos. vs. controls
1.4082e-05	-0.0331036	0.063	0.137	2.56572e-05	Basal	SHROOM3	SARS-CoV-2 pos. vs. controls
1.87728e-05	-0.0446742	0.023	0.085	3.38112e-05	Basal	UNC119B	SARS-CoV-2 pos. vs. controls
1.95347e-05	-0.127617	0.103	0.266	3.51029e-05	Basal	SVIL	SARS-CoV-2 pos. vs. controls
2.70918e-05	-0.150451	0.101	0.274	4.83504e-05	Basal	NIN	SARS-CoV-2 pos. vs. controls
2.90975e-05	-0.0835292	0.083	0.198	5.1773e-05	Basal	FBXO22	SARS-CoV-2 pos. vs. controls
2.91797e-05	-0.0114364	0.044	0.093	5.18798e-05	Basal	RASSF1	SARS-CoV-2 pos. vs. controls
3.11168e-05	-0.0946112	0.113	0.265	5.52406e-05	Basal	PKP2	SARS-CoV-2 pos. vs. controls
3.14083e-05	-0.400896	0.165	0.527	5.5716e-05	Basal	SPTBN1	SARS-CoV-2 pos. vs. controls
3.61781e-05	-0.106418	0.109	0.249	6.38884e-05	Basal	ATXN3	SARS-CoV-2 pos. vs. controls
3.68603e-05	-0.0714685	0.053	0.157	6.50443e-05	Basal	NEDD9	SARS-CoV-2 pos. vs. controls
5.76737e-05	-0.0298235	0.017	0.06	0.000100195	Basal	CATSPERG	SARS-CoV-2 pos. vs. controls
6.35958e-05	-0.649439	0.224	0.739	0.000110158	Basal	APP	SARS-CoV-2 pos. vs. controls
7.91595e-05	-0.0742205	0.079	0.179	0.000136115	Basal	FBXO28	SARS-CoV-2 pos. vs. controls
0.000152373	-0.177098	0.134	0.355	0.000254388	Basal	MARK2	SARS-CoV-2 pos. vs. controls
0.000153374	-0.0805403	0.052	0.147	0.000255878	Basal	COBL	SARS-CoV-2 pos. vs. controls
0.000178661	-0.159367	0.102	0.29	0.000296383	Basal	HTT	SARS-CoV-2 pos. vs. controls
0.000188942	-0.0956478	0.075	0.195	0.00031212	Basal	POLDIP3	SARS-CoV-2 pos. vs. controls
0.000196226	-0.0683519	0.014	0.091	0.000323244	Basal	MPDZ	SARS-CoV-2 pos. vs. controls
0.000204354	-0.0687209	0.136	0.276	0.000335928	Basal	CAB39	SARS-CoV-2 pos. vs. controls
0.000213651	-0.0382735	0.139	0.256	0.000350722	Basal	DEFB1	SARS-CoV-2 pos. vs. controls
0.00026871	-0.0347739	0.021	0.07	0.000437444	Basal	MAGI2	SARS-CoV-2 pos. vs. controls
0.000304973	-0.137487	0.111	0.28	0.000493407	Basal	AGO3	SARS-CoV-2 pos. vs. controls
0.000307321	-0.0486001	0.006	0.058	0.000496864	Basal	FHOD3	SARS-CoV-2 pos. vs. controls
0.00032421	-0.0380966	0.069	0.146	0.000523092	Basal	NAV1	SARS-CoV-2 pos. vs. controls
0.000327035	-0.100424	0.1	0.226	0.000527287	Basal	ARFGEF2	SARS-CoV-2 pos. vs. controls
0.000343982	-0.0696717	0.066	0.166	0.000553098	Basal	CDK10	SARS-CoV-2 pos. vs. controls
0.000454375	-0.0564234	0.03	0.097	0.000720754	Basal	ZC3H12C	SARS-CoV-2 pos. vs. controls
0.000457157	-0.177609	0.114	0.324	0.000724679	Basal	WEE1	SARS-CoV-2 pos. vs. controls
0.000465292	-0.0562648	0.027	0.097	0.000735099	Basal	IFT122	SARS-CoV-2 pos. vs. controls
0.00050538	-0.0349528	0.062	0.125	0.000793639	Basal	AAAS	SARS-CoV-2 pos. vs. controls
0.000572497	-0.0767939	0.116	0.235	0.000894453	Basal	STAU2	SARS-CoV-2 pos. vs. controls
0.000620508	-0.0453389	0.038	0.104	0.000968475	Basal	IFT46	SARS-CoV-2 pos. vs. controls
0.000646978	-0.0469449	0.052	0.123	0.00100793	Basal	SCLT1	SARS-CoV-2 pos. vs. controls
0.000672469	-0.0577122	0.112	0.217	0.00104557	Basal	POLB	SARS-CoV-2 pos. vs. controls
0.000690185	-0.49189	0.331	0.77	0.00107029	Basal	ZFP36L1	SARS-CoV-2 pos. vs. controls
0.00074368	-0.125016	0.107	0.25	0.00115021	Basal	IQCB1	SARS-CoV-2 pos. vs. controls
0.00084596	-0.0604725	0.027	0.087	0.00129901	Basal	CCSAP	SARS-CoV-2 pos. vs. controls
0.000861557	-0.0513163	0.062	0.123	0.00132038	Basal	MLF1	SARS-CoV-2 pos. vs. controls
0.000877638	-0.115486	0.06	0.194	0.00134312	Basal	IQCA1	SARS-CoV-2 pos. vs. controls
0.00089911	-0.102933	0.05	0.134	0.00137346	Basal	DNAH5	SARS-CoV-2 pos. vs. controls
0.000907186	-0.10454	0.083	0.211	0.001384	Basal	MCPH1	SARS-CoV-2 pos. vs. controls
0.000929411	-0.0757754	0.066	0.157	0.00141333	Basal	EFHC1	SARS-CoV-2 pos. vs. controls
0.00100531	-0.102698	0.11	0.251	0.00152677	Basal	HDAC3	SARS-CoV-2 pos. vs. controls
0.00139241	-0.0520478	0.08	0.166	0.00207846	Basal	KCTD6	SARS-CoV-2 pos. vs. controls
0.00145005	-0.0588104	0.073	0.137	0.00215902	Basal	PTPN23	SARS-CoV-2 pos. vs. controls
0.00150557	-0.120923	0.107	0.251	0.00224027	Basal	DYRK1A	SARS-CoV-2 pos. vs. controls
0.00171622	-0.0329576	0.037	0.073	0.00253916	Basal	HAUS8	SARS-CoV-2 pos. vs. controls
0.00171723	-0.0427388	0.029	0.075	0.00253916	Basal	HAUS5	SARS-CoV-2 pos. vs. controls
0.00179139	-0.0434754	0.028	0.085	0.00264053	Basal	TRIM32	SARS-CoV-2 pos. vs. controls
0.00220295	-0.0361688	0.088	0.172	0.00321497	Basal	CBY1	SARS-CoV-2 pos. vs. controls
0.00233985	-0.0447459	0.053	0.115	0.00340631	Basal	ATG7	SARS-CoV-2 pos. vs. controls
0.00279846	-0.0354245	0.022	0.058	0.00403404	Basal	TUBG2	SARS-CoV-2 pos. vs. controls
0.00285179	-0.0917668	0.038	0.136	0.00410589	Basal	FIGNL1	SARS-CoV-2 pos. vs. controls
0.00368561	-0.0625906	0.064	0.143	0.00523592	Basal	GRB7	SARS-CoV-2 pos. vs. controls
0.00371052	-0.0478384	0.071	0.131	0.00526813	Basal	RBM14	SARS-CoV-2 pos. vs. controls
0.00375803	-0.0290624	0.044	0.097	0.00533237	Basal	TTC8	SARS-CoV-2 pos. vs. controls
0.00394765	-0.0322378	0.027	0.072	0.00558796	Basal	INPP5B	SARS-CoV-2 pos. vs. controls
0.00418304	-0.0380635	0.01	0.054	0.00590694	Basal	MAPRE2	SARS-CoV-2 pos. vs. controls
0.00451027	-0.170756	0.672	0.885	0.00634999	Basal	KRT8	SARS-CoV-2 pos. vs. controls
0.00509123	-0.0515151	0.049	0.099	0.00710418	Basal	RFX3	SARS-CoV-2 pos. vs. controls
0.00519193	-0.0723523	0.056	0.133	0.00722756	Basal	TNRC6C	SARS-CoV-2 pos. vs. controls
0.00523765	-0.0440028	0.01	0.064	0.00728689	Basal	COL27A1	SARS-CoV-2 pos. vs. controls
0.00540555	-0.0226208	0.068	0.112	0.00751161	Basal	NUP43	SARS-CoV-2 pos. vs. controls
0.00571571	-0.0273526	0.019	0.06	0.00791458	Basal	KATNB1	SARS-CoV-2 pos. vs. controls
0.00602657	-0.0808601	0.092	0.204	0.00834012	Basal	RUSC1	SARS-CoV-2 pos. vs. controls
0.00679282	-0.0164642	0.054	0.086	0.00936748	Basal	VMAC	SARS-CoV-2 pos. vs. controls
0.00777217	-0.0671058	0.089	0.155	0.0106867	Basal	EFNA5	SARS-CoV-2 pos. vs. controls
0.00845986	-0.0490337	0.036	0.092	0.0115849	Basal	TAF5L	SARS-CoV-2 pos. vs. controls
0.00859361	-0.0808885	0.068	0.168	0.0117613	Basal	PDE4DIP	SARS-CoV-2 pos. vs. controls
0.00894255	-0.0352117	0.105	0.173	0.0122104	Basal	PPP2R3C	SARS-CoV-2 pos. vs. controls
0.00898432	-0.0691753	0.031	0.11	0.0122532	Basal	CDC14A	SARS-CoV-2 pos. vs. controls
0.00905847	-0.100158	0.08	0.215	0.0123401	Basal	WDR73	SARS-CoV-2 pos. vs. controls
0.0102027	-0.0180187	0.03	0.067	0.0138188	Basal	BBS10	SARS-CoV-2 pos. vs. controls
0.0103652	0.010134	0.051	0.066	0.0140228	Basal	PEX14	SARS-CoV-2 pos. vs. controls
0.0103726	-0.0393267	0.032	0.081	0.0140248	Basal	EDC3	SARS-CoV-2 pos. vs. controls
0.0110721	-0.0182223	0.028	0.063	0.0149069	Basal	CENPM	SARS-CoV-2 pos. vs. controls
0.0116111	-0.0651094	0.075	0.173	0.0155919	Basal	C9orf72	SARS-CoV-2 pos. vs. controls
0.0118006	-0.0837648	0.041	0.132	0.0158283	Basal	CENPJ	SARS-CoV-2 pos. vs. controls
0.0126078	-0.0590463	0.021	0.077	0.0168342	Basal	ACTA2	SARS-CoV-2 pos. vs. controls
0.0151336	-0.0778898	0.055	0.16	0.0200475	Basal	TRIM37	SARS-CoV-2 pos. vs. controls
0.0163089	-0.0769881	0.071	0.162	0.0214956	Basal	MAP1S	SARS-CoV-2 pos. vs. controls
0.0164924	-0.0206706	0.071	0.152	0.0217132	Basal	PDE4C	SARS-CoV-2 pos. vs. controls
0.0177612	-0.0527249	0.062	0.134	0.0233183	Basal	NXF1	SARS-CoV-2 pos. vs. controls
0.0204704	-0.0335262	0.023	0.063	0.0266523	Basal	PABPC1L	SARS-CoV-2 pos. vs. controls
0.0208184	0.0378016	0.057	0.056	0.0270754	Basal	RASSF3	SARS-CoV-2 pos. vs. controls
0.0210225	-0.023273	0.025	0.066	0.0273257	Basal	ULK4	SARS-CoV-2 pos. vs. controls
0.02912	-0.0323277	0.023	0.06	0.0372141	Basal	ENKD1	SARS-CoV-2 pos. vs. controls
0.0317462	-0.0362518	0.029	0.074	0.0404824	Basal	MKS1	SARS-CoV-2 pos. vs. controls
0.0329585	-0.0530822	0.035	0.097	0.0420055	Basal	TTC23	SARS-CoV-2 pos. vs. controls
4.67855e-66	0.452792	0.84	0.625	1.23745e-64	Basal	DST	12 months follow-up vs. controls
1.98464e-57	0.211901	0.851	0.783	4.40739e-56	Basal	ATP1B1	12 months follow-up vs. controls
1.96149e-53	0.397725	0.893	0.77	3.91301e-52	Basal	ZFP36L1	12 months follow-up vs. controls
3.37424e-53	0.21587	0.856	0.745	6.67477e-52	Basal	PRRC2C	12 months follow-up vs. controls
3.62847e-46	0.301038	0.747	0.575	5.5106e-45	Basal	TNRC6B	12 months follow-up vs. controls
5.2769e-45	-0.0350718	0.989	0.984	7.57428e-44	Basal	RPS6	12 months follow-up vs. controls
2.33822e-42	0.193193	0.892	0.784	2.91226e-41	Basal	SON	12 months follow-up vs. controls
6.298e-38	0.240889	0.757	0.619	6.67815e-37	Basal	ASH1L	12 months follow-up vs. controls
1.40191e-35	0.0605179	0.944	0.89	1.27417e-34	Basal	CALM1	12 months follow-up vs. controls
2.91518e-28	0.160587	0.844	0.733	1.69023e-27	Basal	SYNE2	12 months follow-up vs. controls
1.89535e-27	0.172984	0.538	0.413	1.04734e-26	Basal	NEBL	12 months follow-up vs. controls
3.50689e-25	0.166384	0.682	0.561	1.79072e-24	Basal	NCOR1	12 months follow-up vs. controls
1.03738e-21	0.242181	0.643	0.469	4.52222e-21	Basal	CENPC	12 months follow-up vs. controls
2.55701e-21	0.12564	0.531	0.446	1.10647e-20	Basal	TMF1	12 months follow-up vs. controls
1.4963e-19	0.283112	0.627	0.411	5.94982e-19	Basal	SPRY1	12 months follow-up vs. controls
9.8501e-17	0.160246	0.414	0.28	3.48155e-16	Basal	AGO3	12 months follow-up vs. controls
1.45309e-16	0.139574	0.287	0.133	5.09015e-16	Basal	TNRC6C	12 months follow-up vs. controls
3.24684e-16	0.147521	0.576	0.459	1.11091e-15	Basal	ARL3	12 months follow-up vs. controls
8.54907e-16	0.156381	0.716	0.613	2.86674e-15	Basal	ANK3	12 months follow-up vs. controls
8.92039e-16	0.0233427	0.824	0.792	2.98275e-15	Basal	DYNLL1	12 months follow-up vs. controls
1.32894e-15	-0.325478	0.535	0.602	4.4123e-15	Basal	SERPINB1	12 months follow-up vs. controls
3.48273e-15	0.0461186	0.621	0.576	1.13237e-14	Basal	MYH9	12 months follow-up vs. controls
1.6423e-14	0.0884617	0.496	0.414	5.21021e-14	Basal	ARHGAP18	12 months follow-up vs. controls
1.75133e-14	0.101797	0.669	0.601	5.54863e-14	Basal	SCNN1A	12 months follow-up vs. controls
6.31801e-13	0.111145	0.439	0.343	1.88978e-12	Basal	TNPO1	12 months follow-up vs. controls
6.96146e-13	0.117912	0.43	0.344	2.07172e-12	Basal	GGPS1	12 months follow-up vs. controls
9.082e-13	0.100709	0.581	0.506	2.68581e-12	Basal	KIF2A	12 months follow-up vs. controls
3.06032e-11	0.382748	0.773	0.454	8.26146e-11	Basal	CSRP2	12 months follow-up vs. controls
3.41322e-11	0.121734	0.43	0.317	9.20356e-11	Basal	XRN1	12 months follow-up vs. controls
3.88568e-11	0.129996	0.403	0.293	1.04179e-10	Basal	TOPORS	12 months follow-up vs. controls
4.66599e-11	0.130912	0.343	0.235	1.24532e-10	Basal	FERMT2	12 months follow-up vs. controls
1.15722e-10	0.0703055	0.364	0.292	2.99682e-10	Basal	FBXW11	12 months follow-up vs. controls
1.6215e-10	-0.192986	0.36	0.502	4.14442e-10	Basal	CUL3	12 months follow-up vs. controls
4.88664e-10	0.105383	0.282	0.171	1.19949e-09	Basal	AGO1	12 months follow-up vs. controls
4.98547e-10	0.147082	0.545	0.424	1.22248e-09	Basal	SDCCAG8	12 months follow-up vs. controls
8.6044e-10	0.124974	0.453	0.352	2.09243e-09	Basal	LDLRAP1	12 months follow-up vs. controls
8.78066e-10	0.077709	0.334	0.266	2.13309e-09	Basal	SVIL	12 months follow-up vs. controls
2.75741e-09	0.0588799	0.69	0.638	6.53011e-09	Basal	PRKAR1A	12 months follow-up vs. controls
2.76576e-09	0.0657075	0.451	0.397	6.54332e-09	Basal	TRAK1	12 months follow-up vs. controls
3.65799e-09	0.211122	0.616	0.483	8.58516e-09	Basal	SNCA	12 months follow-up vs. controls
4.59659e-09	0.0637435	0.582	0.527	1.07239e-08	Basal	SPTBN1	12 months follow-up vs. controls
8.22e-09	-0.116246	0.031	0.152	1.88964e-08	Basal	PDE4C	12 months follow-up vs. controls
1.14949e-08	0.0913567	0.278	0.155	2.62964e-08	Basal	EFNA5	12 months follow-up vs. controls
1.66823e-08	0.0773811	0.497	0.436	3.7615e-08	Basal	LSM14A	12 months follow-up vs. controls
1.85989e-08	0.0524952	0.465	0.436	4.18564e-08	Basal	PTK2	12 months follow-up vs. controls
2.41351e-08	0.0881025	0.345	0.249	5.41087e-08	Basal	ATXN3	12 months follow-up vs. controls
4.94518e-08	0.0562415	0.576	0.525	1.08692e-07	Basal	MTUS1	12 months follow-up vs. controls
5.44491e-08	0.115367	0.526	0.436	1.19231e-07	Basal	BAG3	12 months follow-up vs. controls
1.25197e-07	0.0686343	0.226	0.168	2.689e-07	Basal	ELMOD3	12 months follow-up vs. controls
1.37011e-07	0.0687962	0.556	0.501	2.93471e-07	Basal	SMARCE1	12 months follow-up vs. controls
1.61186e-07	0.0540221	0.226	0.156	3.43689e-07	Basal	ZNFX1	12 months follow-up vs. controls
3.54794e-07	0.0588147	0.518	0.47	7.33906e-07	Basal	CNOT1	12 months follow-up vs. controls
4.27979e-07	0.0561183	0.515	0.469	8.76054e-07	Basal	PAK1	12 months follow-up vs. controls
4.6655e-07	0.0539252	0.188	0.125	9.50874e-07	Basal	NUP133	12 months follow-up vs. controls
1.06652e-06	-0.0676678	0.168	0.234	2.12942e-06	Basal	STK11	12 months follow-up vs. controls
1.63686e-06	0.0288801	0.431	0.385	3.23524e-06	Basal	UPF1	12 months follow-up vs. controls
1.75717e-06	0.0902851	0.473	0.393	3.46721e-06	Basal	NBR1	12 months follow-up vs. controls
1.7615e-06	0.0901838	0.369	0.289	3.47284e-06	Basal	WDR11	12 months follow-up vs. controls
2.58615e-06	0.0127693	0.333	0.311	5.01466e-06	Basal	AK1	12 months follow-up vs. controls
3.8525e-06	0.0733649	0.4	0.33	7.38501e-06	Basal	UBAP2L	12 months follow-up vs. controls
4.16823e-06	0.0253093	0.708	0.69	7.97725e-06	Basal	HNRNPAB	12 months follow-up vs. controls
5.0865e-06	0.031699	0.153	0.137	9.62511e-06	Basal	SHROOM3	12 months follow-up vs. controls
5.19641e-06	0.0676468	0.351	0.277	9.80157e-06	Basal	CLUAP1	12 months follow-up vs. controls
5.25701e-06	0.0278192	0.207	0.173	9.90214e-06	Basal	STX3	12 months follow-up vs. controls
6.05325e-06	0.0517831	0.686	0.634	1.1327e-05	Basal	RAB14	12 months follow-up vs. controls
7.00206e-06	0.139454	0.218	0.15	1.30402e-05	Basal	THSD4	12 months follow-up vs. controls
1.50034e-05	0.0667589	0.172	0.088	2.73147e-05	Basal	PIP4K2A	12 months follow-up vs. controls
2.10333e-05	0.099927	0.242	0.157	3.77669e-05	Basal	NEDD9	12 months follow-up vs. controls
2.27174e-05	0.0382581	0.617	0.577	4.06667e-05	Basal	NUFIP2	12 months follow-up vs. controls
2.71969e-05	0.078706	0.264	0.179	4.85011e-05	Basal	DCP1A	12 months follow-up vs. controls
3.42141e-05	0.186709	0.514	0.349	6.05564e-05	Basal	FAM107A	12 months follow-up vs. controls
3.45022e-05	0.0857896	0.651	0.583	6.10204e-05	Basal	CTNNB1	12 months follow-up vs. controls
3.90555e-05	0.0469321	0.565	0.535	6.8712e-05	Basal	CFDP1	12 months follow-up vs. controls
4.83387e-05	0.0425039	0.222	0.194	8.45388e-05	Basal	IQCA1	12 months follow-up vs. controls
5.32944e-05	0.0417042	0.791	0.739	9.29296e-05	Basal	APP	12 months follow-up vs. controls
5.45967e-05	0.0844546	0.352	0.265	9.50597e-05	Basal	PKP2	12 months follow-up vs. controls
6.08258e-05	0.0539334	0.581	0.533	0.000105593	Basal	DYNC1I2	12 months follow-up vs. controls
6.83732e-05	0.0709859	0.456	0.368	0.000118085	Basal	FLOT2	12 months follow-up vs. controls
8.89392e-05	-0.0513099	0.094	0.146	0.000152043	Basal	PDLIM2	12 months follow-up vs. controls
0.000100187	0.0239886	0.271	0.251	0.000170405	Basal	KXD1	12 months follow-up vs. controls
0.000109146	-0.148432	0.66	0.679	0.000185108	Basal	TPM4	12 months follow-up vs. controls
0.000138049	0.0567513	0.215	0.165	0.000231953	Basal	NUP160	12 months follow-up vs. controls
0.000145172	0.0567032	0.635	0.6	0.000243054	Basal	EML4	12 months follow-up vs. controls
0.000150336	0.0447163	0.382	0.337	0.000251343	Basal	CASC3	12 months follow-up vs. controls
0.000163464	0.0344656	0.101	0.069	0.000271556	Basal	SPEF2	12 months follow-up vs. controls
0.000179434	0.0300177	0.275	0.255	0.000297456	Basal	FBXO32	12 months follow-up vs. controls
0.000184918	0.0260876	0.061	0.029	0.000305902	Basal	KATNAL1	12 months follow-up vs. controls
0.000198822	-0.0119712	0.039	0.06	0.000327292	Basal	CATSPERG	12 months follow-up vs. controls
0.000266927	0.0161267	0.382	0.355	0.000434842	Basal	MARK2	12 months follow-up vs. controls
0.000287506	0.0795382	0.2	0.132	0.000467073	Basal	CENPJ	12 months follow-up vs. controls
0.000310001	0.0531079	0.193	0.138	0.000500853	Basal	CUL9	12 months follow-up vs. controls
0.000351813	-0.0355091	0.05	0.077	0.000565302	Basal	ACTA2	12 months follow-up vs. controls
0.00037269	-0.0321504	0.867	0.839	0.000596406	Basal	PKM	12 months follow-up vs. controls
0.000391767	0.023983	0.299	0.276	0.000626083	Basal	CAB39	12 months follow-up vs. controls
0.000421798	0.0202037	0.22	0.173	0.000672249	Basal	PPP2R3C	12 months follow-up vs. controls
0.000434333	0.0457696	0.282	0.23	0.000690824	Basal	NARF	12 months follow-up vs. controls
0.000452814	0.0271639	0.193	0.16	0.000718762	Basal	TRIM37	12 months follow-up vs. controls
0.000459837	0.0764329	0.449	0.368	0.000728436	Basal	CNOT7	12 months follow-up vs. controls
0.00050112	-0.0203617	0.042	0.07	0.000788527	Basal	MAGI2	12 months follow-up vs. controls
0.000504119	0.0410671	0.26	0.231	0.000792334	Basal	NME7	12 months follow-up vs. controls
0.000632833	0.037804	0.268	0.226	0.000986549	Basal	ARFGEF2	12 months follow-up vs. controls
0.000680383	0.0654466	0.421	0.352	0.00105718	Basal	CCDC88C	12 months follow-up vs. controls
0.000836174	0.0384912	0.212	0.168	0.00128483	Basal	PDE4DIP	12 months follow-up vs. controls
0.000887212	0.0132725	0.577	0.55	0.00135617	Basal	RAB11A	12 months follow-up vs. controls
0.00091031	0.012921	0.195	0.179	0.00138697	Basal	FBXO28	12 months follow-up vs. controls
0.000922608	-0.0644905	0.865	0.895	0.0014048	Basal	KRT18	12 months follow-up vs. controls
0.00101621	0.0566251	0.208	0.131	0.00154233	Basal	RBM14	12 months follow-up vs. controls
0.00105628	-0.0414887	0.035	0.063	0.00160108	Basal	CENPM	12 months follow-up vs. controls
0.00111468	-0.0268242	0.51	0.522	0.00168203	Basal	PDCD6IP	12 months follow-up vs. controls
0.00113387	0.0647604	0.329	0.273	0.00170769	Basal	ATXN7	12 months follow-up vs. controls
0.00132522	0.0126047	0.185	0.166	0.00198194	Basal	KCTD6	12 months follow-up vs. controls
0.00151133	0.0353263	0.117	0.066	0.00224743	Basal	ARMC9	12 months follow-up vs. controls
0.0016509	0.0245711	0.169	0.142	0.00244571	Basal	CEP89	12 months follow-up vs. controls
0.00191508	-0.137463	0.806	0.793	0.00281405	Basal	EZR	12 months follow-up vs. controls
0.00193561	0.0320449	0.434	0.404	0.00284066	Basal	TUBGCP2	12 months follow-up vs. controls
0.00207657	0.0313519	0.156	0.115	0.00304374	Basal	ATG7	12 months follow-up vs. controls
0.00224216	0.0383423	0.281	0.222	0.00327017	Basal	NOTCH2	12 months follow-up vs. controls
0.00229771	0.0406367	0.104	0.052	0.00334911	Basal	EML6	12 months follow-up vs. controls
0.00250153	0.0213068	0.215	0.183	0.00362822	Basal	CBL	12 months follow-up vs. controls
0.00263813	-0.0570625	0.227	0.275	0.00381226	Basal	BLOC1S4	12 months follow-up vs. controls
0.00275944	0.0190282	0.162	0.145	0.00398022	Basal	ALMS1	12 months follow-up vs. controls
0.00289302	-0.0113425	0.038	0.064	0.00416015	Basal	COL27A1	12 months follow-up vs. controls
0.00336138	0.0303024	0.129	0.099	0.00481015	Basal	RFX3	12 months follow-up vs. controls
0.00341017	0.0157169	0.112	0.09	0.00487404	Basal	LRRC61	12 months follow-up vs. controls
0.00361213	0.0268541	0.112	0.085	0.00514396	Basal	UNC119B	12 months follow-up vs. controls
0.00378614	0.0216688	0.438	0.405	0.00536903	Basal	CSNK1D	12 months follow-up vs. controls
0.00407768	-0.069019	0.181	0.244	0.00576508	Basal	RANBP9	12 months follow-up vs. controls
0.00468814	-0.0476464	0.027	0.074	0.00658465	Basal	TNNT3	12 months follow-up vs. controls
0.00480694	0.0300964	0.517	0.479	0.00673945	Basal	HOOK1	12 months follow-up vs. controls
0.00517256	0.0468783	0.177	0.138	0.00720485	Basal	HAUS6	12 months follow-up vs. controls
0.00540544	0.0927286	0.465	0.374	0.00751161	Basal	CCDC57	12 months follow-up vs. controls
0.00659198	0.0528003	0.207	0.157	0.00909585	Basal	EFHC1	12 months follow-up vs. controls
0.00788878	0.0261363	0.166	0.12	0.0108407	Basal	CHMP7	12 months follow-up vs. controls
0.00880387	0.0239871	0.267	0.235	0.012035	Basal	STAU2	12 months follow-up vs. controls
0.00884232	-0.0807467	0.394	0.424	0.0120806	Basal	ABHD2	12 months follow-up vs. controls
0.00898393	0.0127733	0.225	0.198	0.0122532	Basal	FBXO22	12 months follow-up vs. controls
0.00911395	0.0373922	0.229	0.215	0.0124085	Basal	WDR73	12 months follow-up vs. controls
0.00928575	0.0444839	0.168	0.123	0.0126351	Basal	SCLT1	12 months follow-up vs. controls
0.00930683	0.0263575	0.477	0.455	0.0126491	Basal	TARDBP	12 months follow-up vs. controls
0.0097868	0.0453548	0.129	0.085	0.0132708	Basal	TBC1D32	12 months follow-up vs. controls
0.0106213	0.022306	0.052	0.034	0.014328	Basal	TCTN2	12 months follow-up vs. controls
0.0110146	0.0322061	0.099	0.067	0.0148502	Basal	BBS10	12 months follow-up vs. controls
0.0118415	0.0295377	0.135	0.112	0.0158741	Basal	CENPT	12 months follow-up vs. controls
0.0118713	0.139575	0.825	0.752	0.015896	Basal	TOMM20	12 months follow-up vs. controls
0.0122145	0.0318648	0.072	0.032	0.0163369	Basal	RACGAP1	12 months follow-up vs. controls
0.0131404	0.079664	0.43	0.359	0.0175255	Basal	LSM6	12 months follow-up vs. controls
0.014003	0.0486584	0.174	0.112	0.0186443	Basal	NUP43	12 months follow-up vs. controls
0.0156978	0.0149625	0.187	0.157	0.0207482	Basal	DCPS	12 months follow-up vs. controls
0.0161019	0.0282765	0.095	0.058	0.0212466	Basal	TUBG2	12 months follow-up vs. controls
0.0161836	0.0223748	0.4	0.374	0.0213424	Basal	MAP7	12 months follow-up vs. controls
0.0187267	0.0202846	0.254	0.222	0.0245176	Basal	NTMT1	12 months follow-up vs. controls
0.0221443	0.0347145	0.123	0.097	0.0287205	Basal	TTC23	12 months follow-up vs. controls
0.0231748	0.0421125	0.267	0.214	0.029958	Basal	TCTN3	12 months follow-up vs. controls
0.0235171	-0.0310154	0.36	0.394	0.0303671	Basal	EIF3B	12 months follow-up vs. controls
0.0247769	-0.0781589	0.437	0.473	0.0319238	Basal	AK2	12 months follow-up vs. controls
0.0248513	-0.046501	0.075	0.116	0.0320022	Basal	VIM	12 months follow-up vs. controls
0.0283272	0.0238872	0.304	0.274	0.0362403	Basal	NIN	12 months follow-up vs. controls
0.0340517	-0.0667558	0.067	0.113	0.0432817	Basal	DYNLRB2	12 months follow-up vs. controls
0.036316	0.0176381	0.056	0.03	0.0460851	Basal	TBC1D31	12 months follow-up vs. controls
0.0373638	0.0172722	0.085	0.058	0.0472873	Basal	DCP1B	12 months follow-up vs. controls
4.4647e-67	-0.175159	0.523	0.843	1.23646e-65	Ciliated	CHMP5	SARS-CoV-2 pos. vs. controls
1.23378e-66	-0.051092	0.66	0.902	3.30036e-65	Ciliated	ARL3	SARS-CoV-2 pos. vs. controls
8.69929e-66	-0.102309	0.478	0.75	2.27535e-64	Ciliated	ACTN4	SARS-CoV-2 pos. vs. controls
5.513e-64	-0.384921	0.216	0.579	1.35183e-62	Ciliated	FLNB	SARS-CoV-2 pos. vs. controls
2.69062e-61	0.0374715	0.813	0.96	6.3977e-60	Ciliated	DYNLT1	SARS-CoV-2 pos. vs. controls
1.51273e-56	-0.0651354	0.543	0.792	3.26694e-55	Ciliated	AK1	SARS-CoV-2 pos. vs. controls
8.95524e-56	-0.0133494	0.596	0.85	1.91642e-54	Ciliated	PDLIM1	SARS-CoV-2 pos. vs. controls
2.58611e-55	-0.250456	0.445	0.765	5.38734e-54	Ciliated	STAU1	SARS-CoV-2 pos. vs. controls
2.00144e-52	-0.294698	0.511	0.87	3.89371e-51	Ciliated	CFDP1	SARS-CoV-2 pos. vs. controls
1.66704e-51	-0.327086	0.534	0.891	3.16469e-50	Ciliated	NME5	SARS-CoV-2 pos. vs. controls
4.27675e-51	0.0614319	0.315	0.383	7.92714e-50	Ciliated	VIM	SARS-CoV-2 pos. vs. controls
4.31195e-51	-0.200902	0.483	0.805	7.92995e-50	Ciliated	DNAJB6	SARS-CoV-2 pos. vs. controls
7.12358e-50	-0.135303	0.708	0.941	1.22401e-48	Ciliated	HSBP1	SARS-CoV-2 pos. vs. controls
1.45158e-47	-0.279267	0.423	0.751	2.37293e-46	Ciliated	CCT7	SARS-CoV-2 pos. vs. controls
3.0457e-47	-0.170397	0.466	0.763	4.87726e-46	Ciliated	TNRC6B	SARS-CoV-2 pos. vs. controls
8.05767e-47	-0.469409	0.31	0.689	1.2816e-45	Ciliated	PDE4DIP	SARS-CoV-2 pos. vs. controls
9.90578e-46	0.0259254	0.594	0.837	1.47584e-44	Ciliated	ATP1B1	SARS-CoV-2 pos. vs. controls
1.23584e-45	-0.281423	0.469	0.829	1.82967e-44	Ciliated	PRRC2C	SARS-CoV-2 pos. vs. controls
2.52416e-45	-0.440094	0.256	0.628	3.69061e-44	Ciliated	MPDZ	SARS-CoV-2 pos. vs. controls
5.46159e-45	-0.0975411	0.477	0.73	7.79187e-44	Ciliated	ANAPC16	SARS-CoV-2 pos. vs. controls
2.11733e-44	-0.187384	0.471	0.764	2.96678e-43	Ciliated	B9D1	SARS-CoV-2 pos. vs. controls
5.94119e-44	0.0532185	0.357	0.414	8.08414e-43	Ciliated	LRRC61	SARS-CoV-2 pos. vs. controls
1.52265e-43	-0.317631	0.394	0.719	2.02504e-42	Ciliated	CCDC181	SARS-CoV-2 pos. vs. controls
2.28087e-43	-0.365755	0.497	0.88	3.01639e-42	Ciliated	TEKT1	SARS-CoV-2 pos. vs. controls
2.9591e-43	-0.231453	0.622	0.924	3.84846e-42	Ciliated	ARHGAP18	SARS-CoV-2 pos. vs. controls
3.99391e-43	-0.355567	0.34	0.679	5.13752e-42	Ciliated	IGF2BP2	SARS-CoV-2 pos. vs. controls
4.19421e-43	-0.277735	0.336	0.617	5.36585e-42	Ciliated	MAP7	SARS-CoV-2 pos. vs. controls
2.23284e-42	-0.150737	0.357	0.56	2.7958e-41	Ciliated	NBR1	SARS-CoV-2 pos. vs. controls
2.44922e-42	-0.109139	0.486	0.759	3.03445e-41	Ciliated	RAB11A	SARS-CoV-2 pos. vs. controls
4.73908e-42	-0.659215	0.372	0.831	5.7802e-41	Ciliated	APP	SARS-CoV-2 pos. vs. controls
6.3969e-42	-0.556798	0.384	0.819	7.72221e-41	Ciliated	DNAH10	SARS-CoV-2 pos. vs. controls
7.04708e-42	-0.301633	0.423	0.768	8.42073e-41	Ciliated	NME7	SARS-CoV-2 pos. vs. controls
9.40346e-42	-0.0563278	0.307	0.387	1.11797e-40	Ciliated	ZNFX1	SARS-CoV-2 pos. vs. controls
1.80986e-41	-0.339076	0.28	0.584	2.13021e-40	Ciliated	CDC14A	SARS-CoV-2 pos. vs. controls
2.4502e-41	-0.40832	0.399	0.788	2.85533e-40	Ciliated	SUN1	SARS-CoV-2 pos. vs. controls
6.18094e-41	-0.306473	0.435	0.781	7.13232e-40	Ciliated	PDCD6IP	SARS-CoV-2 pos. vs. controls
8.55178e-41	-0.189193	0.385	0.626	9.81994e-40	Ciliated	NUFIP2	SARS-CoV-2 pos. vs. controls
3.75852e-40	-0.150854	0.254	0.408	4.29493e-39	Ciliated	ARL8B	SARS-CoV-2 pos. vs. controls
7.96792e-40	-0.384195	0.408	0.78	9.01754e-39	Ciliated	CCDC88C	SARS-CoV-2 pos. vs. controls
1.16971e-38	-0.234834	0.327	0.576	1.27477e-37	Ciliated	IFT122	SARS-CoV-2 pos. vs. controls
2.82518e-38	-0.294589	0.311	0.591	3.03674e-37	Ciliated	HOOK1	SARS-CoV-2 pos. vs. controls
4.04467e-38	-0.213655	0.258	0.463	4.3278e-37	Ciliated	SHANK2	SARS-CoV-2 pos. vs. controls
6.73026e-38	-0.112714	0.406	0.62	7.1045e-37	Ciliated	CTNNB1	SARS-CoV-2 pos. vs. controls
7.67308e-38	-0.201131	0.377	0.616	8.06358e-37	Ciliated	CNOT1	SARS-CoV-2 pos. vs. controls
9.14573e-38	-0.143542	0.311	0.474	9.44257e-37	Ciliated	CENPC	SARS-CoV-2 pos. vs. controls
2.14168e-37	-0.173438	0.369	0.589	2.1545e-36	Ciliated	CCDC57	SARS-CoV-2 pos. vs. controls
3.26779e-37	-0.384163	0.324	0.65	3.2321e-36	Ciliated	ALMS1	SARS-CoV-2 pos. vs. controls
5.65542e-37	-0.171811	0.375	0.616	5.50118e-36	Ciliated	TBCB	SARS-CoV-2 pos. vs. controls
1.03369e-36	-0.194462	0.357	0.577	9.97255e-36	Ciliated	KIF19	SARS-CoV-2 pos. vs. controls
7.8659e-36	-0.313525	0.901	0.99	7.37702e-35	Ciliated	CALM1	SARS-CoV-2 pos. vs. controls
1.1995e-35	-0.235669	0.423	0.724	1.11166e-34	Ciliated	RAB14	SARS-CoV-2 pos. vs. controls
1.20998e-35	-0.187526	0.287	0.473	1.11697e-34	Ciliated	GLRX3	SARS-CoV-2 pos. vs. controls
1.31157e-35	-0.187796	0.445	0.732	1.20134e-34	Ciliated	TWF1	SARS-CoV-2 pos. vs. controls
1.88365e-35	-0.168131	0.256	0.416	1.6989e-34	Ciliated	TNPO1	SARS-CoV-2 pos. vs. controls
2.64789e-35	-0.214011	0.365	0.61	2.37905e-34	Ciliated	IFT46	SARS-CoV-2 pos. vs. controls
4.63688e-35	-0.208223	0.198	0.388	4.11895e-34	Ciliated	CDKN1B	SARS-CoV-2 pos. vs. controls
5.12966e-35	-0.08666	0.391	0.582	4.53956e-34	Ciliated	DYNC1I2	SARS-CoV-2 pos. vs. controls
5.5172e-35	-0.172471	0.369	0.587	4.86423e-34	Ciliated	WDR73	SARS-CoV-2 pos. vs. controls
6.19154e-35	-0.0876204	0.305	0.417	5.43839e-34	Ciliated	MARK2	SARS-CoV-2 pos. vs. controls
6.6351e-35	-0.367674	0.563	0.908	5.78482e-34	Ciliated	DYNLRB2	SARS-CoV-2 pos. vs. controls
8.06886e-35	-0.326165	0.539	0.906	6.98312e-34	Ciliated	EFHC1	SARS-CoV-2 pos. vs. controls
1.40384e-34	-0.327356	0.46	0.829	1.20607e-33	Ciliated	PACRG	SARS-CoV-2 pos. vs. controls
1.56429e-34	-0.158855	0.344	0.546	1.33903e-33	Ciliated	SMARCE1	SARS-CoV-2 pos. vs. controls
1.74537e-34	-0.557679	0.376	0.79	1.48862e-33	Ciliated	MAP6	SARS-CoV-2 pos. vs. controls
1.99957e-34	-0.167751	0.402	0.656	1.68709e-33	Ciliated	MAP1LC3B	SARS-CoV-2 pos. vs. controls
2.39031e-34	-0.325887	0.337	0.637	1.98826e-33	Ciliated	NIN	SARS-CoV-2 pos. vs. controls
2.52099e-34	-0.144879	0.344	0.542	2.08958e-33	Ciliated	RILPL2	SARS-CoV-2 pos. vs. controls
3.19861e-34	-0.213661	0.385	0.652	2.6327e-33	Ciliated	SHROOM3	SARS-CoV-2 pos. vs. controls
3.80129e-34	-0.334565	0.296	0.595	3.09628e-33	Ciliated	TTLL7	SARS-CoV-2 pos. vs. controls
6.1417e-34	-0.110816	0.34	0.492	4.90087e-33	Ciliated	CSNK1D	SARS-CoV-2 pos. vs. controls
6.24068e-34	-0.39967	0.201	0.546	4.96302e-33	Ciliated	CENPM	SARS-CoV-2 pos. vs. controls
1.20946e-33	-0.729749	0.251	0.729	9.4902e-33	Ciliated	MAP1B	SARS-CoV-2 pos. vs. controls
1.50551e-33	-0.291154	0.539	0.861	1.16963e-32	Ciliated	SERPINB1	SARS-CoV-2 pos. vs. controls
1.60604e-33	-0.333521	0.447	0.813	1.24362e-32	Ciliated	TCP1	SARS-CoV-2 pos. vs. controls
2.51534e-33	-0.161831	0.382	0.604	1.935e-32	Ciliated	SDCCAG8	SARS-CoV-2 pos. vs. controls
4.03285e-33	-0.239398	0.394	0.669	3.07228e-32	Ciliated	UPF1	SARS-CoV-2 pos. vs. controls
5.02192e-33	-0.436777	0.47	0.873	3.81342e-32	Ciliated	TMF1	SARS-CoV-2 pos. vs. controls
5.12972e-33	-0.139701	0.339	0.502	3.88276e-32	Ciliated	XRN1	SARS-CoV-2 pos. vs. controls
6.72412e-33	-0.239182	0.306	0.538	5.05705e-32	Ciliated	WEE1	SARS-CoV-2 pos. vs. controls
7.55108e-33	-0.434607	0.312	0.671	5.6609e-32	Ciliated	COBL	SARS-CoV-2 pos. vs. controls
9.16096e-33	-0.471915	0.417	0.818	6.82434e-32	Ciliated	TUBGCP2	SARS-CoV-2 pos. vs. controls
1.00986e-32	-0.243742	0.361	0.626	7.47554e-32	Ciliated	NCOR1	SARS-CoV-2 pos. vs. controls
1.23893e-32	-0.416615	0.402	0.765	9.08551e-32	Ciliated	TEKT2	SARS-CoV-2 pos. vs. controls
1.7374e-32	-0.181747	0.292	0.471	1.2662e-31	Ciliated	KIF6	SARS-CoV-2 pos. vs. controls
3.81064e-32	0.0171305	0.301	0.317	2.72652e-31	Ciliated	TPM4	SARS-CoV-2 pos. vs. controls
8.91234e-32	-0.197798	0.353	0.579	6.26258e-31	Ciliated	IQCB1	SARS-CoV-2 pos. vs. controls
9.3723e-32	-0.124511	0.291	0.43	6.56619e-31	Ciliated	TIAL1	SARS-CoV-2 pos. vs. controls
1.97651e-31	-0.367442	0.35	0.682	1.37248e-30	Ciliated	PLS1	SARS-CoV-2 pos. vs. controls
3.44721e-31	-0.189858	0.388	0.638	2.35893e-30	Ciliated	CBY1	SARS-CoV-2 pos. vs. controls
3.54887e-31	-0.12159	0.42	0.643	2.42146e-30	Ciliated	NEBL	SARS-CoV-2 pos. vs. controls
4.92379e-31	-0.420672	0.446	0.855	3.32109e-30	Ciliated	RFX3	SARS-CoV-2 pos. vs. controls
6.69545e-31	-0.429198	0.427	0.832	4.50317e-30	Ciliated	DNAH3	SARS-CoV-2 pos. vs. controls
7.25476e-31	-0.26848	0.289	0.542	4.86544e-30	Ciliated	TRIM37	SARS-CoV-2 pos. vs. controls
1.02008e-30	-0.16931	0.327	0.521	6.80248e-30	Ciliated	ENKD1	SARS-CoV-2 pos. vs. controls
1.29851e-30	-0.359432	0.636	0.947	8.5862e-30	Ciliated	CCDC170	SARS-CoV-2 pos. vs. controls
1.3612e-30	-0.347242	0.392	0.73	8.97551e-30	Ciliated	IQCA1	SARS-CoV-2 pos. vs. controls
2.02126e-30	-0.165273	0.451	0.724	1.31802e-29	Ciliated	TOMM20	SARS-CoV-2 pos. vs. controls
2.83257e-30	-0.176908	0.301	0.484	1.83688e-29	Ciliated	MTUS1	SARS-CoV-2 pos. vs. controls
3.02485e-30	-0.28212	0.238	0.486	1.95082e-29	Ciliated	CASC3	SARS-CoV-2 pos. vs. controls
4.6904e-30	-0.13245	0.323	0.47	3.0085e-29	Ciliated	ARMC9	SARS-CoV-2 pos. vs. controls
5.06518e-30	-0.317574	0.39	0.717	3.24006e-29	Ciliated	C9orf72	SARS-CoV-2 pos. vs. controls
1.13437e-29	-0.0947583	0.294	0.407	7.19759e-29	Ciliated	GGPS1	SARS-CoV-2 pos. vs. controls
1.81999e-29	-0.420047	0.503	0.876	1.14247e-28	Ciliated	RSPH9	SARS-CoV-2 pos. vs. controls
1.87561e-29	-0.352946	0.523	0.901	1.17425e-28	Ciliated	SON	SARS-CoV-2 pos. vs. controls
2.53736e-29	-0.173292	0.346	0.539	1.57597e-28	Ciliated	CAB39	SARS-CoV-2 pos. vs. controls
2.82737e-29	-0.167618	0.269	0.422	1.75148e-28	Ciliated	DYRK1A	SARS-CoV-2 pos. vs. controls
3.35642e-29	-0.355089	0.424	0.775	2.06293e-28	Ciliated	CCT8	SARS-CoV-2 pos. vs. controls
3.38371e-29	-0.333354	0.352	0.664	2.07428e-28	Ciliated	ULK4	SARS-CoV-2 pos. vs. controls
3.66037e-29	-0.309233	0.464	0.81	2.23806e-28	Ciliated	KIF2A	SARS-CoV-2 pos. vs. controls
3.90395e-29	-0.203279	0.359	0.585	2.3808e-28	Ciliated	PTK2	SARS-CoV-2 pos. vs. controls
4.21166e-29	-0.019656	0.281	0.324	2.56182e-28	Ciliated	BLOC1S4	SARS-CoV-2 pos. vs. controls
8.20881e-29	-0.216306	0.353	0.59	4.89204e-28	Ciliated	ASH1L	SARS-CoV-2 pos. vs. controls
1.28319e-28	-0.181941	0.319	0.506	7.60867e-28	Ciliated	UNC119B	SARS-CoV-2 pos. vs. controls
2.19864e-28	-0.165219	0.26	0.428	1.28427e-27	Ciliated	CDK2AP2	SARS-CoV-2 pos. vs. controls
3.3983e-28	-0.371765	0.502	0.879	1.96069e-27	Ciliated	CLUAP1	SARS-CoV-2 pos. vs. controls
5.03612e-28	-0.164953	0.307	0.487	2.88443e-27	Ciliated	UBAP2L	SARS-CoV-2 pos. vs. controls
8.1146e-28	-0.131709	0.182	0.306	4.59177e-27	Ciliated	SPECC1	SARS-CoV-2 pos. vs. controls
2.35209e-27	-0.0701998	0.42	0.585	1.29365e-26	Ciliated	ZFP36L1	SARS-CoV-2 pos. vs. controls
5.92075e-27	-0.312644	0.408	0.736	3.20401e-26	Ciliated	HNRNPAB	SARS-CoV-2 pos. vs. controls
6.19954e-27	-0.0509499	0.27	0.339	3.34718e-26	Ciliated	PPP2R3C	SARS-CoV-2 pos. vs. controls
1.2255e-26	-0.126603	0.218	0.329	6.57134e-26	Ciliated	SVIL	SARS-CoV-2 pos. vs. controls
1.93021e-26	-0.122377	0.303	0.436	1.02567e-25	Ciliated	GAS2L2	SARS-CoV-2 pos. vs. controls
2.31171e-26	-0.174555	0.32	0.503	1.22562e-25	Ciliated	PAK1	SARS-CoV-2 pos. vs. controls
3.1316e-26	-0.167539	0.282	0.439	1.65658e-25	Ciliated	MYH9	SARS-CoV-2 pos. vs. controls
8.68457e-26	-0.026165	0.313	0.369	4.53292e-25	Ciliated	CNOT7	SARS-CoV-2 pos. vs. controls
8.94396e-26	-0.239696	0.266	0.48	4.65798e-25	Ciliated	HTT	SARS-CoV-2 pos. vs. controls
1.11281e-25	-0.271372	0.347	0.618	5.76995e-25	Ciliated	CUL3	SARS-CoV-2 pos. vs. controls
2.77433e-25	-0.0239016	0.327	0.385	1.42282e-24	Ciliated	NARF	SARS-CoV-2 pos. vs. controls
4.33468e-25	-0.131493	0.4	0.595	2.20862e-24	Ciliated	TRAK1	SARS-CoV-2 pos. vs. controls
6.42671e-25	-0.0897162	0.29	0.387	3.26045e-24	Ciliated	CDK5RAP3	SARS-CoV-2 pos. vs. controls
9.80881e-25	-0.192212	0.311	0.507	4.95492e-24	Ciliated	KIF13B	SARS-CoV-2 pos. vs. controls
1.51771e-24	-0.248274	0.313	0.551	7.65029e-24	Ciliated	CEP89	SARS-CoV-2 pos. vs. controls
1.70639e-24	-0.119616	0.353	0.527	8.583e-24	Ciliated	CDKL1	SARS-CoV-2 pos. vs. controls
2.02714e-24	-0.0170605	0.311	0.36	1.01746e-23	Ciliated	REEP3	SARS-CoV-2 pos. vs. controls
2.53348e-24	-0.0167092	0.074	0.08	1.2689e-23	Ciliated	NAV1	SARS-CoV-2 pos. vs. controls
2.58236e-24	-0.146883	0.323	0.491	1.29063e-23	Ciliated	DNAL4	SARS-CoV-2 pos. vs. controls
2.81958e-24	-0.360777	0.43	0.799	1.40323e-23	Ciliated	ANK3	SARS-CoV-2 pos. vs. controls
3.16707e-24	-0.122932	0.135	0.239	1.56953e-23	Ciliated	NEDD9	SARS-CoV-2 pos. vs. controls
4.33377e-24	-0.248684	0.277	0.502	2.12979e-23	Ciliated	EML1	SARS-CoV-2 pos. vs. controls
4.79898e-24	-0.0883556	0.559	0.822	2.34373e-23	Ciliated	PKM	SARS-CoV-2 pos. vs. controls
6.10125e-24	-0.13865	0.328	0.476	2.97357e-23	Ciliated	TCTN2	SARS-CoV-2 pos. vs. controls
1.2081e-23	-0.098329	0.198	0.271	5.8516e-23	Ciliated	TXNDC15	SARS-CoV-2 pos. vs. controls
1.4421e-23	-0.064977	0.27	0.338	6.95634e-23	Ciliated	PPP1R35	SARS-CoV-2 pos. vs. controls
3.93852e-23	-0.084556	0.342	0.463	1.87298e-22	Ciliated	PDLIM5	SARS-CoV-2 pos. vs. controls
3.95834e-23	-0.176932	0.282	0.451	1.87861e-22	Ciliated	ATG5	SARS-CoV-2 pos. vs. controls
6.15625e-23	-0.114951	0.243	0.346	2.89836e-22	Ciliated	ARFGEF2	SARS-CoV-2 pos. vs. controls
7.55813e-23	-0.144424	0.159	0.288	3.53012e-22	Ciliated	MAGI2	SARS-CoV-2 pos. vs. controls
8.21185e-23	-0.204919	0.305	0.502	3.82786e-22	Ciliated	TARDBP	SARS-CoV-2 pos. vs. controls
1.16757e-22	-0.0620096	0.338	0.412	5.36811e-22	Ciliated	ERBB2	SARS-CoV-2 pos. vs. controls
1.95422e-22	-0.044278	0.311	0.382	8.88078e-22	Ciliated	AK2	SARS-CoV-2 pos. vs. controls
2.13589e-22	-0.0419773	0.22	0.248	9.68764e-22	Ciliated	STK11	SARS-CoV-2 pos. vs. controls
2.44843e-22	-0.166874	0.243	0.396	1.10626e-21	Ciliated	TTC8	SARS-CoV-2 pos. vs. controls
4.06914e-22	-0.105099	0.186	0.268	1.8176e-21	Ciliated	YTHDF1	SARS-CoV-2 pos. vs. controls
5.83023e-22	-0.100378	0.291	0.381	2.57493e-21	Ciliated	WDR11	SARS-CoV-2 pos. vs. controls
7.82094e-22	-0.156285	0.173	0.309	3.4284e-21	Ciliated	STX3	SARS-CoV-2 pos. vs. controls
1.38753e-21	-0.618736	0.457	0.897	6.02628e-21	Ciliated	SPTBN1	SARS-CoV-2 pos. vs. controls
1.74736e-21	-0.547302	0.448	0.855	7.57511e-21	Ciliated	CCT3	SARS-CoV-2 pos. vs. controls
2.70231e-21	-0.129868	0.284	0.408	1.1672e-20	Ciliated	EIF3B	SARS-CoV-2 pos. vs. controls
3.09717e-21	-0.0737341	0.297	0.388	1.3353e-20	Ciliated	KATNB1	SARS-CoV-2 pos. vs. controls
3.41844e-21	-0.0584468	0.146	0.189	1.47112e-20	Ciliated	TNRC6C	SARS-CoV-2 pos. vs. controls
3.85661e-21	-0.0232717	0.202	0.209	1.65665e-20	Ciliated	RCC2	SARS-CoV-2 pos. vs. controls
4.3112e-21	-0.199549	0.295	0.495	1.83851e-20	Ciliated	LSM14A	SARS-CoV-2 pos. vs. controls
7.40814e-21	-0.426716	0.441	0.838	3.13084e-20	Ciliated	ABHD2	SARS-CoV-2 pos. vs. controls
1.004e-20	-0.0654804	0.241	0.288	4.20538e-20	Ciliated	ATXN7	SARS-CoV-2 pos. vs. controls
1.13354e-20	-0.0206133	0.249	0.263	4.72275e-20	Ciliated	KXD1	SARS-CoV-2 pos. vs. controls
1.21694e-20	-0.0159556	0.19	0.192	5.06125e-20	Ciliated	MZT1	SARS-CoV-2 pos. vs. controls
1.33846e-20	-0.108571	0.248	0.356	5.54708e-20	Ciliated	PPP2R5A	SARS-CoV-2 pos. vs. controls
8.25694e-20	-0.0619917	0.248	0.291	3.33393e-19	Ciliated	MTA1	SARS-CoV-2 pos. vs. controls
1.10042e-19	-0.0629319	0.171	0.21	4.42801e-19	Ciliated	NUP160	SARS-CoV-2 pos. vs. controls
1.2967e-19	-0.124337	0.249	0.352	5.1824e-19	Ciliated	BAG3	SARS-CoV-2 pos. vs. controls
1.51517e-19	-0.14767	0.303	0.432	6.01468e-19	Ciliated	CROCC	SARS-CoV-2 pos. vs. controls
1.9625e-19	-0.0512295	0.322	0.386	7.77733e-19	Ciliated	HNRNPL	SARS-CoV-2 pos. vs. controls
2.74012e-19	-0.0631944	0.192	0.24	1.08044e-18	Ciliated	TBC1D32	SARS-CoV-2 pos. vs. controls
4.11038e-19	-0.140818	0.247	0.373	1.61803e-18	Ciliated	MCPH1	SARS-CoV-2 pos. vs. controls
7.83777e-19	-0.048456	0.224	0.261	3.03956e-18	Ciliated	PKP2	SARS-CoV-2 pos. vs. controls
1.53878e-18	-0.11214	0.288	0.405	5.93817e-18	Ciliated	FBXW11	SARS-CoV-2 pos. vs. controls
1.62797e-18	-0.097723	0.202	0.279	6.27208e-18	Ciliated	TOPORS	SARS-CoV-2 pos. vs. controls
3.24517e-18	-0.105809	0.082	0.181	1.23411e-17	Ciliated	THSD4	SARS-CoV-2 pos. vs. controls
4.82887e-18	-0.0948437	0.246	0.315	1.82752e-17	Ciliated	MKS1	SARS-CoV-2 pos. vs. controls
5.13362e-18	-0.0693244	0.193	0.254	1.93973e-17	Ciliated	DST	SARS-CoV-2 pos. vs. controls
6.04136e-18	-0.0662922	0.141	0.196	2.27178e-17	Ciliated	ARHGEF7	SARS-CoV-2 pos. vs. controls
6.9091e-18	-0.132399	0.077	0.21	2.59394e-17	Ciliated	TTLL6	SARS-CoV-2 pos. vs. controls
9.79859e-18	-0.0678964	0.201	0.254	3.65545e-17	Ciliated	RANBP9	SARS-CoV-2 pos. vs. controls
1.21955e-17	-0.0926873	0.214	0.285	4.53525e-17	Ciliated	POLDIP3	SARS-CoV-2 pos. vs. controls
1.33144e-17	-0.168722	0.046	0.212	4.92801e-17	Ciliated	FHOD3	SARS-CoV-2 pos. vs. controls
2.01167e-17	-0.0435619	0.217	0.245	7.37613e-17	Ciliated	CSRP1	SARS-CoV-2 pos. vs. controls
2.05757e-17	-0.114814	0.274	0.375	7.5327e-17	Ciliated	TCTN3	SARS-CoV-2 pos. vs. controls
2.87913e-17	-0.159175	0.298	0.454	1.04752e-16	Ciliated	CCDC13	SARS-CoV-2 pos. vs. controls
6.08175e-17	-0.0796469	0.154	0.207	2.18238e-16	Ciliated	TTLL4	SARS-CoV-2 pos. vs. controls
7.23072e-17	-0.0558992	0.182	0.223	2.58287e-16	Ciliated	KAT5	SARS-CoV-2 pos. vs. controls
7.56321e-17	-0.0652582	0.16	0.204	2.69755e-16	Ciliated	NUP133	SARS-CoV-2 pos. vs. controls
7.62131e-17	-0.0799555	0.039	0.123	2.71415e-16	Ciliated	CCDC8	SARS-CoV-2 pos. vs. controls
7.646e-17	-0.187708	0.252	0.408	2.71884e-16	Ciliated	GAS7	SARS-CoV-2 pos. vs. controls
1.10365e-16	-0.0916512	0.301	0.412	3.8892e-16	Ciliated	LSM6	SARS-CoV-2 pos. vs. controls
2.19938e-16	-0.486731	0.477	0.887	7.61373e-16	Ciliated	SPEF2	SARS-CoV-2 pos. vs. controls
3.22209e-16	-0.583359	0.502	0.918	1.10405e-15	Ciliated	SYNE2	SARS-CoV-2 pos. vs. controls
3.84741e-16	-0.415218	0.561	0.924	1.30879e-15	Ciliated	PRKAR1A	SARS-CoV-2 pos. vs. controls
4.09663e-16	-0.0365705	0.272	0.304	1.39155e-15	Ciliated	EML4	SARS-CoV-2 pos. vs. controls
4.1821e-16	-0.0659869	0.141	0.188	1.41854e-15	Ciliated	BOD1	SARS-CoV-2 pos. vs. controls
1.7688e-15	0.104178	0.266	0.173	5.83158e-15	Ciliated	TIMP4	SARS-CoV-2 pos. vs. controls
2.15918e-15	-0.0356532	0.214	0.228	7.10867e-15	Ciliated	AGO1	SARS-CoV-2 pos. vs. controls
2.27435e-15	0.0167432	0.073	0.059	7.45658e-15	Ciliated	DEFB1	SARS-CoV-2 pos. vs. controls
6.09452e-15	-0.0828692	0.165	0.22	1.9599e-14	Ciliated	FBXO28	SARS-CoV-2 pos. vs. controls
6.71879e-15	-0.509469	0.521	0.926	2.15477e-14	Ciliated	DNAH5	SARS-CoV-2 pos. vs. controls
1.12302e-14	-0.106376	0.206	0.294	3.57724e-14	Ciliated	FBXO22	SARS-CoV-2 pos. vs. controls
1.33548e-14	-0.192938	0.688	0.93	4.24826e-14	Ciliated	KRT18	SARS-CoV-2 pos. vs. controls
1.56066e-14	-0.0450455	0.229	0.258	4.95789e-14	Ciliated	POLB	SARS-CoV-2 pos. vs. controls
1.78429e-14	-0.0813113	0.154	0.204	5.63786e-14	Ciliated	CACNA1D	SARS-CoV-2 pos. vs. controls
2.61966e-14	-0.0307046	0.123	0.131	8.23321e-14	Ciliated	NYNRIN	SARS-CoV-2 pos. vs. controls
6.27666e-14	-0.0267198	0.225	0.229	1.9544e-13	Ciliated	RBM4	SARS-CoV-2 pos. vs. controls
6.34469e-14	-0.0698624	0.217	0.258	1.97297e-13	Ciliated	AGO3	SARS-CoV-2 pos. vs. controls
8.33245e-14	-0.109868	0.102	0.199	2.57409e-13	Ciliated	EML6	SARS-CoV-2 pos. vs. controls
9.12767e-14	-0.0383926	0.23	0.235	2.81606e-13	Ciliated	CDK10	SARS-CoV-2 pos. vs. controls
1.02984e-13	-0.120824	0.165	0.268	3.16893e-13	Ciliated	KATNAL1	SARS-CoV-2 pos. vs. controls
3.59566e-13	-0.436912	0.537	0.903	1.08655e-12	Ciliated	MLF1	SARS-CoV-2 pos. vs. controls
1.11428e-12	-0.034238	0.145	0.147	3.27878e-12	Ciliated	PTPN23	SARS-CoV-2 pos. vs. controls
1.13153e-12	-0.0463699	0.112	0.143	3.32122e-12	Ciliated	CBL	SARS-CoV-2 pos. vs. controls
3.24718e-12	-0.0317241	0.182	0.182	9.27654e-12	Ciliated	CUL9	SARS-CoV-2 pos. vs. controls
5.95713e-12	-0.0480493	0.243	0.264	1.6754e-11	Ciliated	RBM14	SARS-CoV-2 pos. vs. controls
1.63235e-11	-0.436337	0.561	0.916	4.48897e-11	Ciliated	NCL	SARS-CoV-2 pos. vs. controls
2.62665e-11	-0.0570889	0.152	0.177	7.13989e-11	Ciliated	CDK20	SARS-CoV-2 pos. vs. controls
2.91517e-11	-0.0388	0.171	0.178	7.90589e-11	Ciliated	ELMOD3	SARS-CoV-2 pos. vs. controls
3.04766e-11	-0.133575	0.225	0.328	8.23674e-11	Ciliated	NDE1	SARS-CoV-2 pos. vs. controls
3.79224e-11	-0.357991	0.551	0.91	1.01906e-10	Ciliated	DNAAF1	SARS-CoV-2 pos. vs. controls
5.02041e-11	-0.0133971	0.132	0.13	1.33688e-10	Ciliated	PIP4K2A	SARS-CoV-2 pos. vs. controls
6.89509e-11	-0.0540629	0.113	0.148	1.81759e-10	Ciliated	DCP1B	SARS-CoV-2 pos. vs. controls
7.95772e-11	-0.0674245	0.112	0.161	2.0837e-10	Ciliated	HAUS6	SARS-CoV-2 pos. vs. controls
8.52499e-11	-0.013683	0.149	0.145	2.22728e-10	Ciliated	DCP1A	SARS-CoV-2 pos. vs. controls
1.09127e-10	-0.0777983	0.192	0.242	2.83224e-10	Ciliated	IFFO2	SARS-CoV-2 pos. vs. controls
1.31003e-10	-0.023911	0.161	0.158	3.38138e-10	Ciliated	HDAC3	SARS-CoV-2 pos. vs. controls
1.46553e-10	0.0350078	0.201	0.128	3.75802e-10	Ciliated	CNP	SARS-CoV-2 pos. vs. controls
1.97263e-10	-0.123295	0.183	0.28	4.99309e-10	Ciliated	SCLT1	SARS-CoV-2 pos. vs. controls
2.30713e-10	-0.0493803	0.148	0.168	5.80854e-10	Ciliated	TRIM32	SARS-CoV-2 pos. vs. controls
3.49044e-10	-0.0761025	0.161	0.21	8.65805e-10	Ciliated	PHF2	SARS-CoV-2 pos. vs. controls
7.92526e-10	-0.0211003	0.185	0.169	1.93327e-09	Ciliated	ATG7	SARS-CoV-2 pos. vs. controls
7.99953e-10	-0.0363847	0.178	0.186	1.94937e-09	Ciliated	ATXN3	SARS-CoV-2 pos. vs. controls
1.23732e-09	-0.0725467	0.144	0.204	2.98426e-09	Ciliated	TMEM80	SARS-CoV-2 pos. vs. controls
1.24426e-09	-0.011564	0.112	0.109	2.99795e-09	Ciliated	MAP1S	SARS-CoV-2 pos. vs. controls
3.49341e-09	-0.0383924	0.107	0.129	8.20708e-09	Ciliated	INPP5B	SARS-CoV-2 pos. vs. controls
5.69095e-09	-0.273848	0.808	0.98	1.31985e-08	Ciliated	EZR	SARS-CoV-2 pos. vs. controls
6.56836e-09	-0.0183114	0.108	0.105	1.51588e-08	Ciliated	NXF1	SARS-CoV-2 pos. vs. controls
1.34917e-08	-0.0393517	0.116	0.135	3.05967e-08	Ciliated	TAF5L	SARS-CoV-2 pos. vs. controls
1.82529e-08	-0.0536828	0.18	0.209	4.1117e-08	Ciliated	RANGAP1	SARS-CoV-2 pos. vs. controls
7.54444e-08	-0.0266539	0.068	0.083	1.64441e-07	Ciliated	MERTK	SARS-CoV-2 pos. vs. controls
9.86827e-08	0.0141354	0.157	0.116	2.13314e-07	Ciliated	NOTCH2	SARS-CoV-2 pos. vs. controls
1.68953e-07	-0.0317374	0.063	0.08	3.59598e-07	Ciliated	CATSPERG	SARS-CoV-2 pos. vs. controls
2.17806e-07	-0.0308132	0.128	0.137	4.59422e-07	Ciliated	CUL7	SARS-CoV-2 pos. vs. controls
3.06958e-07	-0.017573	0.083	0.082	6.37688e-07	Ciliated	CHMP7	SARS-CoV-2 pos. vs. controls
3.06965e-07	-0.0561327	0.12	0.147	6.37688e-07	Ciliated	CCDC61	SARS-CoV-2 pos. vs. controls
3.72873e-07	0.0364915	0.078	0.032	7.69275e-07	Ciliated	RASSF3	SARS-CoV-2 pos. vs. controls
5.04137e-07	-0.0422126	0.154	0.165	1.02305e-06	Ciliated	INPP5E	SARS-CoV-2 pos. vs. controls
1.57857e-06	-0.0112871	0.054	0.058	3.12265e-06	Ciliated	GRB7	SARS-CoV-2 pos. vs. controls
1.74455e-06	-0.0189195	0.112	0.104	3.44519e-06	Ciliated	ZC3H12C	SARS-CoV-2 pos. vs. controls
2.93317e-06	-0.0642548	0.143	0.179	5.66886e-06	Ciliated	FBF1	SARS-CoV-2 pos. vs. controls
3.52734e-06	0.0100724	0.15	0.108	6.80046e-06	Ciliated	VMAC	SARS-CoV-2 pos. vs. controls
4.60743e-06	-0.262699	0.708	0.951	8.7821e-06	Ciliated	KRT8	SARS-CoV-2 pos. vs. controls
4.88535e-06	-0.0144643	0.099	0.091	9.2668e-06	Ciliated	NOS1AP	SARS-CoV-2 pos. vs. controls
6.21801e-06	0.0445621	0.113	0.052	1.1626e-05	Ciliated	CSRP2	SARS-CoV-2 pos. vs. controls
1.40382e-05	-0.05973	0.101	0.137	2.5636e-05	Ciliated	HAUS5	SARS-CoV-2 pos. vs. controls
1.68062e-05	-0.0363991	0.127	0.134	3.04791e-05	Ciliated	KLC2	SARS-CoV-2 pos. vs. controls
1.73383e-05	-0.0699919	0.105	0.144	3.13715e-05	Ciliated	BBS10	SARS-CoV-2 pos. vs. controls
1.75501e-05	-0.0145569	0.165	0.149	3.16773e-05	Ciliated	GSK3A	SARS-CoV-2 pos. vs. controls
5.70587e-05	-0.0368408	0.032	0.067	9.91996e-05	Ciliated	MAPRE2	SARS-CoV-2 pos. vs. controls
6.71305e-05	-0.191956	0.782	0.969	0.000116024	Ciliated	RPS6	SARS-CoV-2 pos. vs. controls
0.000191405	-0.0281763	0.112	0.12	0.000315744	Ciliated	TBC1D31	SARS-CoV-2 pos. vs. controls
0.000201921	-0.0426236	0.117	0.129	0.000332162	Ciliated	EDC3	SARS-CoV-2 pos. vs. controls
0.000294244	0.0114494	0.095	0.059	0.000477361	Ciliated	ACTA2	SARS-CoV-2 pos. vs. controls
0.000569199	-0.0113709	0.113	0.1	0.000890296	Ciliated	BTBD2	SARS-CoV-2 pos. vs. controls
0.00116837	-0.0202158	0.134	0.122	0.00175629	Ciliated	AAAS	SARS-CoV-2 pos. vs. controls
0.00233733	-0.0222558	0.055	0.064	0.00340475	Ciliated	LTBP1	SARS-CoV-2 pos. vs. controls
0.0204268	0.0142867	0.07	0.045	0.0266103	Ciliated	PDE4C	SARS-CoV-2 pos. vs. controls
0.037309	-0.0201484	0.058	0.066	0.0472434	Ciliated	FIGNL1	SARS-CoV-2 pos. vs. controls
0.0394424	-0.116642	0.915	0.985	0.0497309	Ciliated	DYNLL1	SARS-CoV-2 pos. vs. controls
0	-0.38138	0.78	0.855	0	Ciliated	CCT3	12 months follow-up vs. controls
0	-0.393016	0.305	0.628	0	Ciliated	MPDZ	12 months follow-up vs. controls
0	-0.394753	0.762	0.876	0	Ciliated	RSPH9	12 months follow-up vs. controls
0	-0.298555	0.823	0.88	0	Ciliated	TEKT1	12 months follow-up vs. controls
0	0.391587	0.947	0.837	0	Ciliated	ATP1B1	12 months follow-up vs. controls
2.11851e-304	-0.408531	0.579	0.765	7.12425e-302	Ciliated	TEKT2	12 months follow-up vs. controls
2.52228e-304	-0.538779	0.452	0.729	7.4218e-302	Ciliated	MAP1B	12 months follow-up vs. controls
8.39345e-294	-0.172447	0.986	0.985	2.19535e-291	Ciliated	DYNLL1	12 months follow-up vs. controls
8.31664e-278	0.281816	0.923	0.822	1.95774e-275	Ciliated	PKM	12 months follow-up vs. controls
5.98948e-277	-0.372381	0.659	0.79	1.28175e-274	Ciliated	MAP6	12 months follow-up vs. controls
4.09886e-266	-0.43134	0.222	0.546	8.0406e-264	Ciliated	CENPM	12 months follow-up vs. controls
4.67428e-264	-0.160437	0.992	0.99	8.46404e-262	Ciliated	CALM1	12 months follow-up vs. controls
2.98898e-260	-0.264059	0.819	0.87	5.02576e-258	Ciliated	CFDP1	12 months follow-up vs. controls
2.97696e-222	-0.168872	0.957	0.951	4.67184e-220	Ciliated	KRT8	12 months follow-up vs. controls
7.07995e-221	-0.267771	0.724	0.819	1.04164e-218	Ciliated	DNAH10	12 months follow-up vs. controls
1.90098e-207	-0.215714	0.874	0.891	2.6323e-205	Ciliated	NME5	12 months follow-up vs. controls
3.38804e-176	0.273929	0.813	0.643	4.1976e-174	Ciliated	NEBL	12 months follow-up vs. controls
6.23867e-175	0.349033	0.714	0.399	7.34292e-173	Ciliated	SCNN1A	12 months follow-up vs. controls
1.1571e-174	-0.230537	0.899	0.908	1.2381e-172	Ciliated	DYNLRB2	12 months follow-up vs. controls
1.27181e-173	-0.240283	0.753	0.829	1.30167e-171	Ciliated	PACRG	12 months follow-up vs. controls
1.25693e-171	0.412058	0.602	0.254	1.23284e-169	Ciliated	DST	12 months follow-up vs. controls
3.01993e-163	-0.252243	0.527	0.664	2.84357e-161	Ciliated	ULK4	12 months follow-up vs. controls
2.11228e-162	0.280262	0.898	0.763	1.91243e-160	Ciliated	TNRC6B	12 months follow-up vs. controls
2.6066e-144	0.121987	0.169	0.023	2.11584e-142	Ciliated	FAM107A	12 months follow-up vs. controls
2.01564e-140	-0.273952	0.567	0.689	1.5816e-138	Ciliated	PDE4DIP	12 months follow-up vs. controls
4.10692e-139	-0.192886	0.902	0.903	3.11861e-137	Ciliated	MLF1	12 months follow-up vs. controls
2.79454e-131	-0.196426	0.782	0.818	2.05573e-129	Ciliated	TUBGCP2	12 months follow-up vs. controls
6.74352e-128	-0.0716164	0.925	0.926	4.81038e-126	Ciliated	DNAH5	12 months follow-up vs. controls
6.17613e-127	0.205394	0.911	0.829	4.27606e-125	Ciliated	PRRC2C	12 months follow-up vs. controls
5.10905e-122	0.344292	0.841	0.595	3.34075e-120	Ciliated	TRAK1	12 months follow-up vs. controls
7.49142e-115	-0.147453	0.932	0.93	4.76616e-113	Ciliated	KRT18	12 months follow-up vs. controls
2.87075e-113	-0.184481	0.713	0.768	1.73276e-111	Ciliated	NME7	12 months follow-up vs. controls
8.09565e-112	-0.230659	0.818	0.861	4.76429e-110	Ciliated	SERPINB1	12 months follow-up vs. controls
1.91621e-109	0.202099	0.425	0.197	1.10019e-107	Ciliated	STAU2	12 months follow-up vs. controls
2.44588e-109	-0.138779	0.752	0.78	1.37086e-107	Ciliated	CCDC88C	12 months follow-up vs. controls
2.51972e-105	-0.248035	0.541	0.671	1.34805e-103	Ciliated	COBL	12 months follow-up vs. controls
1.72742e-102	-0.150287	0.134	0.288	8.83989e-101	Ciliated	MAGI2	12 months follow-up vs. controls
2.25213e-99	0.231828	0.559	0.317	1.12798e-97	Ciliated	TPM4	12 months follow-up vs. controls
1.01215e-97	0.159681	0.867	0.792	4.96377e-96	Ciliated	AK1	12 months follow-up vs. controls
1.30041e-95	0.17614	0.327	0.116	6.24728e-94	Ciliated	NOTCH2	12 months follow-up vs. controls
4.46812e-95	-0.200847	0.714	0.765	2.10359e-93	Ciliated	STAU1	12 months follow-up vs. controls
1.20076e-90	0.145093	0.283	0.106	5.13927e-89	Ciliated	SPRY1	12 months follow-up vs. controls
1.79769e-89	-0.133007	0.673	0.717	7.42416e-88	Ciliated	C9orf72	12 months follow-up vs. controls
3.34799e-89	-0.205173	0.677	0.751	1.35882e-87	Ciliated	CCT7	12 months follow-up vs. controls
2.40965e-87	-0.0638566	0.916	0.906	9.45386e-86	Ciliated	EFHC1	12 months follow-up vs. controls
6.65025e-84	-0.135203	0.739	0.764	2.56634e-82	Ciliated	B9D1	12 months follow-up vs. controls
1.59273e-82	-0.088407	0.888	0.879	6.04725e-81	Ciliated	CLUAP1	12 months follow-up vs. controls
9.44458e-80	0.208207	0.495	0.261	3.52897e-78	Ciliated	PKP2	12 months follow-up vs. controls
1.12353e-77	0.172563	0.481	0.291	4.0689e-76	Ciliated	MTA1	12 months follow-up vs. controls
3.03104e-74	-0.100177	0.944	0.941	1.0193e-72	Ciliated	HSBP1	12 months follow-up vs. controls
4.4195e-72	0.120932	0.237	0.08	1.42514e-70	Ciliated	NAV1	12 months follow-up vs. controls
7.99485e-71	-0.1755	0.741	0.775	2.4128e-69	Ciliated	CCT8	12 months follow-up vs. controls
7.9891e-71	0.0481747	0.073	0.007	2.4128e-69	Ciliated	AIF1L	12 months follow-up vs. controls
4.13687e-70	-0.0758887	0.86	0.855	1.23268e-68	Ciliated	RFX3	12 months follow-up vs. controls
1.09885e-66	-0.133718	0.565	0.618	2.97321e-65	Ciliated	CUL3	12 months follow-up vs. controls
2.74197e-65	-0.172154	0.368	0.491	7.09295e-64	Ciliated	DNAL4	12 months follow-up vs. controls
7.05247e-65	0.311849	0.816	0.585	1.80451e-63	Ciliated	ZFP36L1	12 months follow-up vs. controls
3.08233e-64	-0.19361	0.599	0.682	7.71894e-63	Ciliated	PLS1	12 months follow-up vs. controls
4.53312e-64	0.152824	0.916	0.85	1.12326e-62	Ciliated	PDLIM1	12 months follow-up vs. controls
1.26411e-63	-0.106016	0.923	0.918	3.06774e-62	Ciliated	SYNE2	12 months follow-up vs. controls
4.16784e-61	-0.123676	0.501	0.576	9.81108e-60	Ciliated	IFT122	12 months follow-up vs. controls
2.95769e-60	0.247485	0.784	0.59	6.82589e-59	Ciliated	ASH1L	12 months follow-up vs. controls
3.40481e-59	-0.166867	0.345	0.473	7.70666e-58	Ciliated	GLRX3	12 months follow-up vs. controls
1.0461e-56	0.223579	0.901	0.799	2.28011e-55	Ciliated	ANK3	12 months follow-up vs. controls
6.86813e-55	0.193974	0.788	0.626	1.41821e-53	Ciliated	NUFIP2	12 months follow-up vs. controls
3.00294e-54	-0.107816	0.095	0.21	6.0939e-53	Ciliated	TTLL6	12 months follow-up vs. controls
2.09414e-51	-0.0942856	0.711	0.719	3.94368e-50	Ciliated	CCDC181	12 months follow-up vs. controls
5.0338e-51	-0.158959	0.319	0.428	9.11506e-50	Ciliated	CDK2AP2	12 months follow-up vs. controls
2.99926e-50	0.0923551	0.213	0.091	5.19137e-49	Ciliated	EFNA5	12 months follow-up vs. controls
1.10728e-48	-0.113585	0.709	0.73	1.8486e-47	Ciliated	IQCA1	12 months follow-up vs. controls
2.84123e-47	-0.118242	0.541	0.595	4.61259e-46	Ciliated	TTLL7	12 months follow-up vs. controls
8.37449e-47	0.181221	0.879	0.75	1.32306e-45	Ciliated	ACTN4	12 months follow-up vs. controls
8.64799e-47	0.165125	0.458	0.258	1.35716e-45	Ciliated	AGO3	12 months follow-up vs. controls
2.93923e-45	0.093432	0.937	0.901	4.27095e-44	Ciliated	SON	12 months follow-up vs. controls
8.89843e-45	-0.104918	0.631	0.65	1.26186e-43	Ciliated	ALMS1	12 months follow-up vs. controls
9.34519e-43	0.0634382	0.178	0.089	1.18272e-41	Ciliated	KIFC3	12 months follow-up vs. controls
1.1656e-41	-0.0526454	0.961	0.96	1.37881e-40	Ciliated	DYNLT1	12 months follow-up vs. controls
1.94791e-41	0.137946	0.404	0.228	2.28128e-40	Ciliated	AGO1	12 months follow-up vs. controls
3.60952e-41	0.146868	0.443	0.264	4.18562e-40	Ciliated	RBM14	12 months follow-up vs. controls
4.75541e-39	0.128364	0.513	0.36	5.30532e-38	Ciliated	REEP3	12 months follow-up vs. controls
2.82372e-38	-0.101455	0.784	0.788	3.03674e-37	Ciliated	SUN1	12 months follow-up vs. controls
1.1448e-37	0.0889202	0.249	0.128	1.17679e-36	Ciliated	CNP	12 months follow-up vs. controls
3.36522e-37	-0.185487	0.459	0.579	3.31453e-36	Ciliated	FLNB	12 months follow-up vs. controls
3.55453e-37	-0.136747	0.791	0.813	3.4864e-36	Ciliated	TCP1	12 months follow-up vs. controls
1.39376e-35	-0.100308	0.571	0.616	1.27167e-34	Ciliated	TBCB	12 months follow-up vs. controls
1.2822e-34	-0.0895964	0.326	0.396	1.1056e-33	Ciliated	TTC8	12 months follow-up vs. controls
1.86808e-34	0.163514	0.79	0.652	1.58753e-33	Ciliated	SHROOM3	12 months follow-up vs. controls
2.12195e-34	0.0772925	0.214	0.108	1.77761e-33	Ciliated	RUSC1	12 months follow-up vs. controls
2.14722e-34	0.156248	0.629	0.463	1.7924e-33	Ciliated	PDLIM5	12 months follow-up vs. controls
4.20503e-34	-0.104228	0.541	0.587	3.41333e-33	Ciliated	WDR73	12 months follow-up vs. controls
1.86597e-33	0.139536	0.479	0.304	1.44016e-32	Ciliated	EML4	12 months follow-up vs. controls
1.72731e-32	0.0323411	0.596	0.527	1.26276e-31	Ciliated	CDKL1	12 months follow-up vs. controls
1.42146e-30	0.128967	0.346	0.189	9.34669e-30	Ciliated	TNRC6C	12 months follow-up vs. controls
1.80582e-30	-0.0458914	0.898	0.887	1.1808e-29	Ciliated	SPEF2	12 months follow-up vs. controls
6.91691e-30	0.142836	0.628	0.484	4.41258e-29	Ciliated	MTUS1	12 months follow-up vs. controls
2.06578e-29	0.153488	0.559	0.387	1.28647e-28	Ciliated	ZNFX1	12 months follow-up vs. controls
6.99415e-29	-0.101901	0.602	0.638	4.20006e-28	Ciliated	CBY1	12 months follow-up vs. controls
2.60683e-28	-0.107534	0.498	0.551	1.51893e-27	Ciliated	CEP89	12 months follow-up vs. controls
2.67969e-28	-0.0594457	0.404	0.436	1.55753e-27	Ciliated	GAS2L2	12 months follow-up vs. controls
4.46562e-28	-0.0868327	0.363	0.408	2.56392e-27	Ciliated	GAS7	12 months follow-up vs. controls
3.72004e-27	0.0813386	0.21	0.111	2.04125e-26	Ciliated	FBXO32	12 months follow-up vs. controls
1.39033e-26	-0.106543	0.115	0.212	7.42138e-26	Ciliated	FHOD3	12 months follow-up vs. controls
5.95431e-26	-0.0640324	0.155	0.223	3.12867e-25	Ciliated	KAT5	12 months follow-up vs. controls
9.95611e-26	-0.0671891	0.936	0.924	5.17366e-25	Ciliated	PRKAR1A	12 months follow-up vs. controls
1.50332e-25	-0.0842935	0.402	0.454	7.7776e-25	Ciliated	CCDC13	12 months follow-up vs. controls
2.14488e-25	0.0460198	0.113	0.048	1.10483e-24	Ciliated	SARM1	12 months follow-up vs. controls
6.24824e-24	0.0925853	0.88	0.81	3.03892e-23	Ciliated	KIF2A	12 months follow-up vs. controls
1.17718e-23	0.0914468	0.25	0.131	5.71355e-23	Ciliated	NYNRIN	12 months follow-up vs. controls
2.0054e-23	-0.107589	0.904	0.897	9.61447e-23	Ciliated	SPTBN1	12 months follow-up vs. controls
5.344e-23	-0.0190273	0.979	0.969	2.52606e-22	Ciliated	RPS6	12 months follow-up vs. controls
8.96617e-23	0.121475	0.645	0.507	4.16299e-22	Ciliated	KIF13B	12 months follow-up vs. controls
1.06611e-22	0.124294	0.547	0.407	4.91121e-22	Ciliated	GGPS1	12 months follow-up vs. controls
1.33345e-22	0.045557	0.094	0.032	6.11881e-22	Ciliated	RASSF3	12 months follow-up vs. controls
1.43025e-22	0.0840971	0.325	0.209	6.53748e-22	Ciliated	RCC2	12 months follow-up vs. controls
2.4627e-22	0.0982331	0.533	0.417	1.11057e-21	Ciliated	MARK2	12 months follow-up vs. controls
2.48259e-22	0.0949525	0.517	0.405	1.1174e-21	Ciliated	FBXW11	12 months follow-up vs. controls
3.07738e-22	-0.105603	0.382	0.451	1.38247e-21	Ciliated	ATG5	12 months follow-up vs. controls
5.16576e-22	-0.0352081	0.025	0.067	2.29438e-21	Ciliated	MAPRE2	12 months follow-up vs. controls
5.28036e-22	-0.047494	0.59	0.579	2.33646e-21	Ciliated	IQCB1	12 months follow-up vs. controls
1.35076e-21	-0.059603	0.086	0.147	5.87741e-21	Ciliated	CCDC61	12 months follow-up vs. controls
3.99405e-21	0.0805159	0.293	0.182	1.71257e-20	Ciliated	CUL9	12 months follow-up vs. controls
4.74323e-21	-0.0515456	0.51	0.521	2.01909e-20	Ciliated	ENKD1	12 months follow-up vs. controls
4.89863e-21	-0.149277	0.81	0.831	2.08148e-20	Ciliated	APP	12 months follow-up vs. controls
7.80473e-21	-0.105931	0.443	0.502	3.29253e-20	Ciliated	EML1	12 months follow-up vs. controls
8.79616e-21	-0.0387456	0.474	0.476	3.70414e-20	Ciliated	TCTN2	12 months follow-up vs. controls
1.3859e-20	0.056271	0.18	0.101	5.73357e-20	Ciliated	LDLRAP1	12 months follow-up vs. controls
2.36774e-20	0.102805	0.945	0.902	9.69333e-20	Ciliated	ARL3	12 months follow-up vs. controls
2.5796e-20	0.0434309	0.101	0.04	1.05423e-19	Ciliated	TUBG2	12 months follow-up vs. controls
4.6665e-20	0.0490455	0.177	0.105	1.89396e-19	Ciliated	NXF1	12 months follow-up vs. controls
8.95136e-20	0.0484451	0.218	0.143	3.60813e-19	Ciliated	CBL	12 months follow-up vs. controls
1.19091e-19	0.075816	0.534	0.439	4.78249e-19	Ciliated	MYH9	12 months follow-up vs. controls
1.20526e-19	0.0605137	0.168	0.09	4.82514e-19	Ciliated	RILP	12 months follow-up vs. controls
2.46189e-19	0.0840082	0.299	0.186	9.72364e-19	Ciliated	ATXN3	12 months follow-up vs. controls
4.45373e-19	0.0879392	0.452	0.339	1.75026e-18	Ciliated	PPP2R3C	12 months follow-up vs. controls
5.6915e-19	0.102023	0.419	0.288	2.22186e-18	Ciliated	ATXN7	12 months follow-up vs. controls
1.82094e-18	-0.108353	0.411	0.48	6.98125e-18	Ciliated	HTT	12 months follow-up vs. controls
9.58578e-18	-0.0458841	0.687	0.679	3.58173e-17	Ciliated	IGF2BP2	12 months follow-up vs. controls
1.08981e-17	0.0693714	0.327	0.23	4.05918e-17	Ciliated	NTMT1	12 months follow-up vs. controls
1.24264e-17	0.115201	0.512	0.369	4.61384e-17	Ciliated	CNOT7	12 months follow-up vs. controls
1.49859e-17	-0.0361678	0.29	0.315	5.52929e-17	Ciliated	MKS1	12 months follow-up vs. controls
1.52791e-17	-0.0604793	0.233	0.28	5.62865e-17	Ciliated	SCLT1	12 months follow-up vs. controls
2.29616e-17	0.0319244	0.085	0.039	8.39312e-17	Ciliated	KNTC1	12 months follow-up vs. controls
3.17898e-17	0.159585	0.576	0.414	1.15483e-16	Ciliated	LRRC61	12 months follow-up vs. controls
3.67369e-17	0.0897413	0.392	0.279	1.33249e-16	Ciliated	TOPORS	12 months follow-up vs. controls
4.0299e-17	0.081839	0.351	0.239	1.45944e-16	Ciliated	FLOT2	12 months follow-up vs. controls
1.11678e-16	0.16588	0.846	0.724	3.92958e-16	Ciliated	TOMM20	12 months follow-up vs. controls
1.68402e-16	0.0669848	0.231	0.145	5.89032e-16	Ciliated	DCP1A	12 months follow-up vs. controls
2.6595e-16	0.10082	0.526	0.381	9.19304e-16	Ciliated	WDR11	12 months follow-up vs. controls
2.77317e-16	0.0578416	0.207	0.128	9.57193e-16	Ciliated	E2F4	12 months follow-up vs. controls
3.02557e-16	0.0234875	0.05	0.017	1.04125e-15	Ciliated	PDLIM2	12 months follow-up vs. controls
3.35959e-16	0.120661	0.741	0.626	1.14782e-15	Ciliated	NCOR1	12 months follow-up vs. controls
1.37973e-15	0.0721526	0.279	0.178	4.57449e-15	Ciliated	ELMOD3	12 months follow-up vs. controls
2.23984e-15	0.0417806	0.196	0.13	7.35366e-15	Ciliated	PIP4K2A	12 months follow-up vs. controls
3.38572e-15	0.0240434	0.086	0.048	1.10235e-14	Ciliated	KCTD6	12 months follow-up vs. controls
3.87996e-15	0.0622467	0.24	0.158	1.25805e-14	Ciliated	HDAC3	12 months follow-up vs. controls
5.3291e-15	0.0730483	0.339	0.235	1.71845e-14	Ciliated	CDK10	12 months follow-up vs. controls
2.02525e-14	0.139993	0.617	0.474	6.39066e-14	Ciliated	CENPC	12 months follow-up vs. controls
3.52159e-14	-0.0387619	0.168	0.204	1.10237e-13	Ciliated	TMEM80	12 months follow-up vs. controls
7.34605e-14	0.0411537	0.282	0.209	2.27534e-13	Ciliated	RANGAP1	12 months follow-up vs. controls
1.07324e-13	0.0370174	0.113	0.062	3.29818e-13	Ciliated	SUN2	12 months follow-up vs. controls
1.7511e-13	0.0751855	0.32	0.222	5.33259e-13	Ciliated	AKT1	12 months follow-up vs. controls
5.69921e-13	0.0806714	0.449	0.346	1.70904e-12	Ciliated	ARFGEF2	12 months follow-up vs. controls
7.73061e-13	-0.0609226	0.527	0.542	2.29481e-12	Ciliated	TRIM37	12 months follow-up vs. controls
2.12647e-12	0.0209056	0.101	0.064	6.14198e-12	Ciliated	LTBP1	12 months follow-up vs. controls
3.28429e-12	0.0501258	0.245	0.169	9.34851e-12	Ciliated	ATG7	12 months follow-up vs. controls
4.01663e-12	-0.0239917	0.398	0.382	1.14055e-11	Ciliated	AK2	12 months follow-up vs. controls
4.37015e-12	0.0533849	0.15	0.083	1.23795e-11	Ciliated	NUP43	12 months follow-up vs. controls
7.25863e-12	-0.0461787	0.894	0.873	2.02691e-11	Ciliated	TMF1	12 months follow-up vs. controls
1.37705e-11	0.0323666	0.093	0.05	3.80467e-11	Ciliated	CENPJ	12 months follow-up vs. controls
1.80234e-11	0.0597025	0.29	0.204	4.94489e-11	Ciliated	NUP133	12 months follow-up vs. controls
2.43751e-11	0.0288027	0.154	0.104	6.66421e-11	Ciliated	ZC3H12C	12 months follow-up vs. controls
2.56744e-11	0.0385468	0.789	0.736	7.00318e-11	Ciliated	HNRNPAB	12 months follow-up vs. controls
3.70002e-11	0.0331279	0.304	0.242	9.96551e-11	Ciliated	IFFO2	12 months follow-up vs. controls
3.72236e-11	0.0405746	0.152	0.091	1.00142e-10	Ciliated	NOS1AP	12 months follow-up vs. controls
7.42167e-11	0.0899393	0.688	0.585	1.95202e-10	Ciliated	PTK2	12 months follow-up vs. controls
9.90939e-11	-0.0590954	0.691	0.669	2.57754e-10	Ciliated	UPF1	12 months follow-up vs. controls
1.16361e-10	0.0584888	0.277	0.192	3.00673e-10	Ciliated	MZT1	12 months follow-up vs. controls
1.76823e-10	-0.026401	0.146	0.165	4.49991e-10	Ciliated	INPP5E	12 months follow-up vs. controls
1.86446e-10	0.0861903	0.532	0.412	4.72945e-10	Ciliated	ERBB2	12 months follow-up vs. controls
2.04166e-10	0.0633751	0.353	0.263	5.16226e-10	Ciliated	KXD1	12 months follow-up vs. controls
2.29205e-10	0.0418363	0.209	0.147	5.77674e-10	Ciliated	PTPN23	12 months follow-up vs. controls
3.66537e-10	0.0647073	0.467	0.375	9.07286e-10	Ciliated	TCTN3	12 months follow-up vs. controls
4.21535e-10	0.01713	0.412	0.352	1.04123e-09	Ciliated	BAG3	12 months follow-up vs. controls
6.15665e-10	0.0341112	0.206	0.149	1.50496e-09	Ciliated	GSK3A	12 months follow-up vs. controls
8.84054e-10	0.0888973	0.932	0.91	2.14543e-09	Ciliated	DNAAF1	12 months follow-up vs. controls
2.01163e-09	-0.0330755	0.366	0.373	4.79774e-09	Ciliated	MCPH1	12 months follow-up vs. controls
2.65456e-09	0.0421386	0.296	0.229	6.29288e-09	Ciliated	RBM4	12 months follow-up vs. controls
4.02571e-09	0.0357126	0.1	0.052	9.42e-09	Ciliated	CSRP2	12 months follow-up vs. controls
4.65041e-09	-0.0741524	0.344	0.388	1.08387e-08	Ciliated	CDKN1B	12 months follow-up vs. controls
4.90815e-09	-0.0315533	0.864	0.843	1.14168e-08	Ciliated	CHMP5	12 months follow-up vs. controls
5.14264e-09	0.0210559	0.074	0.042	1.19504e-08	Ciliated	HAUS8	12 months follow-up vs. controls
6.36654e-09	-0.0244442	0.129	0.144	1.47074e-08	Ciliated	BBS10	12 months follow-up vs. controls
9.57494e-09	-0.017665	0.398	0.386	2.19897e-08	Ciliated	HNRNPL	12 months follow-up vs. controls
9.77216e-09	0.0761022	0.462	0.383	2.24207e-08	Ciliated	VIM	12 months follow-up vs. controls
1.23133e-08	-0.0431279	0.235	0.268	2.80325e-08	Ciliated	KATNAL1	12 months follow-up vs. controls
1.32483e-08	0.0346565	0.219	0.161	3.00737e-08	Ciliated	HAUS6	12 months follow-up vs. controls
1.46663e-08	0.0643854	0.72	0.62	3.31648e-08	Ciliated	CTNNB1	12 months follow-up vs. controls
2.10162e-08	0.115368	0.725	0.604	4.72512e-08	Ciliated	SDCCAG8	12 months follow-up vs. controls
2.63452e-08	0.031999	0.279	0.22	5.88951e-08	Ciliated	FBXO28	12 months follow-up vs. controls
3.18254e-08	-0.05966	0.28	0.309	7.08101e-08	Ciliated	STX3	12 months follow-up vs. controls
4.27495e-08	0.0116793	0.226	0.188	9.41369e-08	Ciliated	BOD1	12 months follow-up vs. controls
6.35958e-08	0.0578578	0.477	0.385	1.39001e-07	Ciliated	NARF	12 months follow-up vs. controls
7.41381e-08	0.0334606	0.16	0.108	1.61743e-07	Ciliated	VMAC	12 months follow-up vs. controls
1.08337e-07	0.0151572	0.224	0.181	2.33303e-07	Ciliated	THSD4	12 months follow-up vs. controls
1.16903e-07	0.0266253	0.202	0.155	2.51315e-07	Ciliated	DCPS	12 months follow-up vs. controls
1.29911e-07	-0.0189279	0.601	0.584	2.78516e-07	Ciliated	CDC14A	12 months follow-up vs. controls
1.49138e-07	0.0198967	0.882	0.838	3.18866e-07	Ciliated	ABHD2	12 months follow-up vs. controls
2.99225e-07	0.0292223	0.109	0.066	6.23892e-07	Ciliated	FIGNL1	12 months follow-up vs. controls
4.98663e-07	0.0165137	0.112	0.082	1.01282e-06	Ciliated	CHMP7	12 months follow-up vs. controls
5.62448e-07	-0.0142445	0.117	0.129	1.1404e-06	Ciliated	INPP5B	12 months follow-up vs. controls
6.17288e-07	-0.012128	0.173	0.173	1.24944e-06	Ciliated	TIMP4	12 months follow-up vs. controls
6.41682e-07	0.0336656	0.129	0.083	1.29658e-06	Ciliated	MERTK	12 months follow-up vs. controls
7.91827e-07	0.0229804	0.41	0.356	1.59449e-06	Ciliated	PPP2R5A	12 months follow-up vs. controls
9.52081e-07	0.0456415	0.277	0.21	1.9074e-06	Ciliated	NUP160	12 months follow-up vs. controls
1.22999e-06	-0.0142848	0.957	0.947	2.44337e-06	Ciliated	CCDC170	12 months follow-up vs. controls
1.82201e-06	-0.0294024	0.849	0.832	3.58613e-06	Ciliated	DNAH3	12 months follow-up vs. controls
1.9274e-06	0.0363392	0.308	0.245	3.78723e-06	Ciliated	CSRP1	12 months follow-up vs. controls
2.41518e-06	0.0230273	0.465	0.408	4.69474e-06	Ciliated	EIF3B	12 months follow-up vs. controls
3.77248e-06	-0.0223442	0.262	0.268	7.24341e-06	Ciliated	YTHDF1	12 months follow-up vs. controls
5.30612e-06	-0.0208756	0.381	0.388	9.97652e-06	Ciliated	KATNB1	12 months follow-up vs. controls
1.07652e-05	0.0265351	0.312	0.258	1.98134e-05	Ciliated	POLB	12 months follow-up vs. controls
1.11851e-05	-0.0106116	0.198	0.199	2.05541e-05	Ciliated	EML6	12 months follow-up vs. controls
1.28105e-05	-0.023851	0.511	0.495	2.34494e-05	Ciliated	LSM14A	12 months follow-up vs. controls
1.3102e-05	0.10272	0.672	0.56	2.39457e-05	Ciliated	NBR1	12 months follow-up vs. controls
1.40516e-05	0.0274039	0.18	0.137	2.5636e-05	Ciliated	CUL7	12 months follow-up vs. controls
1.62959e-05	0.0152812	0.37	0.329	2.95991e-05	Ciliated	SVIL	12 months follow-up vs. controls
1.69952e-05	-0.032956	0.292	0.306	3.07743e-05	Ciliated	SPECC1	12 months follow-up vs. controls
2.1514e-05	0.0562864	0.806	0.732	3.86006e-05	Ciliated	TWF1	12 months follow-up vs. controls
3.28417e-05	0.0248572	0.129	0.091	5.82149e-05	Ciliated	CENPT	12 months follow-up vs. controls
3.71499e-05	-0.014209	0.141	0.148	6.54083e-05	Ciliated	DCP1B	12 months follow-up vs. controls
3.71292e-05	-0.023035	0.344	0.338	6.54083e-05	Ciliated	PPP1R35	12 months follow-up vs. controls
4.24472e-05	0.106753	0.746	0.637	7.45121e-05	Ciliated	NIN	12 months follow-up vs. controls
5.08258e-05	0.0531183	0.496	0.416	8.87567e-05	Ciliated	TNPO1	12 months follow-up vs. controls
6.3183e-05	0.0285575	0.244	0.196	0.000109523	Ciliated	ARHGEF7	12 months follow-up vs. controls
8.07634e-05	0.0351859	0.389	0.324	0.000138772	Ciliated	BLOC1S4	12 months follow-up vs. controls
8.12582e-05	-0.0384872	0.393	0.408	0.00013952	Ciliated	ARL8B	12 months follow-up vs. controls
8.35595e-05	0.0181164	0.074	0.049	0.000143158	Ciliated	EML5	12 months follow-up vs. controls
8.83689e-05	0.033139	0.61	0.538	0.000151288	Ciliated	WEE1	12 months follow-up vs. controls
0.000105187	0.0249288	0.318	0.271	0.000178652	Ciliated	TXNDC15	12 months follow-up vs. controls
0.000112527	0.084651	0.805	0.73	0.000190704	Ciliated	ANAPC16	12 months follow-up vs. controls
0.000141542	0.0913959	0.689	0.582	0.000237314	Ciliated	DYNC1I2	12 months follow-up vs. controls
0.000184495	0.0485407	0.654	0.591	0.000305416	Ciliated	HOOK1	12 months follow-up vs. controls
0.000187797	0.0141325	0.125	0.1	0.000310446	Ciliated	BTBD2	12 months follow-up vs. controls
0.000259278	0.01945	0.17	0.135	0.000423259	Ciliated	TAF5L	12 months follow-up vs. controls
0.000296808	0.021429	0.1	0.069	0.000480858	Ciliated	PABPC1L	12 months follow-up vs. controls
0.000432511	0.0137441	0.055	0.032	0.000688391	Ciliated	FERMT2	12 months follow-up vs. controls
0.000464316	-0.0102646	0.441	0.422	0.00073405	Ciliated	DYRK1A	12 months follow-up vs. controls
0.000513964	0.0187879	0.102	0.074	0.000805506	Ciliated	TTC23	12 months follow-up vs. controls
0.000780766	0.0407822	0.458	0.387	0.00120441	Ciliated	CDK5RAP3	12 months follow-up vs. controls
0.000785488	0.0308798	0.547	0.486	0.0012109	Ciliated	CASC3	12 months follow-up vs. controls
0.00210548	0.0470282	0.588	0.506	0.00308419	Ciliated	UNC119B	12 months follow-up vs. controls
0.0024859	0.0344282	0.287	0.24	0.00360778	Ciliated	TBC1D32	12 months follow-up vs. controls
0.00250665	0.0116672	0.076	0.058	0.00363341	Ciliated	GRB7	12 months follow-up vs. controls
0.00510387	0.0267012	0.566	0.502	0.00711759	Ciliated	TARDBP	12 months follow-up vs. controls
0.00932163	0.04401	0.542	0.47	0.0126619	Ciliated	ARMC9	12 months follow-up vs. controls
0.0148049	0.0358393	0.814	0.759	0.0196453	Ciliated	RAB11A	12 months follow-up vs. controls
0.0155093	0.0665187	0.597	0.502	0.0205221	Ciliated	XRN1	12 months follow-up vs. controls
0.0261676	0.0454175	0.555	0.487	0.0336053	Ciliated	UBAP2L	12 months follow-up vs. controls
0.0332995	-0.0141865	0.068	0.08	0.0423943	Ciliated	CATSPERG	12 months follow-up vs. controls
4.27118e-109	0.11601	0.693	0.918	2.33822e-107	Secretory	ATP1B1	SARS-CoV-2 pos. vs. controls
1.03913e-78	-0.137178	0.386	0.731	3.82203e-77	Secretory	CHMP5	SARS-CoV-2 pos. vs. controls
5.90024e-77	-0.0334915	0.456	0.774	2.07301e-75	Secretory	PDLIM1	SARS-CoV-2 pos. vs. controls
2.46007e-76	-0.337738	0.428	0.869	8.51617e-75	Secretory	SON	SARS-CoV-2 pos. vs. controls
4.18197e-73	-0.253591	0.44	0.848	1.38653e-71	Secretory	PRRC2C	SARS-CoV-2 pos. vs. controls
4.68352e-72	-0.138176	0.428	0.801	1.48986e-70	Secretory	ACTN4	SARS-CoV-2 pos. vs. controls
7.92041e-72	-0.205133	0.474	0.835	2.48595e-70	Secretory	HSBP1	SARS-CoV-2 pos. vs. controls
9.14042e-72	-0.0794236	0.36	0.654	2.83113e-70	Secretory	CFDP1	SARS-CoV-2 pos. vs. controls
7.5734e-67	-0.131933	0.414	0.774	2.073e-65	Secretory	RAB11A	SARS-CoV-2 pos. vs. controls
1.02582e-64	-0.174947	0.483	0.806	2.59654e-63	Secretory	SERPINB1	SARS-CoV-2 pos. vs. controls
1.26887e-60	-0.161953	0.346	0.69	2.95734e-59	Secretory	STAU1	SARS-CoV-2 pos. vs. controls
6.13084e-57	-0.239185	0.316	0.687	1.34878e-55	Secretory	NUFIP2	SARS-CoV-2 pos. vs. controls
2.05631e-54	-0.285505	0.298	0.696	4.20917e-53	Secretory	EML4	SARS-CoV-2 pos. vs. controls
3.91995e-54	-0.212083	0.335	0.696	7.8868e-53	Secretory	TNRC6B	SARS-CoV-2 pos. vs. controls
8.16333e-52	-0.261852	0.248	0.6	1.57512e-50	Secretory	CDK2AP2	SARS-CoV-2 pos. vs. controls
1.04618e-51	-0.310533	0.303	0.705	2.00221e-50	Secretory	ANK3	SARS-CoV-2 pos. vs. controls
2.77045e-51	-0.121321	0.121	0.261	5.1759e-50	Secretory	FAM107A	SARS-CoV-2 pos. vs. controls
5.40395e-51	-0.238545	0.369	0.767	9.71061e-50	Secretory	TOMM20	SARS-CoV-2 pos. vs. controls
7.76822e-51	-0.0752073	0.276	0.485	1.37492e-49	Secretory	XRN1	SARS-CoV-2 pos. vs. controls
8.55356e-51	-0.136276	0.309	0.625	1.50262e-49	Secretory	MAP1LC3B	SARS-CoV-2 pos. vs. controls
1.33947e-50	-0.211612	0.348	0.736	2.33564e-49	Secretory	REEP3	SARS-CoV-2 pos. vs. controls
1.11032e-49	-0.145054	0.301	0.605	1.89399e-48	Secretory	AK2	SARS-CoV-2 pos. vs. controls
5.56322e-49	-0.267503	0.166	0.48	9.42146e-48	Secretory	WEE1	SARS-CoV-2 pos. vs. controls
7.79065e-49	-0.184098	0.271	0.579	1.30994e-47	Secretory	FLNB	SARS-CoV-2 pos. vs. controls
5.28299e-48	-0.184384	0.288	0.609	8.75786e-47	Secretory	CCT7	SARS-CoV-2 pos. vs. controls
2.86387e-47	-0.169272	0.363	0.721	4.61751e-46	Secretory	ANAPC16	SARS-CoV-2 pos. vs. controls
2.79139e-46	-0.116173	0.292	0.55	4.32299e-45	Secretory	AK1	SARS-CoV-2 pos. vs. controls
3.60954e-46	-0.163282	0.329	0.68	5.5106e-45	Secretory	DYNC1I2	SARS-CoV-2 pos. vs. controls
3.98553e-46	-0.291656	0.306	0.68	6.01406e-45	Secretory	MYH9	SARS-CoV-2 pos. vs. controls
1.1336e-44	-0.124374	0.592	0.897	1.59789e-43	Secretory	PKM	SARS-CoV-2 pos. vs. controls
2.72019e-44	-0.273613	0.309	0.699	3.7765e-43	Secretory	NCOR1	SARS-CoV-2 pos. vs. controls
2.74681e-44	-0.2429	0.314	0.686	3.78127e-43	Secretory	CCT8	SARS-CoV-2 pos. vs. controls
8.19087e-44	-0.298654	0.387	0.799	1.10179e-42	Secretory	HNRNPAB	SARS-CoV-2 pos. vs. controls
1.17106e-43	-0.154638	0.288	0.565	1.5663e-42	Secretory	CNOT1	SARS-CoV-2 pos. vs. controls
2.78551e-43	-0.262103	0.329	0.718	3.66317e-42	Secretory	PDCD6IP	SARS-CoV-2 pos. vs. controls
2.83376e-43	-0.0706266	0.316	0.548	3.70593e-42	Secretory	ARL3	SARS-CoV-2 pos. vs. controls
2.9838e-43	-0.282001	0.349	0.758	3.85926e-42	Secretory	RAB14	SARS-CoV-2 pos. vs. controls
4.63869e-43	-0.203501	0.323	0.676	5.90242e-42	Secretory	TWF1	SARS-CoV-2 pos. vs. controls
1.98782e-42	-0.185336	0.642	0.9	2.50231e-41	Secretory	DYNLL1	SARS-CoV-2 pos. vs. controls
2.73608e-42	-0.098556	0.236	0.43	3.37211e-41	Secretory	NOTCH2	SARS-CoV-2 pos. vs. controls
3.26963e-42	-0.107641	0.276	0.503	4.0087e-41	Secretory	TRAK1	SARS-CoV-2 pos. vs. controls
6.90631e-42	-0.213408	0.317	0.669	8.29462e-41	Secretory	NEBL	SARS-CoV-2 pos. vs. controls
5.95411e-40	-0.0538105	0.201	0.354	6.771e-39	Secretory	NTMT1	SARS-CoV-2 pos. vs. controls
3.30715e-39	-0.141612	0.247	0.502	3.7249e-38	Secretory	LSM14A	SARS-CoV-2 pos. vs. controls
5.51975e-39	-0.18306	0.195	0.453	6.129e-38	Secretory	NIN	SARS-CoV-2 pos. vs. controls
6.05029e-39	-0.0912548	0.278	0.502	6.68657e-38	Secretory	CSNK1D	SARS-CoV-2 pos. vs. controls
6.13024e-39	-0.299825	0.176	0.517	6.74327e-38	Secretory	PDE4DIP	SARS-CoV-2 pos. vs. controls
1.13294e-38	-0.130885	0.29	0.559	1.24044e-37	Secretory	KIF2A	SARS-CoV-2 pos. vs. controls
1.26873e-38	-0.169516	0.305	0.629	1.37631e-37	Secretory	CTNNB1	SARS-CoV-2 pos. vs. controls
5.74742e-38	-0.18798	0.382	0.767	6.12191e-37	Secretory	SCNN1A	SARS-CoV-2 pos. vs. controls
7.85866e-38	-0.301989	0.316	0.723	8.2219e-37	Secretory	ASH1L	SARS-CoV-2 pos. vs. controls
8.47406e-38	-0.217676	0.323	0.682	8.82652e-37	Secretory	MTUS1	SARS-CoV-2 pos. vs. controls
1.21611e-37	-0.254194	0.298	0.673	1.23928e-36	Secretory	CUL3	SARS-CoV-2 pos. vs. controls
2.44812e-37	-0.148934	0.24	0.501	2.43159e-36	Secretory	CCDC57	SARS-CoV-2 pos. vs. controls
8.44426e-37	-0.393578	0.486	0.885	8.18016e-36	Secretory	NCL	SARS-CoV-2 pos. vs. controls
1.59542e-36	-0.0179723	0.182	0.295	1.53291e-35	Secretory	PDLIM2	SARS-CoV-2 pos. vs. controls
2.9787e-36	-0.221327	0.267	0.597	2.85035e-35	Secretory	PTK2	SARS-CoV-2 pos. vs. controls
4.05232e-36	-0.0913643	0.255	0.431	3.86201e-35	Secretory	RCC2	SARS-CoV-2 pos. vs. controls
4.43528e-36	-0.126694	0.287	0.552	4.20994e-35	Secretory	SMARCE1	SARS-CoV-2 pos. vs. controls
5.11571e-36	-0.143634	0.234	0.493	4.8363e-35	Secretory	TBCB	SARS-CoV-2 pos. vs. controls
6.70325e-36	-0.226838	0.288	0.631	6.31178e-35	Secretory	KIF13B	SARS-CoV-2 pos. vs. controls
8.8751e-36	-0.177797	0.166	0.401	8.2577e-35	Secretory	CASC3	SARS-CoV-2 pos. vs. controls
1.25163e-35	-0.0810864	0.231	0.419	1.15092e-34	Secretory	CNOT7	SARS-CoV-2 pos. vs. controls
1.47985e-35	-0.575404	0.341	0.842	1.33984e-34	Secretory	APP	SARS-CoV-2 pos. vs. controls
6.28078e-35	-0.156051	0.285	0.56	5.49626e-34	Secretory	UPF1	SARS-CoV-2 pos. vs. controls
7.96346e-35	-0.0410847	0.235	0.363	6.91734e-34	Secretory	AKT1	SARS-CoV-2 pos. vs. controls
2.01537e-34	-0.19837	0.298	0.615	1.69435e-33	Secretory	TCP1	SARS-CoV-2 pos. vs. controls
3.50035e-34	-0.0754378	0.096	0.217	2.87102e-33	Secretory	NEDD9	SARS-CoV-2 pos. vs. controls
3.78709e-34	-0.139378	0.209	0.432	3.09542e-33	Secretory	ARFGEF2	SARS-CoV-2 pos. vs. controls
4.48709e-34	-0.126679	0.192	0.403	3.61734e-33	Secretory	PPP2R5A	SARS-CoV-2 pos. vs. controls
5.45549e-34	-0.122986	0.3	0.549	4.38301e-33	Secretory	ERBB2	SARS-CoV-2 pos. vs. controls
5.62781e-34	-0.354827	0.324	0.74	4.50608e-33	Secretory	CCT3	SARS-CoV-2 pos. vs. controls
7.44352e-34	-0.211399	0.236	0.539	5.89968e-33	Secretory	PAK1	SARS-CoV-2 pos. vs. controls
1.00466e-33	-0.158906	0.177	0.4	7.93613e-33	Secretory	SHROOM3	SARS-CoV-2 pos. vs. controls
1.01893e-33	-0.0890958	0.229	0.406	8.02195e-33	Secretory	UBAP2L	SARS-CoV-2 pos. vs. controls
1.36365e-33	-0.258878	0.214	0.543	1.06646e-32	Secretory	HOOK1	SARS-CoV-2 pos. vs. controls
1.44802e-33	-0.0557614	0.199	0.346	1.12869e-32	Secretory	LSM6	SARS-CoV-2 pos. vs. controls
2.56974e-33	-0.154947	0.329	0.643	1.97041e-32	Secretory	DNAJB6	SARS-CoV-2 pos. vs. controls
3.71628e-33	-0.0913012	0.252	0.43	2.8403e-32	Secretory	CENPC	SARS-CoV-2 pos. vs. controls
5.57301e-33	-0.127148	0.223	0.448	4.20476e-32	Secretory	ATG5	SARS-CoV-2 pos. vs. controls
7.85253e-33	-0.118699	0.262	0.509	5.86821e-32	Secretory	ARL8B	SARS-CoV-2 pos. vs. controls
9.39342e-33	-0.16017	0.312	0.583	6.97543e-32	Secretory	ARHGAP18	SARS-CoV-2 pos. vs. controls
1.14291e-32	-0.230929	0.327	0.682	8.43392e-32	Secretory	TMF1	SARS-CoV-2 pos. vs. controls
1.1724e-32	-0.0667364	0.208	0.344	8.62446e-32	Secretory	LDLRAP1	SARS-CoV-2 pos. vs. controls
1.82977e-32	-0.0981538	0.188	0.36	1.32941e-31	Secretory	CSRP1	SARS-CoV-2 pos. vs. controls
2.19957e-32	-0.113573	0.245	0.473	1.59316e-31	Secretory	GGPS1	SARS-CoV-2 pos. vs. controls
2.69728e-32	-0.104835	0.184	0.349	1.94767e-31	Secretory	AGO3	SARS-CoV-2 pos. vs. controls
3.04379e-32	-0.0549001	0.158	0.257	2.19115e-31	Secretory	HDAC3	SARS-CoV-2 pos. vs. controls
4.11185e-32	-0.175254	0.425	0.764	2.93312e-31	Secretory	ZFP36L1	SARS-CoV-2 pos. vs. controls
8.84438e-32	-0.0997038	0.231	0.447	6.23343e-31	Secretory	RILPL2	SARS-CoV-2 pos. vs. controls
1.44954e-31	-0.0967711	0.184	0.35	1.01253e-30	Secretory	RANBP9	SARS-CoV-2 pos. vs. controls
1.63939e-31	-0.506132	0.382	0.851	1.14175e-30	Secretory	SYNE2	SARS-CoV-2 pos. vs. controls
2.7534e-31	-0.157524	0.22	0.448	1.90632e-30	Secretory	CCDC88C	SARS-CoV-2 pos. vs. controls
2.99151e-31	-0.185746	0.252	0.543	2.06511e-30	Secretory	TARDBP	SARS-CoV-2 pos. vs. controls
3.0401e-31	-0.222335	0.256	0.581	2.09252e-30	Secretory	MAP7	SARS-CoV-2 pos. vs. controls
3.31667e-31	-0.156471	0.22	0.466	2.27622e-30	Secretory	SDCCAG8	SARS-CoV-2 pos. vs. controls
3.95721e-31	-0.238474	0.326	0.705	2.69228e-30	Secretory	PDLIM5	SARS-CoV-2 pos. vs. controls
4.12745e-31	-0.313972	0.355	0.753	2.80001e-30	Secretory	PRKAR1A	SARS-CoV-2 pos. vs. controls
4.36051e-31	-0.271767	0.299	0.677	2.94961e-30	Secretory	PLS1	SARS-CoV-2 pos. vs. controls
1.01107e-30	-0.106111	0.232	0.419	6.76156e-30	Secretory	CAB39	SARS-CoV-2 pos. vs. controls
1.12773e-30	-0.0616162	0.268	0.446	7.47795e-30	Secretory	HNRNPL	SARS-CoV-2 pos. vs. controls
1.60145e-30	-0.152573	0.193	0.414	1.05009e-29	Secretory	BAG3	SARS-CoV-2 pos. vs. controls
2.80631e-30	-0.0772005	0.169	0.31	1.82488e-29	Secretory	IQCB1	SARS-CoV-2 pos. vs. controls
2.98216e-30	-0.369531	0.302	0.709	1.92858e-29	Secretory	SPTBN1	SARS-CoV-2 pos. vs. controls
3.42083e-30	-0.25365	0.188	0.498	2.20017e-29	Secretory	IGF2BP2	SARS-CoV-2 pos. vs. controls
1.02682e-29	-0.15889	0.141	0.361	6.53282e-29	Secretory	COBL	SARS-CoV-2 pos. vs. controls
1.24627e-29	-0.193433	0.175	0.43	7.88637e-29	Secretory	MTA1	SARS-CoV-2 pos. vs. controls
1.26887e-29	-0.153567	0.161	0.385	8.00783e-29	Secretory	CDKN1B	SARS-CoV-2 pos. vs. controls
2.00798e-29	-0.125935	0.231	0.461	1.25379e-28	Secretory	SPECC1	SARS-CoV-2 pos. vs. controls
2.93421e-29	-0.0804985	0.231	0.389	1.8129e-28	Secretory	ATXN7	SARS-CoV-2 pos. vs. controls
4.70109e-29	-0.0166612	0.167	0.245	2.85216e-28	Secretory	DCPS	SARS-CoV-2 pos. vs. controls
5.92698e-29	-0.150626	0.256	0.503	3.58666e-28	Secretory	NBR1	SARS-CoV-2 pos. vs. controls
6.4756e-29	-0.11133	0.21	0.398	3.89861e-28	Secretory	STAU2	SARS-CoV-2 pos. vs. controls
7.54257e-29	-0.158431	0.191	0.422	4.5064e-28	Secretory	HTT	SARS-CoV-2 pos. vs. controls
9.59556e-29	-0.119937	0.249	0.488	5.70403e-28	Secretory	TIAL1	SARS-CoV-2 pos. vs. controls
1.47522e-28	-0.109963	0.25	0.473	8.72528e-28	Secretory	EIF3B	SARS-CoV-2 pos. vs. controls
1.50458e-28	-0.0832935	0.201	0.358	8.87667e-28	Secretory	DYRK1A	SARS-CoV-2 pos. vs. controls
2.9843e-28	-0.134599	0.237	0.492	1.72606e-27	Secretory	DEFB1	SARS-CoV-2 pos. vs. controls
6.2937e-28	-0.165233	0.25	0.523	3.58726e-27	Secretory	MARK2	SARS-CoV-2 pos. vs. controls
6.48121e-28	-0.0922355	0.171	0.318	3.68521e-27	Secretory	YTHDF1	SARS-CoV-2 pos. vs. controls
7.15019e-28	-0.124013	0.226	0.446	4.05579e-27	Secretory	CDK5RAP3	SARS-CoV-2 pos. vs. controls
1.13212e-27	-0.218655	0.255	0.561	6.37561e-27	Secretory	SUN1	SARS-CoV-2 pos. vs. controls
1.25932e-27	-0.0627693	0.21	0.373	7.0616e-27	Secretory	BLOC1S4	SARS-CoV-2 pos. vs. controls
1.36831e-27	-0.233308	0.171	0.463	7.63269e-27	Secretory	TXNDC15	SARS-CoV-2 pos. vs. controls
1.44778e-27	-0.0994274	0.171	0.319	8.05693e-27	Secretory	PKP2	SARS-CoV-2 pos. vs. controls
2.13864e-27	0.0499814	0.209	0.204	1.179e-26	Secretory	CNP	SARS-CoV-2 pos. vs. controls
5.03389e-27	-0.137141	0.243	0.478	2.74937e-26	Secretory	TNPO1	SARS-CoV-2 pos. vs. controls
5.43277e-27	-0.107002	0.174	0.351	2.95352e-26	Secretory	STX3	SARS-CoV-2 pos. vs. controls
5.80295e-27	0.0670982	0.058	0.016	3.1475e-26	Secretory	APOBEC3A	SARS-CoV-2 pos. vs. controls
1.19575e-26	-0.0696898	0.126	0.271	6.42647e-26	Secretory	CBY1	SARS-CoV-2 pos. vs. controls
1.32935e-26	-0.0332658	0.19	0.3	7.11201e-26	Secretory	KXD1	SARS-CoV-2 pos. vs. controls
4.9635e-26	-0.232463	0.233	0.534	2.61975e-25	Secretory	TUBGCP2	SARS-CoV-2 pos. vs. controls
5.87826e-26	-0.0275878	0.149	0.222	3.09562e-25	Secretory	KAT5	SARS-CoV-2 pos. vs. controls
8.37751e-26	-0.164709	0.186	0.402	4.38237e-25	Secretory	CLUAP1	SARS-CoV-2 pos. vs. controls
1.72517e-25	-0.0850044	0.129	0.264	8.90579e-25	Secretory	C9orf72	SARS-CoV-2 pos. vs. controls
2.28804e-25	-0.353339	0.419	0.825	1.17599e-24	Secretory	TPM4	SARS-CoV-2 pos. vs. controls
5.39339e-25	-0.160947	0.233	0.49	2.74212e-24	Secretory	GLRX3	SARS-CoV-2 pos. vs. controls
2.72881e-24	-0.201429	0.718	0.93	1.36093e-23	Secretory	KRT18	SARS-CoV-2 pos. vs. controls
2.91042e-24	-0.116119	0.179	0.352	1.44539e-23	Secretory	TOPORS	SARS-CoV-2 pos. vs. controls
3.1836e-24	-0.0524149	0.157	0.238	1.57441e-23	Secretory	AGO1	SARS-CoV-2 pos. vs. controls
3.95398e-24	-0.0752798	0.222	0.352	1.94721e-23	Secretory	WDR11	SARS-CoV-2 pos. vs. controls
1.22752e-23	-0.073937	0.21	0.347	5.93343e-23	Secretory	FBXW11	SARS-CoV-2 pos. vs. controls
1.52781e-23	-0.0274897	0.136	0.204	7.33971e-23	Secretory	MZT1	SARS-CoV-2 pos. vs. controls
6.19609e-23	-0.14847	0.164	0.406	2.9113e-22	Secretory	PDE4C	SARS-CoV-2 pos. vs. controls
6.2255e-23	-0.443547	0.323	0.748	2.91929e-22	Secretory	ABHD2	SARS-CoV-2 pos. vs. controls
8.86283e-23	-0.0914451	0.116	0.261	4.12314e-22	Secretory	TRIM37	SARS-CoV-2 pos. vs. controls
9.04681e-23	-0.0870558	0.139	0.273	4.19216e-22	Secretory	NOS1AP	SARS-CoV-2 pos. vs. controls
9.98617e-23	-0.0987892	0.161	0.321	4.6093e-22	Secretory	RUSC1	SARS-CoV-2 pos. vs. controls
1.41387e-22	-0.0288121	0.113	0.185	6.47518e-22	Secretory	PIP4K2A	SARS-CoV-2 pos. vs. controls
5.85052e-22	-0.0852174	0.098	0.2	2.57905e-21	Secretory	SNCA	SARS-CoV-2 pos. vs. controls
9.38577e-22	-0.0170491	0.197	0.271	4.10671e-21	Secretory	FBXO32	SARS-CoV-2 pos. vs. controls
9.99762e-22	-0.114386	0.116	0.268	4.36631e-21	Secretory	CBL	SARS-CoV-2 pos. vs. controls
1.0415e-20	-0.0550494	0.165	0.281	4.34697e-20	Secretory	SVIL	SARS-CoV-2 pos. vs. controls
1.7054e-20	-0.0212129	0.182	0.263	7.03066e-20	Secretory	PPP2R3C	SARS-CoV-2 pos. vs. controls
1.76461e-20	-0.0757716	0.151	0.267	7.26204e-20	Secretory	TCTN3	SARS-CoV-2 pos. vs. controls
2.03237e-20	-0.0893571	0.176	0.336	8.3494e-20	Secretory	PPP1R35	SARS-CoV-2 pos. vs. controls
2.761e-20	-0.0171748	0.102	0.151	1.12641e-19	Secretory	RILP	SARS-CoV-2 pos. vs. controls
2.81066e-20	-0.136026	0.129	0.284	1.14469e-19	Secretory	DST	SARS-CoV-2 pos. vs. controls
4.7246e-20	-0.0983032	0.094	0.233	1.91424e-19	Secretory	TMEM80	SARS-CoV-2 pos. vs. controls
1.19258e-19	-0.103474	0.141	0.307	4.78249e-19	Secretory	BOD1	SARS-CoV-2 pos. vs. controls
1.33631e-19	-0.119017	0.108	0.249	5.32263e-19	Secretory	NME5	SARS-CoV-2 pos. vs. controls
5.00199e-19	-0.112269	0.147	0.303	1.95918e-18	Secretory	MCPH1	SARS-CoV-2 pos. vs. controls
5.09896e-19	-0.068056	0.033	0.141	1.99384e-18	Secretory	TTLL7	SARS-CoV-2 pos. vs. controls
6.13111e-19	-0.0269585	0.148	0.208	2.38556e-18	Secretory	PTPN23	SARS-CoV-2 pos. vs. controls
1.11542e-18	-0.142684	0.197	0.378	4.31151e-18	Secretory	NME7	SARS-CoV-2 pos. vs. controls
1.72982e-18	-0.0564473	0.158	0.248	6.64273e-18	Secretory	RBM4	SARS-CoV-2 pos. vs. controls
1.99638e-18	-0.0649074	0.15	0.257	7.64144e-18	Secretory	FBXO28	SARS-CoV-2 pos. vs. controls
2.81244e-18	-0.026677	0.154	0.219	1.07301e-17	Secretory	RANGAP1	SARS-CoV-2 pos. vs. controls
3.15245e-18	-0.0975168	0.031	0.172	1.20079e-17	Secretory	MAPRE2	SARS-CoV-2 pos. vs. controls
6.56694e-17	-0.0664559	0.136	0.26	2.3529e-16	Secretory	FBXO22	SARS-CoV-2 pos. vs. controls
9.70243e-17	-0.0973035	0.027	0.16	3.43969e-16	Secretory	MPDZ	SARS-CoV-2 pos. vs. controls
1.28453e-16	-0.0526684	0.022	0.113	4.51311e-16	Secretory	SHANK2	SARS-CoV-2 pos. vs. controls
1.28694e-16	-0.0162599	0.166	0.211	4.51483e-16	Secretory	GSK3A	SARS-CoV-2 pos. vs. controls
1.81755e-16	-0.0370632	0.078	0.14	6.34795e-16	Secretory	TTC8	SARS-CoV-2 pos. vs. controls
1.91628e-16	-0.0326889	0.118	0.166	6.68284e-16	Secretory	GRB7	SARS-CoV-2 pos. vs. controls
2.17297e-16	-0.0674821	0.165	0.282	7.5334e-16	Secretory	WDR73	SARS-CoV-2 pos. vs. controls
3.14102e-16	-0.0725053	0.128	0.233	1.07941e-15	Secretory	PHF2	SARS-CoV-2 pos. vs. controls
3.19958e-16	-0.07122	0.083	0.187	1.09793e-15	Secretory	CCDC68	SARS-CoV-2 pos. vs. controls
3.62406e-16	-0.124119	0.028	0.171	1.23459e-15	Secretory	MAP6	SARS-CoV-2 pos. vs. controls
5.73927e-16	-0.0483767	0.148	0.231	1.94392e-15	Secretory	NAV1	SARS-CoV-2 pos. vs. controls
6.62238e-16	-0.0359313	0.15	0.201	2.23981e-15	Secretory	SUN2	SARS-CoV-2 pos. vs. controls
7.33121e-16	-0.0223119	0.164	0.236	2.47599e-15	Secretory	POLB	SARS-CoV-2 pos. vs. controls
7.52645e-16	-0.0574369	0.103	0.176	2.53829e-15	Secretory	TNRC6C	SARS-CoV-2 pos. vs. controls
7.54143e-16	-0.0321359	0.195	0.273	2.5397e-15	Secretory	STK11	SARS-CoV-2 pos. vs. controls
7.97208e-16	-0.203217	0.163	0.364	2.67707e-15	Secretory	DNAH5	SARS-CoV-2 pos. vs. controls
9.12164e-16	-0.0583864	0.074	0.173	3.04572e-15	Secretory	IFT46	SARS-CoV-2 pos. vs. controls
1.30522e-15	-0.0320542	0.144	0.2	4.33968e-15	Secretory	NUP160	SARS-CoV-2 pos. vs. controls
1.41823e-15	-0.0155657	0.218	0.302	4.69552e-15	Secretory	NARF	SARS-CoV-2 pos. vs. controls
2.55723e-15	-0.105156	0.092	0.233	8.36071e-15	Secretory	ALMS1	SARS-CoV-2 pos. vs. controls
2.66745e-15	-0.0443068	0.116	0.191	8.70897e-15	Secretory	KCTD6	SARS-CoV-2 pos. vs. controls
3.61432e-15	-0.0722691	0.059	0.17	1.17353e-14	Secretory	CDC14A	SARS-CoV-2 pos. vs. controls
4.28417e-15	-0.0330762	0.027	0.081	1.38656e-14	Secretory	THSD4	SARS-CoV-2 pos. vs. controls
4.70846e-15	-0.076611	0.102	0.225	1.5204e-14	Secretory	CEP89	SARS-CoV-2 pos. vs. controls
5.91793e-15	-0.0785916	0.122	0.239	1.90572e-14	Secretory	ARHGEF7	SARS-CoV-2 pos. vs. controls
9.24967e-15	-0.0386482	0.114	0.19	2.95437e-14	Secretory	MAP1S	SARS-CoV-2 pos. vs. controls
9.95624e-15	-0.0883575	0.033	0.162	3.17574e-14	Secretory	CENPM	SARS-CoV-2 pos. vs. controls
2.03103e-14	-0.0709664	0.152	0.258	6.40033e-14	Secretory	POLDIP3	SARS-CoV-2 pos. vs. controls
2.96363e-14	-0.0332322	0.089	0.143	9.30184e-14	Secretory	TBC1D32	SARS-CoV-2 pos. vs. controls
4.26322e-14	-0.0245613	0.102	0.14	1.33099e-13	Secretory	ZC3H12C	SARS-CoV-2 pos. vs. controls
9.8122e-14	-0.0490607	0.067	0.151	3.02329e-13	Secretory	UNC119B	SARS-CoV-2 pos. vs. controls
1.44155e-13	-0.123408	0.126	0.274	4.4013e-13	Secretory	EFHC1	SARS-CoV-2 pos. vs. controls
2.06022e-13	-0.0614969	0.168	0.263	6.26583e-13	Secretory	ATXN3	SARS-CoV-2 pos. vs. controls
2.51324e-13	-0.0424576	0.076	0.152	7.63377e-13	Secretory	DNAL4	SARS-CoV-2 pos. vs. controls
3.08298e-13	-0.0410911	0.069	0.133	9.33586e-13	Secretory	IFFO2	SARS-CoV-2 pos. vs. controls
4.59043e-13	-0.0456455	0.103	0.167	1.38006e-12	Secretory	NUP133	SARS-CoV-2 pos. vs. controls
7.4114e-13	-0.0405613	0.126	0.19	2.20283e-12	Secretory	CHMP7	SARS-CoV-2 pos. vs. controls
9.34598e-13	-0.0331573	0.097	0.146	2.7604e-12	Secretory	TAF5L	SARS-CoV-2 pos. vs. controls
1.1301e-12	-0.150013	0.062	0.218	3.32118e-12	Secretory	SPEF2	SARS-CoV-2 pos. vs. controls
1.2797e-12	-0.0392031	0.066	0.128	3.74214e-12	Secretory	CACNA1D	SARS-CoV-2 pos. vs. controls
1.6078e-12	-0.0342016	0.163	0.242	4.6841e-12	Secretory	FLOT2	SARS-CoV-2 pos. vs. controls
1.77866e-12	-0.0216221	0.144	0.185	5.15635e-12	Secretory	E2F4	SARS-CoV-2 pos. vs. controls
1.82971e-12	-0.080333	0.11	0.235	5.29782e-12	Secretory	NDE1	SARS-CoV-2 pos. vs. controls
2.01629e-12	-0.0382309	0.059	0.137	5.8309e-12	Secretory	ARMC9	SARS-CoV-2 pos. vs. controls
2.23526e-12	-0.112517	0.034	0.158	6.4483e-12	Secretory	DNAH10	SARS-CoV-2 pos. vs. controls
2.45678e-12	-0.0165334	0.045	0.07	7.07e-12	Secretory	HAUS8	SARS-CoV-2 pos. vs. controls
2.63107e-12	-0.0372138	0.064	0.136	7.5531e-12	Secretory	ENKD1	SARS-CoV-2 pos. vs. controls
5.60181e-12	0.0211998	0.176	0.165	1.57924e-11	Secretory	EFNA5	SARS-CoV-2 pos. vs. controls
7.00442e-12	-0.043832	0.128	0.206	1.95824e-11	Secretory	FERMT2	SARS-CoV-2 pos. vs. controls
8.04628e-12	-0.0268263	0.025	0.065	2.24419e-11	Secretory	EML6	SARS-CoV-2 pos. vs. controls
1.13615e-11	-0.0628219	0.108	0.216	3.15389e-11	Secretory	B9D1	SARS-CoV-2 pos. vs. controls
3.83745e-11	-0.0255615	0.14	0.182	1.03003e-10	Secretory	ELMOD3	SARS-CoV-2 pos. vs. controls
4.50649e-11	-0.0123768	0.07	0.089	1.20412e-10	Secretory	TTLL4	SARS-CoV-2 pos. vs. controls
5.1018e-11	-0.0713833	0.13	0.228	1.35702e-10	Secretory	NYNRIN	SARS-CoV-2 pos. vs. controls
5.1498e-11	-0.0268496	0.017	0.063	1.3667e-10	Secretory	KATNAL1	SARS-CoV-2 pos. vs. controls
5.21386e-11	-0.0449854	0.074	0.137	1.38214e-10	Secretory	CUL7	SARS-CoV-2 pos. vs. controls
6.11257e-11	-0.0585885	0.067	0.157	1.61492e-10	Secretory	IFT122	SARS-CoV-2 pos. vs. controls
8.88506e-11	-0.0368152	0.11	0.166	2.31878e-10	Secretory	BTBD2	SARS-CoV-2 pos. vs. controls
8.98668e-11	-0.0288294	0.063	0.118	2.34271e-10	Secretory	VMAC	SARS-CoV-2 pos. vs. controls
9.71658e-11	-0.0383538	0.096	0.159	2.53018e-10	Secretory	HAUS6	SARS-CoV-2 pos. vs. controls
1.37617e-10	-0.0128959	0.041	0.063	3.53659e-10	Secretory	TUBG2	SARS-CoV-2 pos. vs. controls
1.69278e-10	-0.0187688	0.102	0.133	4.31724e-10	Secretory	NXF1	SARS-CoV-2 pos. vs. controls
2.36098e-10	-0.14832	0.018	0.162	5.9251e-10	Secretory	MAP1B	SARS-CoV-2 pos. vs. controls
2.41809e-10	-0.0650066	0.059	0.162	6.06196e-10	Secretory	CCDC181	SARS-CoV-2 pos. vs. controls
3.37643e-10	-0.0275111	0.119	0.169	8.40181e-10	Secretory	RBM14	SARS-CoV-2 pos. vs. controls
3.95315e-10	-0.0205434	0.079	0.124	9.77491e-10	Secretory	KATNB1	SARS-CoV-2 pos. vs. controls
1.29347e-09	-0.0750274	0.12	0.168	3.11014e-09	Secretory	CSRP2	SARS-CoV-2 pos. vs. controls
1.61622e-09	-0.0395481	0.125	0.281	3.87038e-09	Secretory	VIM	SARS-CoV-2 pos. vs. controls
1.88002e-09	-0.033109	0.022	0.09	4.49208e-09	Secretory	GAS7	SARS-CoV-2 pos. vs. controls
1.88156e-09	-0.036655	0.073	0.132	4.49208e-09	Secretory	RASSF1	SARS-CoV-2 pos. vs. controls
2.0385e-09	-0.0738128	0.062	0.167	4.85691e-09	Secretory	ULK4	SARS-CoV-2 pos. vs. controls
2.04913e-09	-0.0576968	0.12	0.199	4.8773e-09	Secretory	CDK10	SARS-CoV-2 pos. vs. controls
2.05363e-09	-0.0205179	0.039	0.075	4.88307e-09	Secretory	CCSAP	SARS-CoV-2 pos. vs. controls
2.94919e-09	-0.0351904	0.04	0.09	6.97028e-09	Secretory	BBS10	SARS-CoV-2 pos. vs. controls
3.76572e-09	-0.0296771	0.054	0.108	8.82918e-09	Secretory	CROCC	SARS-CoV-2 pos. vs. controls
6.84036e-09	-0.0123585	0.105	0.121	1.5771e-08	Secretory	CUL9	SARS-CoV-2 pos. vs. controls
1.20527e-08	-0.0218088	0.034	0.07	2.74922e-08	Secretory	CATSPERG	SARS-CoV-2 pos. vs. controls
2.25945e-08	-0.192467	0.096	0.284	5.07029e-08	Secretory	MLF1	SARS-CoV-2 pos. vs. controls
2.57199e-08	-0.0303768	0.033	0.085	5.7552e-08	Secretory	MAGI2	SARS-CoV-2 pos. vs. controls
5.07685e-08	0.0193842	0.105	0.09	1.11482e-07	Secretory	RASSF3	SARS-CoV-2 pos. vs. controls
6.18806e-08	-0.0356081	0.088	0.138	1.35378e-07	Secretory	CENPT	SARS-CoV-2 pos. vs. controls
1.04006e-07	-0.109477	0.103	0.242	2.24615e-07	Secretory	RFX3	SARS-CoV-2 pos. vs. controls
2.09001e-07	-0.0156967	0.035	0.055	4.42038e-07	Secretory	NRP1	SARS-CoV-2 pos. vs. controls
2.12016e-07	-0.0340923	0.005	0.052	4.47611e-07	Secretory	MAP2	SARS-CoV-2 pos. vs. controls
2.18579e-07	-0.0955192	0.077	0.215	4.6064e-07	Secretory	IQCA1	SARS-CoV-2 pos. vs. controls
2.31369e-07	-0.0980445	0.031	0.15	4.86723e-07	Secretory	TEKT2	SARS-CoV-2 pos. vs. controls
2.44282e-07	-0.0447933	0.025	0.108	5.12971e-07	Secretory	EML1	SARS-CoV-2 pos. vs. controls
2.4555e-07	-0.0146183	0.059	0.082	5.15173e-07	Secretory	SARM1	SARS-CoV-2 pos. vs. controls
2.8913e-07	-0.0497187	0.082	0.149	6.03915e-07	Secretory	SCLT1	SARS-CoV-2 pos. vs. controls
3.07196e-07	-0.0236725	0.104	0.144	6.37688e-07	Secretory	AAAS	SARS-CoV-2 pos. vs. controls
3.57343e-07	-0.0389044	0.076	0.129	7.38531e-07	Secretory	EDC3	SARS-CoV-2 pos. vs. controls
3.72758e-07	-0.109057	0.041	0.162	7.69275e-07	Secretory	DNAH3	SARS-CoV-2 pos. vs. controls
3.99723e-07	0.0206883	0.083	0.07	8.20355e-07	Secretory	KIFC3	SARS-CoV-2 pos. vs. controls
4.55888e-07	-0.0268137	0.083	0.118	9.31563e-07	Secretory	KLC2	SARS-CoV-2 pos. vs. controls
8.53447e-07	-0.019065	0.027	0.082	1.71711e-06	Secretory	CDKL1	SARS-CoV-2 pos. vs. controls
1.81994e-06	-0.0229159	0.097	0.125	3.58506e-06	Secretory	NUP43	SARS-CoV-2 pos. vs. controls
2.60881e-06	-0.088761	0.061	0.18	5.05443e-06	Secretory	TEKT1	SARS-CoV-2 pos. vs. controls
2.72517e-06	-0.0116734	0.052	0.073	5.27554e-06	Secretory	HAUS5	SARS-CoV-2 pos. vs. controls
3.12935e-06	-0.016336	0.035	0.073	6.03811e-06	Secretory	FBF1	SARS-CoV-2 pos. vs. controls
3.77884e-06	-0.0329216	0.021	0.089	7.24971e-06	Secretory	KIF19	SARS-CoV-2 pos. vs. controls
5.91467e-06	-0.0187943	0.049	0.082	1.10853e-05	Secretory	TCTN2	SARS-CoV-2 pos. vs. controls
6.79424e-06	-0.0178178	0.063	0.09	1.26833e-05	Secretory	INPP5B	SARS-CoV-2 pos. vs. controls
9.9086e-06	-0.0749481	0.042	0.147	1.83084e-05	Secretory	PACRG	SARS-CoV-2 pos. vs. controls
1.02156e-05	-0.0401325	0.054	0.101	1.88313e-05	Secretory	CENPJ	SARS-CoV-2 pos. vs. controls
1.75611e-05	-0.0383674	0.056	0.106	3.16773e-05	Secretory	TTC23	SARS-CoV-2 pos. vs. controls
2.74649e-05	-0.353725	0.637	0.933	4.89419e-05	Secretory	EZR	SARS-CoV-2 pos. vs. controls
3.09082e-05	-0.0261743	0.055	0.088	5.49116e-05	Secretory	FIGNL1	SARS-CoV-2 pos. vs. controls
5.58433e-05	-0.0279534	0.05	0.093	9.71582e-05	Secretory	MKS1	SARS-CoV-2 pos. vs. controls
0.000126901	-0.115575	0.069	0.191	0.00021368	Secretory	RSPH9	SARS-CoV-2 pos. vs. controls
0.000136949	-0.0170205	0.036	0.063	0.000230271	Secretory	KAT2A	SARS-CoV-2 pos. vs. controls
0.000161231	-0.0223182	0.02	0.053	0.000268414	Secretory	PKP1	SARS-CoV-2 pos. vs. controls
0.000270928	-0.326029	0.656	0.928	0.00044075	Secretory	KRT8	SARS-CoV-2 pos. vs. controls
0.000568226	-0.0235726	0.051	0.084	0.000889364	Secretory	DCP1B	SARS-CoV-2 pos. vs. controls
0.000572617	-0.0315105	0.057	0.099	0.000894453	Secretory	CCDC61	SARS-CoV-2 pos. vs. controls
0.00069761	-0.0262677	0.018	0.066	0.00108109	Secretory	GAS2L2	SARS-CoV-2 pos. vs. controls
0.000859022	-0.0184855	0.016	0.058	0.00131735	Secretory	CCDC13	SARS-CoV-2 pos. vs. controls
0.00184768	-0.0238183	0.048	0.082	0.0027201	Secretory	TRIM32	SARS-CoV-2 pos. vs. controls
0.00214748	-0.171536	0.087	0.242	0.00313985	Secretory	DYNLRB2	SARS-CoV-2 pos. vs. controls
0.00258852	-0.0136914	0.036	0.054	0.00374517	Secretory	INPP5E	SARS-CoV-2 pos. vs. controls
0.00465606	-0.0245043	0.017	0.069	0.0065435	Secretory	KIF6	SARS-CoV-2 pos. vs. controls
0.01202	-0.0270974	0.035	0.068	0.0160859	Secretory	PABPC1L	SARS-CoV-2 pos. vs. controls
0	0.333275	0.951	0.918	0	Secretory	ATP1B1	12 months follow-up vs. controls
2.29649e-198	0.24052	0.897	0.848	3.0033e-196	Secretory	PRRC2C	12 months follow-up vs. controls
8.25499e-175	0.190506	0.906	0.869	9.25345e-173	Secretory	SON	12 months follow-up vs. controls
1.80994e-145	-0.197705	0.899	0.93	1.578e-143	Secretory	KRT18	12 months follow-up vs. controls
8.01205e-145	0.274783	0.803	0.696	6.73584e-143	Secretory	TNRC6B	12 months follow-up vs. controls
8.4672e-124	0.244022	0.847	0.767	5.6948e-122	Secretory	SCNN1A	12 months follow-up vs. controls
4.42517e-114	0.120991	0.742	0.709	2.74128e-112	Secretory	SPTBN1	12 months follow-up vs. controls
1.12509e-104	0.18347	0.366	0.165	5.88549e-103	Secretory	EFNA5	12 months follow-up vs. controls
1.16875e-93	0.157011	0.83	0.801	5.3946e-92	Secretory	ACTN4	12 months follow-up vs. controls
1.32677e-93	0.178141	0.645	0.548	6.00618e-92	Secretory	ARL3	12 months follow-up vs. controls
4.77923e-93	0.174304	0.464	0.34	2.1227e-91	Secretory	ZNFX1	12 months follow-up vs. controls
4.00871e-91	-0.252944	0.104	0.406	1.7475e-89	Secretory	PDE4C	12 months follow-up vs. controls
8.28865e-90	-0.171355	0.905	0.928	3.48419e-88	Secretory	KRT8	12 months follow-up vs. controls
1.79582e-88	0.148283	0.719	0.68	7.16501e-87	Secretory	MYH9	12 months follow-up vs. controls
5.54141e-77	0.421919	0.871	0.764	1.97644e-75	Secretory	ZFP36L1	12 months follow-up vs. controls
2.15444e-74	0.211388	0.357	0.127	7.35007e-73	Secretory	SPRY1	12 months follow-up vs. controls
3.00475e-72	0.0214047	0.961	0.955	9.82387e-71	Secretory	CALM1	12 months follow-up vs. controls
5.19882e-69	0.283779	0.48	0.284	1.52975e-67	Secretory	DST	12 months follow-up vs. controls
1.72224e-68	0.100014	0.718	0.682	4.9441e-67	Secretory	TMF1	12 months follow-up vs. controls
1.09045e-67	0.228192	0.605	0.43	3.09269e-66	Secretory	CENPC	12 months follow-up vs. controls
4.18034e-67	0.210918	0.791	0.723	1.17149e-65	Secretory	ASH1L	12 months follow-up vs. controls
9.8166e-62	0.140512	0.732	0.687	2.35799e-60	Secretory	NUFIP2	12 months follow-up vs. controls
1.57375e-59	0.0866038	0.592	0.579	3.5967e-58	Secretory	FLNB	12 months follow-up vs. controls
1.55823e-58	0.100289	0.602	0.56	3.4934e-57	Secretory	UPF1	12 months follow-up vs. controls
1.61062e-55	0.134905	0.624	0.559	3.41568e-54	Secretory	KIF2A	12 months follow-up vs. controls
2.09372e-55	0.125311	0.64	0.583	4.40054e-54	Secretory	ARHGAP18	12 months follow-up vs. controls
4.41637e-53	0.104521	0.657	0.631	8.66344e-52	Secretory	KIF13B	12 months follow-up vs. controls
5.00812e-51	-0.0147307	0.951	0.958	9.11506e-50	Secretory	RPS6	12 months follow-up vs. controls
5.48247e-51	0.0819346	0.166	0.07	9.77707e-50	Secretory	LTBP1	12 months follow-up vs. controls
6.59343e-48	0.18076	0.758	0.705	1.08538e-46	Secretory	ANK3	12 months follow-up vs. controls
1.75709e-46	0.118674	0.734	0.699	2.7392e-45	Secretory	NCOR1	12 months follow-up vs. controls
3.31008e-46	0.0680008	0.896	0.897	5.09277e-45	Secretory	PKM	12 months follow-up vs. controls
2.18976e-45	-0.0286729	0.798	0.825	3.22168e-44	Secretory	TPM4	12 months follow-up vs. controls
3.38737e-45	0.155398	0.458	0.349	4.89194e-44	Secretory	AGO3	12 months follow-up vs. controls
2.72729e-44	0.145283	0.572	0.503	3.7765e-43	Secretory	TRAK1	12 months follow-up vs. controls
3.70526e-44	0.123396	0.778	0.774	5.07104e-43	Secretory	PDLIM1	12 months follow-up vs. controls
8.01996e-44	0.0589989	0.795	0.799	1.085e-42	Secretory	HNRNPAB	12 months follow-up vs. controls
4.97148e-42	0.0913395	0.695	0.669	6.03241e-41	Secretory	NEBL	12 months follow-up vs. controls
3.88153e-39	0.127255	0.357	0.231	4.35101e-38	Secretory	NAV1	12 months follow-up vs. controls
9.06669e-38	0.111313	0.539	0.478	9.4022e-37	Secretory	TNPO1	12 months follow-up vs. controls
1.61186e-37	0.113464	0.321	0.204	1.63549e-36	Secretory	CNP	12 months follow-up vs. controls
2.17622e-37	0.117571	0.571	0.503	2.17992e-36	Secretory	NBR1	12 months follow-up vs. controls
2.32682e-37	0.0698443	0.419	0.378	2.3209e-36	Secretory	NME7	12 months follow-up vs. controls
4.57598e-37	-0.0922915	0.042	0.172	4.46965e-36	Secretory	MAPRE2	12 months follow-up vs. controls
8.70091e-36	0.0820681	0.689	0.68	8.12775e-35	Secretory	DYNC1I2	12 months follow-up vs. controls
2.71464e-35	0.117723	0.549	0.485	2.42976e-34	Secretory	XRN1	12 months follow-up vs. controls
4.09194e-35	0.110559	0.344	0.238	3.64864e-34	Secretory	AGO1	12 months follow-up vs. controls
1.88995e-34	0.0810458	0.331	0.263	1.60034e-33	Secretory	PPP2R3C	12 months follow-up vs. controls
2.98909e-34	0.114866	0.604	0.552	2.46888e-33	Secretory	SMARCE1	12 months follow-up vs. controls
4.30834e-34	0.0562015	0.194	0.197	3.48516e-33	Secretory	DNAAF1	12 months follow-up vs. controls
3.19208e-32	0.109397	0.294	0.176	2.2909e-31	Secretory	TNRC6C	12 months follow-up vs. controls
6.64388e-32	0.11085	0.482	0.406	4.71075e-31	Secretory	UBAP2L	12 months follow-up vs. controls
8.32003e-32	0.0907496	0.268	0.182	5.88149e-31	Secretory	ELMOD3	12 months follow-up vs. controls
1.11026e-30	-0.171856	0.115	0.281	7.38292e-30	Secretory	VIM	12 months follow-up vs. controls
1.81513e-29	0.112619	0.369	0.263	1.14247e-28	Secretory	ATXN3	12 months follow-up vs. controls
3.30362e-29	0.089518	0.413	0.347	2.03579e-28	Secretory	FBXW11	12 months follow-up vs. controls
6.06772e-29	0.124312	0.461	0.352	3.66242e-28	Secretory	WDR11	12 months follow-up vs. controls
7.36009e-29	-0.0120186	0.271	0.272	4.40856e-28	Secretory	CCDC170	12 months follow-up vs. controls
2.09694e-28	0.249641	0.468	0.261	1.22791e-27	Secretory	FAM107A	12 months follow-up vs. controls
4.11377e-28	0.0384527	0.104	0.07	2.36768e-27	Secretory	KIFC3	12 months follow-up vs. controls
1.00767e-27	0.0932653	0.459	0.401	5.68838e-27	Secretory	CASC3	12 months follow-up vs. controls
1.25993e-27	0.025199	0.532	0.55	7.0616e-27	Secretory	AK1	12 months follow-up vs. controls
1.30435e-27	0.0964126	0.607	0.565	7.2932e-27	Secretory	CNOT1	12 months follow-up vs. controls
1.65107e-27	0.0638834	0.467	0.453	9.14499e-27	Secretory	NIN	12 months follow-up vs. controls
4.90155e-27	0.114005	0.496	0.43	2.68331e-26	Secretory	NOTCH2	12 months follow-up vs. controls
8.05115e-27	0.104523	0.531	0.473	4.33693e-26	Secretory	GGPS1	12 months follow-up vs. controls
1.80145e-26	0.107444	0.435	0.352	9.59416e-26	Secretory	TOPORS	12 months follow-up vs. controls
6.2005e-26	0.079945	0.333	0.281	3.25077e-25	Secretory	SVIL	12 months follow-up vs. controls
6.70922e-25	-0.0943466	0.043	0.162	3.39645e-24	Secretory	CENPM	12 months follow-up vs. controls
4.783e-24	0.0867089	0.37	0.302	2.34079e-23	Secretory	NARF	12 months follow-up vs. controls
2.39053e-23	0.0696886	0.869	0.851	1.14376e-22	Secretory	SYNE2	12 months follow-up vs. controls
2.86879e-23	-0.21057	0.725	0.806	1.3698e-22	Secretory	SERPINB1	12 months follow-up vs. controls
4.0341e-23	-0.0420636	0.907	0.9	1.91072e-22	Secretory	DYNLL1	12 months follow-up vs. controls
6.03402e-23	0.0857736	0.284	0.19	2.84651e-22	Secretory	DCP1A	12 months follow-up vs. controls
7.44409e-23	0.0296476	0.064	0.019	3.48377e-22	Secretory	AIF1L	12 months follow-up vs. controls
1.64895e-22	0.034299	0.704	0.718	7.52252e-22	Secretory	PDCD6IP	12 months follow-up vs. controls
1.75019e-22	0.0427753	0.401	0.4	7.96894e-22	Secretory	SHROOM3	12 months follow-up vs. controls
2.23015e-22	0.0494676	0.412	0.402	1.00957e-21	Secretory	CLUAP1	12 months follow-up vs. controls
3.64002e-22	0.0295542	0.738	0.758	1.63211e-21	Secretory	RAB14	12 months follow-up vs. controls
4.76036e-22	0.0224693	0.134	0.141	2.12233e-21	Secretory	TTLL7	12 months follow-up vs. controls
6.35318e-22	0.0537499	0.58	0.581	2.7954e-21	Secretory	MAP7	12 months follow-up vs. controls
4.30716e-21	0.0282773	0.677	0.705	1.83851e-20	Secretory	PDLIM5	12 months follow-up vs. controls
5.05661e-21	-0.150943	0.299	0.498	2.14473e-20	Secretory	IGF2BP2	12 months follow-up vs. controls
9.75763e-21	-0.198486	0.411	0.6	4.10169e-20	Secretory	CDK2AP2	12 months follow-up vs. controls
1.00137e-20	0.0772611	0.244	0.169	4.20183e-20	Secretory	RBM14	12 months follow-up vs. controls
1.33665e-20	0.104587	0.402	0.319	5.54708e-20	Secretory	PKP2	12 months follow-up vs. controls
2.23942e-20	0.108115	0.731	0.721	9.18394e-20	Secretory	ANAPC16	12 months follow-up vs. controls
3.0775e-20	0.0168078	0.708	0.736	1.2512e-19	Secretory	REEP3	12 months follow-up vs. controls
2.18842e-19	0.0749525	0.694	0.682	8.65805e-19	Secretory	MTUS1	12 months follow-up vs. controls
8.95425e-19	-0.0707181	0.061	0.16	3.46683e-18	Secretory	MPDZ	12 months follow-up vs. controls
3.55927e-18	-0.0990833	0.364	0.48	1.35137e-17	Secretory	WEE1	12 months follow-up vs. controls
5.64253e-18	0.0356642	0.146	0.12	2.12861e-17	Secretory	LRRC61	12 months follow-up vs. controls
8.8621e-18	0.0930317	0.534	0.501	3.3166e-17	Secretory	CCDC57	12 months follow-up vs. controls
1.53837e-17	0.0135053	0.603	0.615	5.65831e-17	Secretory	TCP1	12 months follow-up vs. controls
4.31344e-17	0.0709753	0.431	0.389	1.55734e-16	Secretory	ATXN7	12 months follow-up vs. controls
4.39762e-17	0.0205237	0.191	0.218	1.5853e-16	Secretory	SPEF2	12 months follow-up vs. controls
6.99001e-17	0.0327354	0.506	0.523	2.50068e-16	Secretory	MARK2	12 months follow-up vs. controls
8.57474e-17	0.0856658	0.612	0.549	3.04448e-16	Secretory	ERBB2	12 months follow-up vs. controls
1.45133e-15	0.0400623	0.412	0.398	4.79834e-15	Secretory	STAU2	12 months follow-up vs. controls
2.16781e-15	0.0371392	0.536	0.539	7.12714e-15	Secretory	PAK1	12 months follow-up vs. controls
6.35292e-15	0.0581892	0.308	0.267	2.04021e-14	Secretory	TCTN3	12 months follow-up vs. controls
2.08138e-14	0.0147606	0.749	0.753	6.55022e-14	Secretory	PRKAR1A	12 months follow-up vs. controls
7.22617e-14	0.0360526	0.114	0.081	2.24412e-13	Secretory	THSD4	12 months follow-up vs. controls
7.46263e-14	0.0647144	0.254	0.2	2.30842e-13	Secretory	NUP160	12 months follow-up vs. controls
1.12011e-13	0.0589232	0.343	0.31	3.43774e-13	Secretory	IQCB1	12 months follow-up vs. controls
2.91323e-13	-0.0213266	0.058	0.113	8.83729e-13	Secretory	SHANK2	12 months follow-up vs. controls
3.80019e-13	0.0367019	0.659	0.654	1.14688e-12	Secretory	CFDP1	12 months follow-up vs. controls
4.11988e-13	-0.0220357	0.04	0.085	1.24018e-12	Secretory	MAGI2	12 months follow-up vs. controls
6.3314e-13	0.0540732	0.184	0.121	1.89139e-12	Secretory	CUL9	12 months follow-up vs. controls
6.6269e-13	0.0536676	0.182	0.133	1.97715e-12	Secretory	NXF1	12 months follow-up vs. controls
6.88066e-13	0.0401267	0.637	0.643	2.05026e-12	Secretory	DNAJB6	12 months follow-up vs. controls
8.45733e-13	0.101624	0.512	0.466	2.50422e-12	Secretory	SDCCAG8	12 months follow-up vs. controls
1.03531e-12	0.0673874	0.527	0.502	3.05404e-12	Secretory	CSNK1D	12 months follow-up vs. controls
1.05904e-12	0.0595905	0.518	0.502	3.12013e-12	Secretory	LSM14A	12 months follow-up vs. controls
1.19897e-12	-0.127426	0.69	0.748	3.5148e-12	Secretory	ABHD2	12 months follow-up vs. controls
1.57706e-12	0.0386883	0.424	0.432	4.60026e-12	Secretory	ARFGEF2	12 months follow-up vs. controls
1.61404e-12	0.0939569	0.333	0.242	4.69647e-12	Secretory	FLOT2	12 months follow-up vs. controls
3.18437e-12	0.0479523	0.22	0.167	9.10816e-12	Secretory	NUP133	12 months follow-up vs. controls
3.90752e-12	0.0488792	0.228	0.199	1.1109e-11	Secretory	CDK10	12 months follow-up vs. controls
5.10342e-12	0.100322	0.296	0.206	1.44046e-11	Secretory	FERMT2	12 months follow-up vs. controls
6.46716e-12	0.0210309	0.67	0.69	1.8145e-11	Secretory	STAU1	12 months follow-up vs. controls
1.05918e-11	-0.0981708	0.949	0.933	2.94369e-11	Secretory	EZR	12 months follow-up vs. controls
1.20722e-11	0.0446098	0.417	0.403	3.34329e-11	Secretory	PPP2R5A	12 months follow-up vs. controls
1.29248e-11	0.0244817	0.138	0.137	3.57521e-11	Secretory	ARMC9	12 months follow-up vs. controls
1.3851e-11	-0.0237043	0.045	0.09	3.82241e-11	Secretory	GAS7	12 months follow-up vs. controls
1.52427e-11	0.0397144	0.441	0.419	4.20155e-11	Secretory	CAB39	12 months follow-up vs. controls
2.60914e-11	0.0199838	0.272	0.274	7.10869e-11	Secretory	EFHC1	12 months follow-up vs. controls
4.22356e-11	0.0484636	0.176	0.137	1.13109e-10	Secretory	ATG7	12 months follow-up vs. controls
5.35298e-11	0.0366424	0.124	0.108	1.41742e-10	Secretory	CROCC	12 months follow-up vs. controls
6.46943e-11	0.0681108	0.455	0.419	1.70729e-10	Secretory	CNOT7	12 months follow-up vs. controls
7.18203e-11	0.0239286	0.157	0.151	1.89111e-10	Secretory	UNC119B	12 months follow-up vs. controls
7.60011e-11	-0.123437	0.312	0.463	1.9945e-10	Secretory	TXNDC15	12 months follow-up vs. controls
1.14213e-10	0.0313217	0.121	0.089	2.96098e-10	Secretory	TTLL4	12 months follow-up vs. controls
1.39857e-10	0.0709046	0.33	0.271	3.59022e-10	Secretory	FBXO32	12 months follow-up vs. controls
1.62705e-10	0.0365118	0.479	0.488	4.15409e-10	Secretory	TIAL1	12 months follow-up vs. controls
4.78852e-10	0.0331406	0.07	0.039	1.17664e-09	Secretory	KNTC1	12 months follow-up vs. controls
8.57571e-10	0.0454867	0.178	0.125	2.08761e-09	Secretory	NUP43	12 months follow-up vs. controls
9.92623e-10	0.0793144	0.395	0.344	2.40394e-09	Secretory	LDLRAP1	12 months follow-up vs. controls
1.17783e-09	0.0275995	0.266	0.245	2.84371e-09	Secretory	DCPS	12 months follow-up vs. controls
1.47416e-09	0.0189784	0.159	0.173	3.53739e-09	Secretory	IFT46	12 months follow-up vs. controls
1.67784e-09	0.0312383	0.221	0.191	4.01386e-09	Secretory	KCTD6	12 months follow-up vs. controls
2.96283e-09	0.0252688	0.09	0.082	6.99548e-09	Secretory	TCTN2	12 months follow-up vs. controls
4.42522e-09	0.138103	0.779	0.767	1.03343e-08	Secretory	TOMM20	12 months follow-up vs. controls
4.75366e-09	0.0415959	0.192	0.159	1.10684e-08	Secretory	HAUS6	12 months follow-up vs. controls
5.43848e-09	0.047347	0.271	0.236	1.26254e-08	Secretory	POLB	12 months follow-up vs. controls
1.00341e-08	0.042365	0.165	0.143	2.29992e-08	Secretory	TBC1D32	12 months follow-up vs. controls
1.40449e-08	0.0446273	0.28	0.257	3.18206e-08	Secretory	HDAC3	12 months follow-up vs. controls
1.41081e-08	0.0290395	0.064	0.041	3.19331e-08	Secretory	TBC1D31	12 months follow-up vs. controls
2.18599e-08	-0.118008	0.541	0.673	4.91014e-08	Secretory	CUL3	12 months follow-up vs. controls
2.99228e-08	-0.114346	0.359	0.49	6.67029e-08	Secretory	GLRX3	12 months follow-up vs. controls
3.56133e-08	0.0269416	0.27	0.257	7.89395e-08	Secretory	FBXO28	12 months follow-up vs. controls
4.00257e-08	-0.124046	0.047	0.162	8.83041e-08	Secretory	MAP1B	12 months follow-up vs. controls
4.01251e-08	-0.0632543	0.09	0.187	8.84405e-08	Secretory	CCDC68	12 months follow-up vs. controls
7.78844e-08	-0.0507832	0.253	0.336	1.69445e-07	Secretory	PPP1R35	12 months follow-up vs. controls
7.91338e-08	-0.0300138	0.08	0.132	1.71846e-07	Secretory	RASSF1	12 months follow-up vs. controls
7.90977e-08	0.0529025	0.252	0.201	1.71846e-07	Secretory	SUN2	12 months follow-up vs. controls
9.71236e-08	0.0329964	0.168	0.14	2.10137e-07	Secretory	ZC3H12C	12 months follow-up vs. controls
1.76323e-07	0.0245715	0.224	0.219	3.74946e-07	Secretory	RANGAP1	12 months follow-up vs. controls
4.77843e-07	-0.10152	0.287	0.43	9.72205e-07	Secretory	MTA1	12 months follow-up vs. controls
7.04142e-07	-0.0270449	0.052	0.108	1.42035e-06	Secretory	EML1	12 months follow-up vs. controls
1.19303e-06	0.0414949	0.25	0.211	2.37999e-06	Secretory	GSK3A	12 months follow-up vs. controls
1.21372e-06	0.0415715	0.246	0.208	2.41577e-06	Secretory	PTPN23	12 months follow-up vs. controls
1.3382e-06	-0.0269528	0.626	0.676	2.65609e-06	Secretory	TWF1	12 months follow-up vs. controls
1.8745e-06	0.0263916	0.113	0.082	3.68636e-06	Secretory	SARM1	12 months follow-up vs. controls
3.04169e-06	0.0213583	0.083	0.073	5.87379e-06	Secretory	FBF1	12 months follow-up vs. controls
3.63603e-06	-0.128331	0.669	0.74	6.99853e-06	Secretory	CCT3	12 months follow-up vs. controls
3.75155e-06	0.0228752	0.121	0.099	7.215e-06	Secretory	PEX14	12 months follow-up vs. controls
4.74554e-06	-0.0847707	0.052	0.15	9.03073e-06	Secretory	TEKT2	12 months follow-up vs. controls
4.77925e-06	0.024903	0.433	0.448	9.08751e-06	Secretory	CCDC88C	12 months follow-up vs. controls
5.8214e-06	0.0209777	0.453	0.473	1.09279e-05	Secretory	EIF3B	12 months follow-up vs. controls
1.18365e-05	0.0203109	0.166	0.151	2.16833e-05	Secretory	RILP	12 months follow-up vs. controls
1.57958e-05	0.150149	0.299	0.2	2.87352e-05	Secretory	SNCA	12 months follow-up vs. controls
1.69791e-05	0.0157154	0.242	0.26	3.07689e-05	Secretory	FBXO22	12 months follow-up vs. controls
1.81977e-05	0.0329079	0.123	0.088	3.28005e-05	Secretory	FIGNL1	12 months follow-up vs. controls
1.93548e-05	0.028788	0.215	0.185	3.4807e-05	Secretory	E2F4	12 months follow-up vs. controls
3.3856e-05	0.0359045	0.351	0.358	5.99677e-05	Secretory	DYRK1A	12 months follow-up vs. controls
3.53394e-05	0.0115071	0.136	0.133	6.24541e-05	Secretory	IFFO2	12 months follow-up vs. controls
3.69123e-05	0.0513724	0.475	0.431	6.50874e-05	Secretory	RCC2	12 months follow-up vs. controls
4.93974e-05	0.034211	0.181	0.149	8.63262e-05	Secretory	SCLT1	12 months follow-up vs. controls
6.97148e-05	0.027167	0.23	0.204	0.000120314	Secretory	MZT1	12 months follow-up vs. controls
8.98808e-05	-0.0201836	0.212	0.271	0.000153541	Secretory	CBY1	12 months follow-up vs. controls
9.38639e-05	-0.022926	0.018	0.052	0.000160113	Secretory	MAP2	12 months follow-up vs. controls
9.56627e-05	0.0152018	0.126	0.128	0.000162945	Secretory	CACNA1D	12 months follow-up vs. controls
0.000126131	-0.11915	0.086	0.191	0.000212536	Secretory	RSPH9	12 months follow-up vs. controls
0.000141116	0.0281038	0.25	0.228	0.000236768	Secretory	NYNRIN	12 months follow-up vs. controls
0.000142812	0.0332304	0.356	0.346	0.000239274	Secretory	LSM6	12 months follow-up vs. controls
0.000146244	0.0134177	0.217	0.233	0.000244676	Secretory	ALMS1	12 months follow-up vs. controls
0.000191835	-0.0821668	0.082	0.171	0.000316232	Secretory	MAP6	12 months follow-up vs. controls
0.000426772	0.0131967	0.06	0.046	0.000679717	Secretory	RACGAP1	12 months follow-up vs. controls
0.000460816	0.0114606	0.075	0.063	0.000729495	Secretory	TUBG2	12 months follow-up vs. controls
0.000466457	-0.0206	0.06	0.099	0.000736446	Secretory	CCDC61	12 months follow-up vs. controls
0.000750481	-0.0168668	0.395	0.448	0.00115997	Secretory	ATG5	12 months follow-up vs. controls
0.000851605	-0.0630909	0.673	0.731	0.00130683	Secretory	CHMP5	12 months follow-up vs. controls
0.00112886	0.0303716	0.245	0.233	0.00170124	Secretory	PHF2	12 months follow-up vs. controls
0.00121357	0.0138173	0.144	0.138	0.0018219	Secretory	CENPT	12 months follow-up vs. controls
0.00122468	0.0277831	0.123	0.09	0.00183742	Secretory	RASSF3	12 months follow-up vs. controls
0.00128869	0.0193772	0.086	0.075	0.00193099	Secretory	CCSAP	12 months follow-up vs. controls
0.00129581	0.0104888	0.123	0.124	0.00194042	Secretory	KATNB1	12 months follow-up vs. controls
0.00143299	0.016939	0.082	0.07	0.00213497	Secretory	HAUS8	12 months follow-up vs. controls
0.00164761	0.0270906	0.222	0.217	0.00244237	Secretory	NEDD9	12 months follow-up vs. controls
0.00167462	-0.0827835	0.087	0.18	0.00247928	Secretory	TEKT1	12 months follow-up vs. controls
0.00258165	0.0160314	0.294	0.3	0.00373752	Secretory	KXD1	12 months follow-up vs. controls
0.00283506	0.0697209	0.637	0.629	0.00408429	Secretory	CTNNB1	12 months follow-up vs. controls
0.00334652	0.0223947	0.079	0.065	0.00479179	Secretory	EML6	12 months follow-up vs. controls
0.00350711	0.02698	0.125	0.101	0.00500348	Secretory	CENPJ	12 months follow-up vs. controls
0.00368523	-0.058187	0.193	0.249	0.00523592	Secretory	NME5	12 months follow-up vs. controls
0.00428446	0.0194264	0.519	0.543	0.00603929	Secretory	TARDBP	12 months follow-up vs. controls
0.00498921	-0.0138931	0.124	0.167	0.00697008	Secretory	ULK4	12 months follow-up vs. controls
0.00565045	0.0506851	0.438	0.414	0.00783342	Secretory	BAG3	12 months follow-up vs. controls
0.00569231	-0.0359135	0.098	0.158	0.00788681	Secretory	DNAH10	12 months follow-up vs. controls
0.00630062	0.0169713	0.075	0.055	0.00871425	Secretory	NRP1	12 months follow-up vs. controls
0.00697826	-0.0891922	0.586	0.677	0.00961758	Secretory	PLS1	12 months follow-up vs. controls
0.00818548	-0.0586686	0.215	0.295	0.0112353	Secretory	PDLIM2	12 months follow-up vs. controls
0.00961806	-0.0435137	0.247	0.318	0.013057	Secretory	YTHDF1	12 months follow-up vs. controls
0.0110652	0.0143213	0.194	0.19	0.0149069	Secretory	CHMP7	12 months follow-up vs. controls
0.0112384	-0.0398578	0.788	0.829	0.0151172	Secretory	DYNLT1	12 months follow-up vs. controls
0.0114994	-0.0581879	0.26	0.361	0.0154595	Secretory	COBL	12 months follow-up vs. controls
0.0115604	0.0163038	0.183	0.185	0.0155326	Secretory	PIP4K2A	12 months follow-up vs. controls
0.0135677	0.0315683	0.268	0.248	0.0180852	Secretory	RBM4	12 months follow-up vs. controls
0.0149667	-0.0720068	0.508	0.605	0.0198488	Secretory	AK2	12 months follow-up vs. controls
0.0227741	0.172864	0.279	0.168	0.0294724	Secretory	CSRP2	12 months follow-up vs. controls
0.0231895	0.0202219	0.189	0.166	0.0299606	Secretory	GRB7	12 months follow-up vs. controls
0.025094	-0.0129429	0.5	0.561	0.0322883	Secretory	SUN1	12 months follow-up vs. controls
0.0251893	-0.0323987	0.425	0.493	0.0323843	Secretory	TBCB	12 months follow-up vs. controls
0.0265216	-0.0562986	0.618	0.686	0.0340227	Secretory	CCT8	12 months follow-up vs. controls
0.027635	-0.0476441	0.306	0.385	0.0353932	Secretory	CDKN1B	12 months follow-up vs. controls
0.0279465	-0.0440335	0.081	0.147	0.0357727	Secretory	PACRG	12 months follow-up vs. controls
