# Supplementary material for: DNA methylation changes during acute COVID-19 are associated with long-term transcriptional dysregulation in patients’ airway epithelial cells
Source: EMBO Mol Med. 2025 Mar 21;17(5):923–37. doi: 10.1038/s44321-025-00215-5 (PMC12081608; doi:10.1038/s44321-025-00215-5)
Supplement: Supplementary file 20 — Dataset EV7 [file 44321_2025_215_MOESM20_ESM.xlsx]

## Sheet: Dataset_EV7
Dataset EV7: Differentially expressed pathwas score genes comparing those 6 months follow-up samples with (n=6) vs. those without persisting respiratory symptoms (n=9) in epithelial cell groups (basal, secretory & ciliated cells). Differential gene expression was calculated using the MAST test, adjusted for age, sex and fraction of genes per cell.
p-value	avg. log2FC	% of cells expressed gene in persisting resp. symptoms group	% of cells expressed gene in no symptoms group	FDR-adj. p-val	cell group	gene name	comparison
6.12152e-75	0.479035	0.904	0.9	8.32527e-73	Basal	ATP1B1	6 months follow-up: pers. symptoms vs. no symptoms
1.38958e-49	0.304994	0.949	0.954	9.44917e-48	Basal	CALM1	6 months follow-up: pers. symptoms vs. no symptoms
1.12032e-48	0.488001	0.762	0.752	6.09454e-47	Basal	DYNLL1	6 months follow-up: pers. symptoms vs. no symptoms
1.47869e-27	0.568045	0.457	0.385	4.46893e-26	Basal	ABHD2	6 months follow-up: pers. symptoms vs. no symptoms
1.83307e-22	0.775605	0.347	0.264	3.5614e-21	Basal	AK1	6 months follow-up: pers. symptoms vs. no symptoms
8.94905e-20	-0.228952	0.811	0.869	1.28113e-18	Basal	TOMM20	6 months follow-up: pers. symptoms vs. no symptoms
1.2481e-19	1.45302	0.089	0.034	1.61659e-18	Basal	PDE4C	6 months follow-up: pers. symptoms vs. no symptoms
1.45735e-19	0.432665	0.39	0.309	1.80182e-18	Basal	NOTCH2	6 months follow-up: pers. symptoms vs. no symptoms
1.41858e-17	0.378612	0.359	0.304	1.60772e-16	Basal	NME7	6 months follow-up: pers. symptoms vs. no symptoms
3.323e-11	0.540647	0.199	0.132	2.6584e-10	Basal	DEFB1	6 months follow-up: pers. symptoms vs. no symptoms
2.40584e-10	0.254738	0.453	0.412	1.86969e-09	Basal	AK2	6 months follow-up: pers. symptoms vs. no symptoms
9.72538e-09	0.118108	0.525	0.527	7.14947e-08	Basal	CUL3	6 months follow-up: pers. symptoms vs. no symptoms
7.68414e-08	-0.136109	0.358	0.402	4.44699e-07	Basal	RILPL2	6 months follow-up: pers. symptoms vs. no symptoms
9.1155e-08	0.112852	0.885	0.886	5.16545e-07	Basal	PKM	6 months follow-up: pers. symptoms vs. no symptoms
4.91459e-07	0.08939	0.862	0.869	2.43049e-06	Basal	EZR	6 months follow-up: pers. symptoms vs. no symptoms
5.40471e-07	0.145151	0.531	0.518	2.62514e-06	Basal	PTK2	6 months follow-up: pers. symptoms vs. no symptoms
5.67768e-07	0.992292	0.1	0.081	2.70935e-06	Basal	NME5	6 months follow-up: pers. symptoms vs. no symptoms
6.30203e-07	0.055167	0.73	0.73	2.95543e-06	Basal	SCNN1A	6 months follow-up: pers. symptoms vs. no symptoms
3.05906e-06	0.0797498	0.446	0.446	1.22362e-05	Basal	MAP1LC3B	6 months follow-up: pers. symptoms vs. no symptoms
1.11015e-05	0.212796	0.44	0.418	4.10778e-05	Basal	WDR11	6 months follow-up: pers. symptoms vs. no symptoms
1.19686e-05	-0.0414766	0.75	0.783	4.34061e-05	Basal	ASH1L	6 months follow-up: pers. symptoms vs. no symptoms
1.50052e-05	0.196099	0.331	0.321	5.30054e-05	Basal	AKT1	6 months follow-up: pers. symptoms vs. no symptoms
2.70086e-05	-0.0950916	0.16	0.189	8.85102e-05	Basal	PIP4K2A	6 months follow-up: pers. symptoms vs. no symptoms
2.73774e-05	0.137605	0.455	0.442	8.86508e-05	Basal	CSNK1D	6 months follow-up: pers. symptoms vs. no symptoms
2.93303e-05	0.431262	0.222	0.182	9.3857e-05	Basal	ELMOD3	6 months follow-up: pers. symptoms vs. no symptoms
9.60986e-05	0.0457781	0.513	0.521	0.000275145	Basal	CCT8	6 months follow-up: pers. symptoms vs. no symptoms
0.000122238	0.260197	0.295	0.259	0.000342769	Basal	ATG5	6 months follow-up: pers. symptoms vs. no symptoms
0.000138267	0.0178135	0.703	0.725	0.000379885	Basal	RAB14	6 months follow-up: pers. symptoms vs. no symptoms
0.000145079	0.188278	0.26	0.25	0.000383177	Basal	TCTN3	6 months follow-up: pers. symptoms vs. no symptoms
0.000268635	0.0351198	0.424	0.434	0.000664261	Basal	TNPO1	6 months follow-up: pers. symptoms vs. no symptoms
0.000279191	0.183532	0.173	0.153	0.000678035	Basal	DNAH5	6 months follow-up: pers. symptoms vs. no symptoms
0.000292821	-0.0355115	0.376	0.402	0.000704843	Basal	TOPORS	6 months follow-up: pers. symptoms vs. no symptoms
0.000339733	-0.206852	0.292	0.325	0.000789806	Basal	IQCB1	6 months follow-up: pers. symptoms vs. no symptoms
0.000354863	0.13673	0.203	0.185	0.000817988	Basal	STX3	6 months follow-up: pers. symptoms vs. no symptoms
0.000455128	0.108695	0.323	0.29	0.0010246	Basal	NIN	6 months follow-up: pers. symptoms vs. no symptoms
0.000594665	0.408732	0.156	0.126	0.00130443	Basal	CROCC	6 months follow-up: pers. symptoms vs. no symptoms
0.000701482	0.169464	0.154	0.137	0.00151431	Basal	ATG7	6 months follow-up: pers. symptoms vs. no symptoms
0.000711098	-0.215678	0.076	0.099	0.00152298	Basal	CCSAP	6 months follow-up: pers. symptoms vs. no symptoms
0.00131026	0.018156	0.589	0.596	0.00269993	Basal	KIF2A	6 months follow-up: pers. symptoms vs. no symptoms
0.00133355	0.129539	0.327	0.298	0.00272727	Basal	ARFGEF2	6 months follow-up: pers. symptoms vs. no symptoms
0.00146387	0.21699	0.153	0.127	0.00297143	Basal	TBC1D32	6 months follow-up: pers. symptoms vs. no symptoms
0.00240764	0.102164	0.504	0.502	0.0046777	Basal	TMF1	6 months follow-up: pers. symptoms vs. no symptoms
0.0025502	0.0341691	0.05	0.033	0.00491953	Basal	TTLL7	6 months follow-up: pers. symptoms vs. no symptoms
0.00387352	-0.197196	0.159	0.183	0.00731665	Basal	CENPJ	6 months follow-up: pers. symptoms vs. no symptoms
0.00404988	0.225267	0.214	0.192	0.00759702	Basal	PTPN23	6 months follow-up: pers. symptoms vs. no symptoms
0.00452176	0.751564	0.077	0.066	0.0083668	Basal	B9D1	6 months follow-up: pers. symptoms vs. no symptoms
0.00525867	0.334512	0.182	0.157	0.00947258	Basal	CDK10	6 months follow-up: pers. symptoms vs. no symptoms
0.00565234	-0.0941245	0.161	0.178	0.0100262	Basal	ALMS1	6 months follow-up: pers. symptoms vs. no symptoms
0.00683067	-0.0606895	0.819	0.85	0.0117591	Basal	APP	6 months follow-up: pers. symptoms vs. no symptoms
0.00752393	0.197943	0.135	0.122	0.0128711	Basal	RILP	6 months follow-up: pers. symptoms vs. no symptoms
0.00902593	-0.229015	0.157	0.175	0.0150617	Basal	CBY1	6 months follow-up: pers. symptoms vs. no symptoms
0.00910905	0.0589167	0.154	0.155	0.0151077	Basal	CEP89	6 months follow-up: pers. symptoms vs. no symptoms
0.00969069	-0.0594145	0.491	0.52	0.0157836	Basal	SDCCAG8	6 months follow-up: pers. symptoms vs. no symptoms
0.0102262	-0.132002	0.087	0.101	0.0165567	Basal	DNAL4	6 months follow-up: pers. symptoms vs. no symptoms
0.0127286	0.178488	0.262	0.242	0.0203658	Basal	TXNDC15	6 months follow-up: pers. symptoms vs. no symptoms
0.0141445	0.0484909	0.729	0.733	0.0223681	Basal	PRKAR1A	6 months follow-up: pers. symptoms vs. no symptoms
0.0218765	0.250972	0.105	0.101	0.0341978	Basal	MLF1	6 months follow-up: pers. symptoms vs. no symptoms
0.0301888	0.286348	0.11	0.089	0.0449501	Basal	INPP5B	6 months follow-up: pers. symptoms vs. no symptoms
0.0302421	-0.0373399	0.095	0.102	0.0449501	Basal	IFT122	6 months follow-up: pers. symptoms vs. no symptoms
0.0385438	0.29418	0.079	0.067	0.0563652	Basal	TTLL4	6 months follow-up: pers. symptoms vs. no symptoms
0.0448588	-0.201423	0.321	0.343	0.064219	Basal	CLUAP1	6 months follow-up: pers. symptoms vs. no symptoms
0.0553299	0.0771856	0.094	0.097	0.0771781	Basal	MAGI2	6 months follow-up: pers. symptoms vs. no symptoms
0.0598054	0.0863959	0.128	0.129	0.0821569	Basal	SCLT1	6 months follow-up: pers. symptoms vs. no symptoms
0.0628758	-0.150253	0.211	0.221	0.0855111	Basal	NEDD9	6 months follow-up: pers. symptoms vs. no symptoms
0.0644277	-0.0354898	0.531	0.54	0.0867541	Basal	ARL3	6 months follow-up: pers. symptoms vs. no symptoms
0.0662165	0.271186	0.069	0.053	0.0887236	Basal	CCDC61	6 months follow-up: pers. symptoms vs. no symptoms
0.0708045	0.235017	0.177	0.163	0.0934894	Basal	CBL	6 months follow-up: pers. symptoms vs. no symptoms
0.0897337	0.505561	0.072	0.064	0.116783	Basal	ENKD1	6 months follow-up: pers. symptoms vs. no symptoms
0.0928009	0.0515801	0.071	0.072	0.11963	Basal	MKS1	6 months follow-up: pers. symptoms vs. no symptoms
0.107744	-0.378406	0.087	0.099	0.135678	Basal	TTC8	6 months follow-up: pers. symptoms vs. no symptoms
0.151902	0.124512	0.121	0.108	0.186035	Basal	CCDC170	6 months follow-up: pers. symptoms vs. no symptoms
0.152521	0.233413	0.097	0.09	0.186035	Basal	IFT46	6 months follow-up: pers. symptoms vs. no symptoms
0.225283	0.0320975	0.184	0.176	0.262992	Basal	EFHC1	6 months follow-up: pers. symptoms vs. no symptoms
0.231895	-0.514999	0.049	0.059	0.269553	Basal	FBF1	6 months follow-up: pers. symptoms vs. no symptoms
0.242666	0.264905	0.079	0.075	0.280873	Basal	CCDC181	6 months follow-up: pers. symptoms vs. no symptoms
0.317022	-0.213095	0.201	0.208	0.3578	Basal	TMEM80	6 months follow-up: pers. symptoms vs. no symptoms
0.344158	0.174127	0.059	0.057	0.383651	Basal	INPP5E	6 months follow-up: pers. symptoms vs. no symptoms
0.38279	0.412342	0.051	0.045	0.419834	Basal	TCTN2	6 months follow-up: pers. symptoms vs. no symptoms
0.433792	0.0300019	0.139	0.145	0.46822	Basal	RFX3	6 months follow-up: pers. symptoms vs. no symptoms
0.467599	0.198822	0.105	0.099	0.502715	Basal	UNC119B	6 months follow-up: pers. symptoms vs. no symptoms
0.511185	0.0891855	0.081	0.074	0.545264	Basal	ARMC9	6 months follow-up: pers. symptoms vs. no symptoms
0.518708	-0.0132955	0.098	0.099	0.551127	Basal	TTC23	6 months follow-up: pers. symptoms vs. no symptoms
0.730322	0.0700639	0.073	0.071	0.755314	Basal	DNAAF1	6 months follow-up: pers. symptoms vs. no symptoms
0.743377	-0.167605	0.113	0.118	0.765904	Basal	CDC14A	6 months follow-up: pers. symptoms vs. no symptoms
0.850968	-0.0514349	0.094	0.095	0.857272	Basal	SPEF2	6 months follow-up: pers. symptoms vs. no symptoms
5.58141e-44	-0.157018	0.997	0.996	2.53024e-42	Ciliated	EZR	6 months follow-up: pers. symptoms vs. no symptoms
2.41178e-39	-0.3292	0.895	0.93	9.37147e-38	Ciliated	RFX3	6 months follow-up: pers. symptoms vs. no symptoms
4.55671e-26	0.120784	0.993	0.99	1.23943e-24	Ciliated	DYNLL1	6 months follow-up: pers. symptoms vs. no symptoms
1.5401e-24	-0.232716	0.945	0.954	3.4909e-23	Ciliated	SPEF2	6 months follow-up: pers. symptoms vs. no symptoms
1.98491e-24	0.458103	0.854	0.806	4.15304e-23	Ciliated	AK1	6 months follow-up: pers. symptoms vs. no symptoms
3.56523e-22	0.101738	0.985	0.978	6.46495e-21	Ciliated	DNAH5	6 months follow-up: pers. symptoms vs. no symptoms
1.93571e-21	-0.227812	0.87	0.905	3.29071e-20	Ciliated	DNAH3	6 months follow-up: pers. symptoms vs. no symptoms
1.33715e-20	-0.237347	0.882	0.916	2.13944e-19	Ciliated	TMF1	6 months follow-up: pers. symptoms vs. no symptoms
1.03079e-19	-0.149854	0.859	0.892	1.40188e-18	Ciliated	ABHD2	6 months follow-up: pers. symptoms vs. no symptoms
9.13241e-16	0.119858	0.806	0.791	9.5539e-15	Ciliated	B9D1	6 months follow-up: pers. symptoms vs. no symptoms
4.60683e-12	0.22737	0.694	0.667	4.04212e-11	Ciliated	CDKL1	6 months follow-up: pers. symptoms vs. no symptoms
8.04914e-12	-0.283738	0.607	0.695	6.84177e-11	Ciliated	PTK2	6 months follow-up: pers. symptoms vs. no symptoms
3.30692e-11	0.153528	0.857	0.841	2.6584e-10	Ciliated	RSPH9	6 months follow-up: pers. symptoms vs. no symptoms
1.0661e-08	0.137728	0.921	0.907	7.631e-08	Ciliated	DYNLRB2	6 months follow-up: pers. symptoms vs. no symptoms
1.23405e-08	0.0365815	0.998	0.996	8.60674e-08	Ciliated	CALM1	6 months follow-up: pers. symptoms vs. no symptoms
2.05332e-08	0.146899	0.9	0.89	1.29885e-07	Ciliated	TEKT1	6 months follow-up: pers. symptoms vs. no symptoms
3.2339e-08	-0.254385	0.598	0.682	1.95471e-07	Ciliated	ALMS1	6 months follow-up: pers. symptoms vs. no symptoms
1.17657e-07	0.0246515	0.86	0.863	6.40056e-07	Ciliated	TOMM20	6 months follow-up: pers. symptoms vs. no symptoms
2.53758e-07	0.0985945	0.916	0.904	1.32735e-06	Ciliated	NME5	6 months follow-up: pers. symptoms vs. no symptoms
2.98796e-07	-0.146489	0.93	0.944	1.53344e-06	Ciliated	CLUAP1	6 months follow-up: pers. symptoms vs. no symptoms
9.66296e-07	0.126371	0.645	0.636	4.45479e-06	Ciliated	TEKT2	6 months follow-up: pers. symptoms vs. no symptoms
1.91288e-06	-0.238239	0.285	0.337	8.43244e-06	Ciliated	AKT1	6 months follow-up: pers. symptoms vs. no symptoms
2.23998e-06	0.0985791	0.83	0.821	9.5199e-06	Ciliated	PACRG	6 months follow-up: pers. symptoms vs. no symptoms
2.85122e-06	0.0267746	0.902	0.915	1.15751e-05	Ciliated	PKM	6 months follow-up: pers. symptoms vs. no symptoms
5.55521e-06	0.0932204	0.762	0.754	2.09864e-05	Ciliated	CCDC181	6 months follow-up: pers. symptoms vs. no symptoms
1.64814e-05	-0.0957509	0.961	0.966	5.67462e-05	Ciliated	PRKAR1A	6 months follow-up: pers. symptoms vs. no symptoms
2.09137e-05	-0.38835	0.099	0.133	7.02286e-05	Ciliated	TTLL6	6 months follow-up: pers. symptoms vs. no symptoms
2.50098e-05	-0.186005	0.586	0.648	8.29592e-05	Ciliated	IFT46	6 months follow-up: pers. symptoms vs. no symptoms
4.25356e-05	0.419383	0.154	0.126	0.000131474	Ciliated	RILP	6 months follow-up: pers. symptoms vs. no symptoms
4.7415e-05	-0.180544	0.558	0.577	0.000144909	Ciliated	MAP1B	6 months follow-up: pers. symptoms vs. no symptoms
5.41526e-05	0.0500054	0.962	0.958	0.000163661	Ciliated	EFHC1	6 months follow-up: pers. symptoms vs. no symptoms
6.18948e-05	0.187063	0.789	0.775	0.000182993	Ciliated	APP	6 months follow-up: pers. symptoms vs. no symptoms
8.41478e-05	-0.154797	0.52	0.579	0.00024611	Ciliated	UNC119B	6 months follow-up: pers. symptoms vs. no symptoms
0.000144315	-0.0805504	0.585	0.615	0.000383177	Ciliated	CBY1	6 months follow-up: pers. symptoms vs. no symptoms
0.0001451	0.113243	0.975	0.97	0.000383177	Ciliated	DNAAF1	6 months follow-up: pers. symptoms vs. no symptoms
0.000206056	-0.0314241	0.591	0.6	0.000528748	Ciliated	CROCC	6 months follow-up: pers. symptoms vs. no symptoms
0.000212137	-0.046442	0.748	0.764	0.000534272	Ciliated	NIN	6 months follow-up: pers. symptoms vs. no symptoms
0.000259611	-0.282463	0.142	0.189	0.000647837	Ciliated	CDK20	6 months follow-up: pers. symptoms vs. no symptoms
0.000303977	-0.0135946	0.51	0.533	0.000724205	Ciliated	RILPL2	6 months follow-up: pers. symptoms vs. no symptoms
0.000381131	-0.0343009	0.721	0.746	0.000871155	Ciliated	CCT8	6 months follow-up: pers. symptoms vs. no symptoms
0.000517499	-0.191829	0.496	0.554	0.00115377	Ciliated	TCTN2	6 months follow-up: pers. symptoms vs. no symptoms
0.00150094	0.0300586	0.644	0.664	0.00300971	Ciliated	MAP1LC3B	6 months follow-up: pers. symptoms vs. no symptoms
0.00268991	-0.154983	0.534	0.605	0.0051525	Ciliated	CDC14A	6 months follow-up: pers. symptoms vs. no symptoms
0.00333081	-0.191502	0.275	0.326	0.00633552	Ciliated	CDK10	6 months follow-up: pers. symptoms vs. no symptoms
0.00409231	0.0158348	0.389	0.417	0.00762402	Ciliated	DNAL4	6 months follow-up: pers. symptoms vs. no symptoms
0.00467437	0.0759395	0.383	0.398	0.00859073	Ciliated	AK2	6 months follow-up: pers. symptoms vs. no symptoms
0.00491521	-0.143127	0.372	0.433	0.00897272	Ciliated	ARFGEF2	6 months follow-up: pers. symptoms vs. no symptoms
0.00547309	-0.429013	0.066	0.102	0.00979395	Ciliated	TTC23	6 months follow-up: pers. symptoms vs. no symptoms
0.00601359	-0.0623984	0.753	0.779	0.0104852	Ciliated	IQCA1	6 months follow-up: pers. symptoms vs. no symptoms
0.00651458	-0.12065	0.494	0.544	0.0112864	Ciliated	CSNK1D	6 months follow-up: pers. symptoms vs. no symptoms
0.00815415	-0.0853255	0.721	0.759	0.0137759	Ciliated	ASH1L	6 months follow-up: pers. symptoms vs. no symptoms
0.0220972	-0.158495	0.315	0.37	0.0343453	Ciliated	TBC1D32	6 months follow-up: pers. symptoms vs. no symptoms
0.0264345	0.0720105	0.965	0.957	0.0403943	Ciliated	ARL3	6 months follow-up: pers. symptoms vs. no symptoms
0.0297831	0.0134655	0.121	0.136	0.0447734	Ciliated	MERTK	6 months follow-up: pers. symptoms vs. no symptoms
0.0433034	0.109858	0.191	0.191	0.0623202	Ciliated	PTPN23	6 months follow-up: pers. symptoms vs. no symptoms
0.0558323	0.0481537	0.922	0.919	0.0774815	Ciliated	MLF1	6 months follow-up: pers. symptoms vs. no symptoms
0.0572952	-0.133318	0.15	0.168	0.0791081	Ciliated	PIP4K2A	6 months follow-up: pers. symptoms vs. no symptoms
0.0620726	-0.0338485	0.863	0.879	0.084843	Ciliated	KIF2A	6 months follow-up: pers. symptoms vs. no symptoms
0.0633266	-0.177329	0.179	0.223	0.0856957	Ciliated	TTLL4	6 months follow-up: pers. symptoms vs. no symptoms
0.0680553	-0.163671	0.467	0.523	0.0907404	Ciliated	CEP89	6 months follow-up: pers. symptoms vs. no symptoms
0.0686682	-0.752141	0.044	0.081	0.091111	Ciliated	ACTA2	6 months follow-up: pers. symptoms vs. no symptoms
0.0773338	-0.0889481	0.818	0.833	0.101617	Ciliated	DNAH10	6 months follow-up: pers. symptoms vs. no symptoms
0.103164	0.0776759	0.366	0.377	0.131124	Ciliated	TTC8	6 months follow-up: pers. symptoms vs. no symptoms
0.117246	-0.39709	0.057	0.078	0.146963	Ciliated	BBS1	6 months follow-up: pers. symptoms vs. no symptoms
0.125818	0.0487936	0.074	0.078	0.156267	Ciliated	CENPJ	6 months follow-up: pers. symptoms vs. no symptoms
0.14179	-0.104116	0.499	0.533	0.174511	Ciliated	TTLL7	6 months follow-up: pers. symptoms vs. no symptoms
0.158769	-0.229071	0.222	0.274	0.192791	Ciliated	ELMOD3	6 months follow-up: pers. symptoms vs. no symptoms
0.169765	-0.148106	0.316	0.372	0.204793	Ciliated	TOPORS	6 months follow-up: pers. symptoms vs. no symptoms
0.170262	-0.330751	0.159	0.211	0.204793	Ciliated	TMEM80	6 months follow-up: pers. symptoms vs. no symptoms
0.170912	-0.225832	0.213	0.251	0.204793	Ciliated	SCLT1	6 months follow-up: pers. symptoms vs. no symptoms
0.182829	0.0109217	0.742	0.761	0.218111	Ciliated	NME7	6 months follow-up: pers. symptoms vs. no symptoms
0.209623	0.210886	0.111	0.109	0.247902	Ciliated	CCDC61	6 months follow-up: pers. symptoms vs. no symptoms
0.224005	-0.063538	0.63	0.676	0.262627	Ciliated	KIF19	6 months follow-up: pers. symptoms vs. no symptoms
0.246724	0.0272656	0.299	0.32	0.28436	Ciliated	MAGI2	6 months follow-up: pers. symptoms vs. no symptoms
0.274558	-0.0351562	0.765	0.786	0.313781	Ciliated	RAB14	6 months follow-up: pers. symptoms vs. no symptoms
0.291746	-0.109702	0.18	0.215	0.332029	Ciliated	INPP5E	6 months follow-up: pers. symptoms vs. no symptoms
0.327183	-0.105315	0.118	0.134	0.367743	Ciliated	BBS10	6 months follow-up: pers. symptoms vs. no symptoms
0.33515	-0.173461	0.329	0.381	0.375147	Ciliated	ATG5	6 months follow-up: pers. symptoms vs. no symptoms
0.378644	-0.0754652	0.487	0.534	0.416969	Ciliated	SHANK2	6 months follow-up: pers. symptoms vs. no symptoms
0.397958	-0.050886	0.406	0.434	0.434717	Ciliated	TNPO1	6 months follow-up: pers. symptoms vs. no symptoms
0.413361	-0.0382315	0.287	0.323	0.449736	Ciliated	TXNDC15	6 months follow-up: pers. symptoms vs. no symptoms
0.499767	-0.182189	0.131	0.167	0.535184	Ciliated	INPP5B	6 months follow-up: pers. symptoms vs. no symptoms
0.548651	-0.0959849	0.615	0.664	0.578423	Ciliated	CUL3	6 months follow-up: pers. symptoms vs. no symptoms
0.598395	-0.222179	0.196	0.237	0.62842	Ciliated	STX3	6 months follow-up: pers. symptoms vs. no symptoms
0.600695	-0.101506	0.398	0.443	0.62842	Ciliated	TCTN3	6 months follow-up: pers. symptoms vs. no symptoms
0.626435	-0.120034	0.311	0.35	0.652836	Ciliated	MKS1	6 months follow-up: pers. symptoms vs. no symptoms
0.683949	0.034327	0.245	0.244	0.710054	Ciliated	NEDD9	6 months follow-up: pers. symptoms vs. no symptoms
0.754333	-0.0692479	0.522	0.572	0.774259	Ciliated	WDR11	6 months follow-up: pers. symptoms vs. no symptoms
0.783871	-0.131418	0.542	0.592	0.801553	Ciliated	IQCB1	6 months follow-up: pers. symptoms vs. no symptoms
0.838228	-0.0129396	0.482	0.505	0.850739	Ciliated	IFT122	6 months follow-up: pers. symptoms vs. no symptoms
0.84491	-0.171259	0.116	0.138	0.854333	Ciliated	TBC1D31	6 months follow-up: pers. symptoms vs. no symptoms
0.859925	-0.0673223	0.207	0.238	0.863098	Ciliated	ATG7	6 months follow-up: pers. symptoms vs. no symptoms
0.937072	0.0108407	0.115	0.131	0.937072	Ciliated	FBF1	6 months follow-up: pers. symptoms vs. no symptoms
1.29797e-89	0.573313	0.886	0.849	3.53047e-87	Secretory	DYNLL1	6 months follow-up: pers. symptoms vs. no symptoms
4.07187e-55	1.15684	0.279	0.122	3.69183e-53	Secretory	PDE4C	6 months follow-up: pers. symptoms vs. no symptoms
8.59116e-36	0.743447	0.388	0.228	2.92099e-34	Secretory	DEFB1	6 months follow-up: pers. symptoms vs. no symptoms
6.6843e-26	0.277429	0.697	0.641	1.65285e-24	Secretory	ABHD2	6 months follow-up: pers. symptoms vs. no symptoms
2.82093e-20	-0.324424	0.777	0.816	4.26274e-19	Secretory	APP	6 months follow-up: pers. symptoms vs. no symptoms
5.4752e-18	0.0571335	0.948	0.973	6.47501e-17	Secretory	ATP1B1	6 months follow-up: pers. symptoms vs. no symptoms
1.43521e-16	0.556523	0.507	0.411	1.56151e-15	Secretory	AK1	6 months follow-up: pers. symptoms vs. no symptoms
3.12479e-13	0.0529459	0.523	0.485	3.14794e-12	Secretory	NOTCH2	6 months follow-up: pers. symptoms vs. no symptoms
3.60114e-13	0.144859	0.958	0.967	3.49825e-12	Secretory	CALM1	6 months follow-up: pers. symptoms vs. no symptoms
2.6978e-12	1.09844	0.159	0.085	2.45226e-11	Secretory	DNAAF1	6 months follow-up: pers. symptoms vs. no symptoms
2.7047e-12	0.0604733	0.753	0.757	2.45226e-11	Secretory	RAB14	6 months follow-up: pers. symptoms vs. no symptoms
1.42266e-09	0.0494382	0.801	0.806	1.0749e-08	Secretory	TOMM20	6 months follow-up: pers. symptoms vs. no symptoms
1.27214e-08	0.930891	0.276	0.198	8.65057e-08	Secretory	CCDC170	6 months follow-up: pers. symptoms vs. no symptoms
1.32575e-08	1.04374	0.18	0.109	8.79519e-08	Secretory	MLF1	6 months follow-up: pers. symptoms vs. no symptoms
1.40043e-08	-0.508175	0.136	0.166	9.06945e-08	Secretory	CCDC68	6 months follow-up: pers. symptoms vs. no symptoms
2.65885e-08	0.730421	0.15	0.094	1.64365e-07	Secretory	CCDC181	6 months follow-up: pers. symptoms vs. no symptoms
7.15279e-08	-0.0744119	0.495	0.491	4.22948e-07	Secretory	TNPO1	6 months follow-up: pers. symptoms vs. no symptoms
1.12883e-07	0.0952636	0.605	0.558	6.26617e-07	Secretory	CCT8	6 months follow-up: pers. symptoms vs. no symptoms
1.56879e-07	-0.235765	0.307	0.326	8.3669e-07	Secretory	IQCB1	6 months follow-up: pers. symptoms vs. no symptoms
4.31193e-07	-0.210612	0.078	0.087	2.17193e-06	Secretory	MAGI2	6 months follow-up: pers. symptoms vs. no symptoms
1.67167e-06	-0.092145	0.675	0.693	7.57825e-06	Secretory	TMF1	6 months follow-up: pers. symptoms vs. no symptoms
1.9305e-06	0.113928	0.514	0.467	8.43244e-06	Secretory	AK2	6 months follow-up: pers. symptoms vs. no symptoms
1.9531e-06	0.124453	0.577	0.528	8.43244e-06	Secretory	MAP1LC3B	6 months follow-up: pers. symptoms vs. no symptoms
2.69834e-06	-0.262939	0.39	0.398	1.12915e-05	Secretory	TOPORS	6 months follow-up: pers. symptoms vs. no symptoms
2.8139e-06	0.266571	0.599	0.556	1.15751e-05	Secretory	ARL3	6 months follow-up: pers. symptoms vs. no symptoms
3.30501e-06	-0.193138	0.395	0.405	1.30285e-05	Secretory	ARFGEF2	6 months follow-up: pers. symptoms vs. no symptoms
4.62619e-06	0.923207	0.168	0.097	1.79761e-05	Secretory	B9D1	6 months follow-up: pers. symptoms vs. no symptoms
5.11321e-06	0.114292	0.34	0.282	1.95886e-05	Secretory	TXNDC15	6 months follow-up: pers. symptoms vs. no symptoms
1.11756e-05	-0.349859	0.169	0.18	4.10778e-05	Secretory	PIP4K2A	6 months follow-up: pers. symptoms vs. no symptoms
1.37895e-05	0.684452	0.186	0.118	4.93519e-05	Secretory	NME5	6 months follow-up: pers. symptoms vs. no symptoms
1.58915e-05	-0.285254	0.097	0.105	5.54164e-05	Secretory	CENPJ	6 months follow-up: pers. symptoms vs. no symptoms
1.86043e-05	-0.227405	0.75	0.787	6.32546e-05	Secretory	ASH1L	6 months follow-up: pers. symptoms vs. no symptoms
3.00699e-05	-0.0538837	0.47	0.442	9.5105e-05	Secretory	NME7	6 months follow-up: pers. symptoms vs. no symptoms
4.134e-05	0.561446	0.211	0.167	0.000129247	Secretory	EFHC1	6 months follow-up: pers. symptoms vs. no symptoms
5.83516e-05	1.1273	0.122	0.079	0.000174414	Secretory	DYNLRB2	6 months follow-up: pers. symptoms vs. no symptoms
8.89547e-05	1.26474	0.088	0.047	0.000257401	Secretory	TEKT1	6 months follow-up: pers. symptoms vs. no symptoms
0.000107159	0.0709204	0.741	0.735	0.000303617	Secretory	PRKAR1A	6 months follow-up: pers. symptoms vs. no symptoms
0.000135596	-0.180673	0.532	0.542	0.000376349	Secretory	PTK2	6 months follow-up: pers. symptoms vs. no symptoms
0.00014221	0.160794	0.185	0.149	0.000383177	Secretory	ATG7	6 months follow-up: pers. symptoms vs. no symptoms
0.000154146	0.0830348	0.422	0.363	0.000403151	Secretory	NIN	6 months follow-up: pers. symptoms vs. no symptoms
0.000170487	0.107589	0.353	0.331	0.000441643	Secretory	CLUAP1	6 months follow-up: pers. symptoms vs. no symptoms
0.000209103	-0.1247	0.059	0.063	0.000531553	Secretory	INPP5E	6 months follow-up: pers. symptoms vs. no symptoms
0.000277584	-0.25873	0.205	0.201	0.000678035	Secretory	CBL	6 months follow-up: pers. symptoms vs. no symptoms
0.00030619	-0.0346203	0.468	0.432	0.000724205	Secretory	SDCCAG8	6 months follow-up: pers. symptoms vs. no symptoms
0.000326536	0.387878	0.188	0.125	0.00076567	Secretory	IQCA1	6 months follow-up: pers. symptoms vs. no symptoms
0.000455796	0.139371	0.445	0.394	0.0010246	Secretory	RILPL2	6 months follow-up: pers. symptoms vs. no symptoms
0.000549688	1.25401	0.078	0.04	0.00121557	Secretory	PACRG	6 months follow-up: pers. symptoms vs. no symptoms
0.000629372	0.391216	0.115	0.089	0.00136951	Secretory	IFT122	6 months follow-up: pers. symptoms vs. no symptoms
0.00071833	0.194265	0.183	0.158	0.00152645	Secretory	CDK10	6 months follow-up: pers. symptoms vs. no symptoms
0.000931015	1.34313	0.078	0.042	0.00196307	Secretory	RSPH9	6 months follow-up: pers. symptoms vs. no symptoms
0.00095391	-0.0665204	0.067	0.068	0.00199587	Secretory	CCSAP	6 months follow-up: pers. symptoms vs. no symptoms
0.00107979	0.448184	0.282	0.243	0.00224201	Secretory	DNAH5	6 months follow-up: pers. symptoms vs. no symptoms
0.00150485	-0.142639	0.641	0.648	0.00300971	Secretory	CUL3	6 months follow-up: pers. symptoms vs. no symptoms
0.0018899	-0.0396989	0.444	0.418	0.0037522	Secretory	AKT1	6 months follow-up: pers. symptoms vs. no symptoms
0.0021054	0.103671	0.31	0.256	0.00414978	Secretory	TCTN3	6 months follow-up: pers. symptoms vs. no symptoms
0.0021499	-0.103148	0.179	0.161	0.004207	Secretory	TBC1D32	6 months follow-up: pers. symptoms vs. no symptoms
0.0052091	1.39642	0.05	0.023	0.00944583	Secretory	TEKT2	6 months follow-up: pers. symptoms vs. no symptoms
0.00567661	0.405514	0.119	0.095	0.0100262	Secretory	CROCC	6 months follow-up: pers. symptoms vs. no symptoms
0.00586446	0.268855	0.192	0.139	0.0102912	Secretory	RILP	6 months follow-up: pers. symptoms vs. no symptoms
0.0075843	-0.0723629	0.075	0.071	0.0128933	Secretory	TTC23	6 months follow-up: pers. symptoms vs. no symptoms
0.00869707	-0.259265	0.227	0.223	0.0146025	Secretory	ELMOD3	6 months follow-up: pers. symptoms vs. no symptoms
0.00957982	-0.175083	0.87	0.893	0.0157145	Secretory	SCNN1A	6 months follow-up: pers. symptoms vs. no symptoms
0.00959045	-0.0908499	0.528	0.514	0.0157145	Secretory	CSNK1D	6 months follow-up: pers. symptoms vs. no symptoms
0.0126993	1.07584	0.062	0.03	0.0203658	Secretory	CDKL1	6 months follow-up: pers. symptoms vs. no symptoms
0.0129161	-0.0907716	0.097	0.091	0.0205449	Secretory	INPP5B	6 months follow-up: pers. symptoms vs. no symptoms
0.0142873	-0.179436	0.169	0.164	0.0224633	Secretory	TMEM80	6 months follow-up: pers. symptoms vs. no symptoms
0.0224288	-0.0765273	0.117	0.104	0.0346627	Secretory	TTLL4	6 months follow-up: pers. symptoms vs. no symptoms
0.023202	-0.0724624	0.569	0.551	0.035655	Secretory	KIF2A	6 months follow-up: pers. symptoms vs. no symptoms
0.0277797	0.129943	0.15	0.128	0.0422128	Secretory	SCLT1	6 months follow-up: pers. symptoms vs. no symptoms
0.029794	-0.0924877	0.389	0.365	0.0447734	Secretory	ATG5	6 months follow-up: pers. symptoms vs. no symptoms
0.0329051	0.0689937	0.24	0.207	0.0486423	Secretory	NEDD9	6 months follow-up: pers. symptoms vs. no symptoms
0.0335371	0.0272297	0.059	0.058	0.0493086	Secretory	SHANK2	6 months follow-up: pers. symptoms vs. no symptoms
